# Supplementary material for: Compositional Variation in FAPb1–xSnxI3 and Its Impact on the Electronic Structure: A Combined Density Functional Theory and Experimental Study
Source: ACS Appl Mater Interfaces. 2022 May 5;14(30):34253–61. doi: 10.1021/acsami.2c00889 (PMC9353781; doi:10.1021/acsami.2c00889)
Supplement: Supplementary file 2 — am2c00889_si_002.zip [file am2c00889_si_002.zip]

Archive with 7 entries (7 files):
- FAPb025Sn075I3_100K.cif
- FAPb025Sn075I3_200K.cif
- FAPb025Sn075I3_295K.cif
- FAPb05Sn05I3_200K.cif
- FAPb05Sn05I3_295K.cif
- FAPb075Sn025I3_200K.cif
- FAPb075Sn025I3_295K.cif
