# Supplementary material for: Compositional Variation in FAPb1–xSnxI3 and Its Impact on the Electronic Structure: A Combined Density Functional Theory and Experimental Study
Source: ACS Appl Mater Interfaces. 2022 May 5;14(30):34253–61. doi: 10.1021/acsami.2c00889 (PMC9353781; doi:10.1021/acsami.2c00889)
Supplement: Supplementary file 2 — am2c00889_si_002.zip [file am2c00889_si_002.zip › FAPb025Sn075I3_100K.cif]

 
data_P4mbm
 
_audit_creation_method            'SHELXL-2018/3'
_shelx_SHELXL_version_number      '2018/3'
_chemical_name_systematic         ?
_chemical_name_common             ?
_chemical_melting_point           ?
_chemical_formula_moiety          ?
_chemical_formula_sum
 'C4 H20 I12 N8 Pb Sn3' 
_chemical_formula_weight          2266.34

loop_
 _atom_type_symbol
 _atom_type_description
 _atom_type_scat_dispersion_real
 _atom_type_scat_dispersion_imag
 _atom_type_scat_source
 'C'  'C'   0.0033   0.0016
 'International Tables Vol C Tables 4.2.6.8 and 6.1.1.4'
 'H'  'H'   0.0000   0.0000
 'International Tables Vol C Tables 4.2.6.8 and 6.1.1.4'
 'I'  'I'  -0.4742   1.8119
 'International Tables Vol C Tables 4.2.6.8 and 6.1.1.4'
 'N'  'N'   0.0061   0.0033
 'International Tables Vol C Tables 4.2.6.8 and 6.1.1.4'
 'Pb'  'Pb'  -3.3944  10.1111
 'International Tables Vol C Tables 4.2.6.8 and 6.1.1.4'
 'Sn'  'Sn'  -0.6537   1.4246
 'International Tables Vol C Tables 4.2.6.8 and 6.1.1.4'
 
_space_group_crystal_system       tetragonal
_space_group_IT_number            127
_space_group_name_H-M_alt         'P 4/m b m'
_space_group_name_Hall            '-P 4 2ab'
 
_shelx_space_group_comment
;
The symmetry employed for this shelxl refinement is uniquely defined
by the following loop, which should always be used as a source of
symmetry information in preference to the above space-group names.
They are only intended as comments.
;
 
loop_
 _space_group_symop_operation_xyz
 'x, y, z'
 '-x, -y, z'
 '-y, x, z'
 'y, -x, z'
 '-x+1/2, y+1/2, -z'
 'x+1/2, -y+1/2, -z'
 'y+1/2, x+1/2, -z'
 '-y+1/2, -x+1/2, -z'
 '-x, -y, -z'
 'x, y, -z'
 'y, -x, -z'
 '-y, x, -z'
 'x-1/2, -y-1/2, z'
 '-x-1/2, y-1/2, z'
 '-y-1/2, -x-1/2, z'
 'y-1/2, x-1/2, z'
 
_cell_length_a                    8.8195(6)
_cell_length_b                    8.8195(6)
_cell_length_c                    12.4572(9)
_cell_angle_alpha                 90
_cell_angle_beta                  90
_cell_angle_gamma                 90
_cell_volume                      968.97(15)
_cell_formula_units_Z             1
_cell_measurement_temperature     100(2)
_cell_measurement_reflns_used     7083
_cell_measurement_theta_min       6.534
_cell_measurement_theta_max       68.439
 
_exptl_crystal_description        'square prism'
_exptl_crystal_colour             'black'
_exptl_crystal_density_meas       ?
_exptl_crystal_density_method     ?
_exptl_crystal_density_diffrn     3.884          
_exptl_crystal_F_000              968
_exptl_transmission_factor_min    0.008869
_exptl_transmission_factor_max    0.025761
_exptl_crystal_size_max           0.1
_exptl_crystal_size_mid           0.1
_exptl_crystal_size_min           0.08
_exptl_absorpt_coefficient_mu     15.811
_shelx_estimated_absorpt_T_min    ?
_shelx_estimated_absorpt_T_max    ?
_exptl_absorpt_correction_type    'multi-scan'
_exptl_absorpt_correction_T_min   ?
_exptl_absorpt_correction_T_max   ?
_exptl_absorpt_process_details    'SAD2ABS-2014/4 - Bruker AXS area detector scaling and absorption correction'
_exptl_absorpt_special_details    ?
_diffrn_ambient_temperature       100(2)
_diffrn_radiation_wavelength      0.71073
_diffrn_radiation_type            MoK\a
_diffrn_source                    ?
_diffrn_measurement_device_type   'Bruker D8 Venture; Photon II area detector'
_diffrn_measurement_method        ?
_diffrn_detector_area_resol_mean  ?
_diffrn_reflns_number             703
_diffrn_reflns_av_unetI/netI      0.0227
_diffrn_reflns_av_R_equivalents   ?
_diffrn_reflns_limit_h_min        0
_diffrn_reflns_limit_h_max        7
_diffrn_reflns_limit_k_min        0
_diffrn_reflns_limit_k_max        10
_diffrn_reflns_limit_l_min        0
_diffrn_reflns_limit_l_max        14
_diffrn_reflns_theta_min          3.267
_diffrn_reflns_theta_max          24.638
_diffrn_reflns_theta_full         24.638
_diffrn_measured_fraction_theta_max   0.545
_diffrn_measured_fraction_theta_full  0.542
_diffrn_reflns_Laue_measured_fraction_max    0.545
_diffrn_reflns_Laue_measured_fraction_full   0.542
_diffrn_reflns_point_group_measured_fraction_max   0.545
_diffrn_reflns_point_group_measured_fraction_full  0.542
_reflns_number_total              703
_reflns_number_gt                 616
_reflns_threshold_expression      'I > 2\s(I)'
_reflns_Friedel_coverage          0.000
_reflns_Friedel_fraction_max      .
_reflns_Friedel_fraction_full     .
 
_reflns_special_details
;
 _reflns_Friedel_fraction is defined as the number of unique
 Friedel pairs measured divided by the number that would be
 possible theoretically, ignoring centric projections and
 systematic absences. Completness statistics refer to single and
 composite reflections containing twin component 1 only.
;
 
_computing_data_collection        ?
_computing_cell_refinement        ?
_computing_data_reduction         ?
_computing_structure_solution     ?
_computing_structure_refinement 'SHELXL-2018/3 (Sheldrick, 2018)'
_computing_molecular_graphics     ?
_computing_publication_material   ?
_refine_special_details
;
 Refined as a 3-component twin.
;
_refine_ls_structure_factor_coef  Fsqd
_refine_ls_matrix_type            full
_refine_ls_weighting_scheme       calc
_refine_ls_weighting_details
'w=1/[\s^2^(Fo^2^)+(0.0457P)^2^+22.1966P] where P=(Fo^2^+2Fc^2^)/3'
_atom_sites_solution_primary      ?
_atom_sites_solution_secondary    ?
_atom_sites_solution_hydrogens    geom
_refine_ls_hydrogen_treatment     constr
_refine_ls_extinction_method      none
_refine_ls_extinction_coef        .
_refine_ls_number_reflns          703
_refine_ls_number_parameters      28
_refine_ls_number_restraints      2
_refine_ls_R_factor_all           0.0643
_refine_ls_R_factor_gt            0.0511
_refine_ls_wR_factor_ref          0.1097
_refine_ls_wR_factor_gt           0.1042
_refine_ls_goodness_of_fit_ref    1.131
_refine_ls_restrained_S_all       1.132
_refine_ls_shift/su_max           0.001
_refine_ls_shift/su_mean          0.000
 
loop_
 _atom_site_label
 _atom_site_type_symbol
 _atom_site_fract_x
 _atom_site_fract_y
 _atom_site_fract_z
 _atom_site_U_iso_or_equiv
 _atom_site_adp_type
 _atom_site_occupancy
 _atom_site_site_symmetry_order  
 _atom_site_calc_flag
 _atom_site_refinement_flags_posn
 _atom_site_refinement_flags_adp
 _atom_site_refinement_flags_occupancy
 _atom_site_disorder_assembly
 _atom_site_disorder_group
Sn1 Sn 0.000000 0.000000 0.500000 0.0352(13) Uani 0.75 8 d S T P . .
Pb1 Pb 0.000000 0.000000 0.500000 0.0352(13) Uani 0.25 8 d S T P . .
Sn2 Sn 0.000000 0.000000 0.000000 0.0285(12) Uani 0.75 8 d S T P . .
Pb2 Pb 0.000000 0.000000 0.000000 0.0285(12) Uani 0.25 8 d S T P . .
I1 I 0.000000 0.000000 0.2501(3) 0.0309(11) Uani 1 4 d S T P . .
I2 I 0.2658(3) 0.2342(3) 0.000000 0.0355(11) Uani 1 4 d S T P . .
I3 I 0.3014(3) 0.1986(3) 0.500000 0.0312(10) Uani 1 4 d S T P . .
N1 N -0.4067(7) 0.0933(7) 0.264(3) 0.063(14) Uani 1 2 d DS T P . .
H1A H -0.401093 0.098907 0.334560 0.095 Uiso 1 2 calc R U P . .
H1B H -0.348569 0.151431 0.224083 0.095 Uiso 1 2 calc R U P . .
C1 C -0.500000 0.000000 0.220(4) 0.09(4) Uani 1 4 d DS T P . .
H1D H -0.500000 0.000000 0.143403 0.105 Uiso 1 4 calc R U P . .
 
loop_
 _atom_site_aniso_label
 _atom_site_aniso_U_11
 _atom_site_aniso_U_22
 _atom_site_aniso_U_33
 _atom_site_aniso_U_23
 _atom_site_aniso_U_13
 _atom_site_aniso_U_12
Sn1 0.039(3) 0.039(3) 0.028(4) 0.000 0.000 0.000
Pb1 0.039(3) 0.039(3) 0.028(4) 0.000 0.000 0.000
Sn2 0.028(2) 0.028(2) 0.030(4) 0.000 0.000 0.000
Pb2 0.028(2) 0.028(2) 0.030(4) 0.000 0.000 0.000
I1 0.0373(16) 0.0373(16) 0.018(2) 0.000 0.000 0.000
I2 0.0307(16) 0.0307(16) 0.045(3) 0.000 0.000 -0.0096(18)
I3 0.0291(14) 0.0291(14) 0.036(3) 0.000 0.000 -0.0028(17)
N1 0.06(2) 0.06(2) 0.07(4) 0.00(2) 0.00(2) 0.06(3)
C1 0.09(6) 0.09(6) 0.08(8) 0.000 0.000 -0.08(7)
 
_geom_special_details
;
 All esds (except the esd in the dihedral angle between two l.s. planes)
 are estimated using the full covariance matrix.  The cell esds are taken
 into account individually in the estimation of esds in distances, angles
 and torsion angles; correlations between esds in cell parameters are only
 used when they are defined by crystal symmetry.  An approximate (isotropic)
 treatment of cell esds is used for estimating esds involving l.s. planes.
;
 
loop_
 _geom_bond_atom_site_label_1
 _geom_bond_atom_site_label_2
 _geom_bond_distance
 _geom_bond_site_symmetry_2
 _geom_bond_publ_flag
Sn1 I1 3.113(4) 9_556 ?
Sn1 I1 3.113(4) . ?
Sn1 I3 3.1833(8) 9_556 ?
Sn1 I3 3.1833(8) 11_556 ?
Sn1 I3 3.1833(8) 3 ?
Sn1 I3 3.1833(8) . ?
Pb1 I1 3.113(4) 9_556 ?
Pb1 I1 3.113(4) . ?
Pb1 I3 3.1833(8) 9_556 ?
Pb1 I3 3.1833(8) 11_556 ?
Pb1 I3 3.1833(8) 3 ?
Pb1 I3 3.1833(8) . ?
Sn2 I1 3.116(4) . ?
Sn2 I1 3.116(4) 9 ?
Sn2 I2 3.1244(3) 9 ?
Sn2 I2 3.1244(3) . ?
Sn2 I2 3.1244(3) 11 ?
Sn2 I2 3.1244(3) 3 ?
Pb2 I1 3.116(4) . ?
Pb2 I1 3.116(4) 9 ?
Pb2 I2 3.1244(3) 9 ?
Pb2 I2 3.1244(3) . ?
Pb2 I2 3.1244(3) 11 ?
Pb2 I2 3.1244(3) 3 ?
N1 C1 1.289(16) . ?
 
loop_
 _geom_angle_atom_site_label_1
 _geom_angle_atom_site_label_2
 _geom_angle_atom_site_label_3
 _geom_angle
 _geom_angle_site_symmetry_1
 _geom_angle_site_symmetry_3
 _geom_angle_publ_flag
I1 Sn1 I1 180.0 9_556 . ?
I1 Sn1 I3 90.0 9_556 9_556 ?
I1 Sn1 I3 90.0 . 9_556 ?
I1 Sn1 I3 90.0 9_556 11_556 ?
I1 Sn1 I3 90.0 . 11_556 ?
I3 Sn1 I3 90.0 9_556 11_556 ?
I1 Sn1 I3 90.0 9_556 3 ?
I1 Sn1 I3 90.0 . 3 ?
I3 Sn1 I3 90.0 9_556 3 ?
I3 Sn1 I3 180.0 11_556 3 ?
I1 Sn1 I3 90.0 9_556 . ?
I1 Sn1 I3 90.0 . . ?
I3 Sn1 I3 180.0 9_556 . ?
I3 Sn1 I3 90.0 11_556 . ?
I3 Sn1 I3 90.0 3 . ?
I1 Pb1 I1 180.0 9_556 . ?
I1 Pb1 I3 90.0 9_556 9_556 ?
I1 Pb1 I3 90.0 . 9_556 ?
I1 Pb1 I3 90.0 9_556 11_556 ?
I1 Pb1 I3 90.0 . 11_556 ?
I3 Pb1 I3 90.0 9_556 11_556 ?
I1 Pb1 I3 90.0 9_556 3 ?
I1 Pb1 I3 90.0 . 3 ?
I3 Pb1 I3 90.0 9_556 3 ?
I3 Pb1 I3 180.0 11_556 3 ?
I1 Pb1 I3 90.0 9_556 . ?
I1 Pb1 I3 90.0 . . ?
I3 Pb1 I3 180.0 9_556 . ?
I3 Pb1 I3 90.0 11_556 . ?
I3 Pb1 I3 90.0 3 . ?
I1 Sn2 I1 180.0 . 9 ?
I1 Sn2 I2 90.0 . 9 ?
I1 Sn2 I2 90.0 9 9 ?
I1 Sn2 I2 90.0 . . ?
I1 Sn2 I2 90.0 9 . ?
I2 Sn2 I2 180.00(7) 9 . ?
I1 Sn2 I2 90.0 . 11 ?
I1 Sn2 I2 90.0 9 11 ?
I2 Sn2 I2 90.0 9 11 ?
I2 Sn2 I2 90.0 . 11 ?
I1 Sn2 I2 90.0 . 3 ?
I1 Sn2 I2 90.0 9 3 ?
I2 Sn2 I2 90.0 9 3 ?
I2 Sn2 I2 90.0 . 3 ?
I2 Sn2 I2 180.00(14) 11 3 ?
I1 Pb2 I1 180.0 . 9 ?
I1 Pb2 I2 90.0 . 9 ?
I1 Pb2 I2 90.0 9 9 ?
I1 Pb2 I2 90.0 . . ?
I1 Pb2 I2 90.0 9 . ?
I2 Pb2 I2 180.00(7) 9 . ?
I1 Pb2 I2 90.0 . 11 ?
I1 Pb2 I2 90.0 9 11 ?
I2 Pb2 I2 90.0 9 11 ?
I2 Pb2 I2 90.0 . 11 ?
I1 Pb2 I2 90.0 . 3 ?
I1 Pb2 I2 90.0 9 3 ?
I2 Pb2 I2 90.0 9 3 ?
I2 Pb2 I2 90.0 . 3 ?
I2 Pb2 I2 180.00(14) 11 3 ?
Pb1 I1 Sn1 0.0 . . ?
Pb1 I1 Pb2 180.0 . . ?
Sn1 I1 Pb2 180.0 . . ?
Pb1 I1 Sn2 180.0 . . ?
Sn1 I1 Sn2 180.0 . . ?
Pb2 I1 Sn2 0.0 . . ?
Sn2 I2 Sn2 172.78(14) 5 . ?
Sn2 I2 Pb2 172.78(14) 5 . ?
Sn2 I2 Pb2 0.0 . . ?
Sn1 I3 Sn1 156.78(13) 5_556 . ?
Sn1 I3 Pb1 156.78(13) 5_556 . ?
Sn1 I3 Pb1 0.0 . . ?
N1 C1 N1 129(3) . 2_455 ?
 
_refine_diff_density_max    1.734
_refine_diff_density_min   -1.980
_refine_diff_density_rms    0.338

_shelx_res_file
;
TITL P4mbm in P4/mbm
    P4mbm.res
    created by SHELXL-2018/3 at 18:38:31 on 14-Jan-2022
CELL 0.71073 8.81950 8.81950 12.45720 90.0000 90.0000 90.0000
ZERR 1.00 0.00060 0.00060 0.00090 0.0000 0.0000 0.0000
LATT  1
SYMM -X, -Y, Z
SYMM -Y, X, Z
SYMM Y, -X, Z
SYMM 0.5-X, 0.5+Y, -Z
SYMM 0.5+X, 0.5-Y, -Z
SYMM 0.5+Y, 0.5+X, -Z
SYMM 0.5-Y, 0.5-X, -Z
SFAC C H I N Pb Sn
UNIT 4 20 12 8 1 3
LIST 6 ! automatically inserted. Change 6 to 4 for CHECKCIF!!
TEMP -173.160
SHEL 0.85 9999
ACTA

L.S. 20
BOND
FMAP 2
PLAN 20
EADP SN1 PB1
EADP SN2 PB2
DFIX 1.305 0.01 N1 C1
EQIV $1 -x-1, -y, z
DFIX 2.323 0.01 N1 N1_$1

WGHT    0.045700   22.196611
BASF   0.37654   0.36862
FVAR       0.14681
SN1   6    0.000000    0.000000    0.500000    10.09375    0.03866    0.03866 =
         0.02827    0.00000    0.00000    0.00000
PB1   5    0.000000    0.000000    0.500000    10.03125    0.03866    0.03866 =
         0.02827    0.00000    0.00000    0.00000
SN2   6    0.000000    0.000000    0.000000    10.09375    0.02787    0.02787 =
         0.02973    0.00000    0.00000    0.00000
PB2   5    0.000000    0.000000    0.000000    10.03125    0.02787    0.02787 =
         0.02973    0.00000    0.00000    0.00000
I1    3    0.000000    0.000000    0.250122    10.25000    0.03733    0.03733 =
         0.01793    0.00000    0.00000    0.00000
I2    3    0.265782    0.234218    0.000000    10.25000    0.03075    0.03075 =
         0.04512    0.00000    0.00000   -0.00965
I3    3    0.301352    0.198648    0.500000    10.25000    0.02908    0.02908 =
         0.03551    0.00000    0.00000   -0.00281
N1    4   -0.406684    0.093316    0.264140    10.50000    0.06147    0.06147 =
         0.06667   -0.00287   -0.00287    0.05598
AFIX  93
H1A   2   -0.401093    0.098907    0.334560    10.50000   -1.50000
H1B   2   -0.348569    0.151431    0.224083    10.50000   -1.50000
AFIX   0
C1    1   -0.500000    0.000000    0.219664    10.25000    0.09188    0.09188 =
         0.07813    0.00000    0.00000   -0.08358
AFIX  43
H1D   2   -0.500000    0.000000    0.143403    10.25000   -1.20000
AFIX   0
HKLF 5


REM  P4mbm in P4/mbm
REM wR2 = 0.109691, GooF = S = 1.13141, Restrained GooF = 1.13196 for all data
REM R1 = 0.051065 for 616 Fo > 4sig(Fo) and 0.064329 for all 703 data
REM 28 parameters refined using 2 restraints

END

WGHT      0.0406     26.0451

REM Highest difference peak  1.734,  deepest hole -1.980,  1-sigma level  0.338
Q1    1   0.1988  0.1289  0.0000  10.50000  0.05    1.73
Q2    1   0.2999  0.2002  0.0618  10.50000  0.05    1.57
Q3    1   0.2162  0.2334  0.0000  10.50000  0.05    1.29
Q4    1   0.0000  0.0000  0.1582  10.25000  0.05    1.26
Q5    1   0.1472  0.2602  0.0000  10.50000  0.05    1.21
Q6    1  -0.1181  0.0629  0.0000  10.50000  0.05    1.10
Q7    1  -0.3773  0.1227  0.5000  10.25000  0.05    1.06
Q8    1  -0.5000  0.0000  0.2497  10.25000  0.05    1.04
Q9    1   0.2423  0.3653  0.5000  10.50000  0.05    1.01
Q10   1   0.2741  0.0669  0.5000  10.50000  0.05    1.00
Q11   1   0.3538  0.1462  0.5000  10.25000  0.05    0.99
Q12   1   0.0000  0.0000  0.3294  10.25000  0.05    0.96
Q13   1   0.2650  0.2350  0.4355  10.50000  0.05    0.96
Q14   1  -0.5000  0.0000  0.4095  10.25000  0.05    0.93
Q15   1   0.0162  0.0820  0.2183  11.00000  0.05    0.92
Q16   1   0.2461  0.1255  0.6473  11.00000  0.05    0.88
Q17   1   0.0523  0.1110  0.5000  10.50000  0.05    0.88
Q18   1  -0.4428  0.1338  0.2599  11.00000  0.05    0.87
Q19   1  -0.0816  0.0481  0.2769  11.00000  0.05    0.85
Q20   1  -0.2597  0.1860  0.3650  11.00000  0.05    0.81
;
_shelx_res_checksum   88116

_shelx_hkl_file
;
   1   1   0 2415.85 20.2837  -2
   1   1   0 2415.85 20.2837  -1
   0   0   2 2415.85 20.2837   3
   0   0   2 2437.37 28.6194  -2
   1   1   0 2437.37 28.6194  -1
   1   1   0 2437.37 28.6194   3
   1   1   2 75.1863 2.02514  -2
   0   2   0 75.1863 2.02514  -1
   1   1   2 75.1863 2.02514   3
   1   2   0 113.750 1.77381   3
   0   0   4 9999.99 65.3963  -2
   2   2   0 9999.99 65.3963  -1
   2   2   0 9999.99 65.3963   3
   2   2   0 9926.32 65.8571  -2
   2   2   0 9926.32 65.8571  -1
   0   0   4 9926.32 65.8571   3
   0   3   0 1.51682 1.36518   3
   2   2   2 2058.61 11.9871  -2
   1   3   0 2058.61 11.9871  -1
   1   1   4 2058.61 11.9871   3
   1   1   4 2075.32 11.6134  -2
   1   3   0 2075.32 11.6134  -1
   2   2   2 2075.32 11.6134   3
   2   3   0 102.165 2.46383   3
   3   3   0 761.698 15.4042  -2
   3   3   0 761.698 15.4042  -1
   0   0   6 761.698 15.4042   3
   0   0   6 841.589 13.2034  -2
   3   3   0 841.589 13.2034  -1
   3   3   0 841.589 13.2034   3
   2   2   4 5652.80 44.6926  -2
   0   4   0 5652.80 44.6926  -1
   2   2   4 5652.80 44.6926   3
   1   4   0 310.395 3.19864   3
   1   1   6 157.404 3.63269  -2
   2   4   0 157.404 3.63269  -1
   3   3   2 157.404 3.63269   3
   3   3   2 162.460 4.33721  -2
   2   4   0 162.460 4.33721  -1
   1   1   6 162.460 4.33721   3
   3   4   0 72.5749 2.24366   3
   0   0   8 3264.70 28.3785  -2
   4   4   0 3264.70 28.3785  -1
   4   4   0 3264.70 28.3785   3
   4   4   0 3248.20 26.3472  -2
   4   4   0 3248.20 26.3472  -1
   0   0   8 3248.20 26.3472   3
   0   5   0 4.24258 1.63096   3
   3   3   4 689.936 6.53081  -2
   1   5   0 689.936 6.53081  -1
   2   2   6 689.936 6.53081   3
   2   2   6 695.599 6.21756  -2
   1   5   0 695.599 6.21756  -1
   3   3   4 695.599 6.21756   3
   2   5   0 2.00306 1.27004   3
   4   4   2 983.660 8.70598  -2
   3   5   0 983.660 8.70598  -1
   1   1   8 983.660 8.70598   3
   1   1   8 1006.82 8.03973  -2
   3   5   0 1006.82 8.03973  -1
   4   4   2 1006.82 8.03973   3
   4   5   0 5.80255 1.56409   3
   0   0  10 182.758 6.27799  -2
   5   5   0 182.758 6.27799  -1
   5   5   0 182.758 6.27799   3
   5   5   0 185.154 7.85905  -2
   5   5   0 185.154 7.85905  -1
   0   0  10 185.154 7.85905   3
   3   3   6 209.037 4.42827  -2
   0   6   0 209.037 4.42827  -1
   3   3   6 209.037 4.42827   3
   1   6   0 177.970 2.91994   3
   4   4   4 2010.58 13.1918  -2
   2   6   0 2010.58 13.1918  -1
   2   2   8 2010.58 13.1918   3
   2   2   8 2046.30 12.6737  -2
   2   6   0 2046.30 12.6737  -1
   4   4   4 2046.30 12.6737   3
   3   6   0 74.7503 2.97005   3
   5   5   2 141.795 5.37134  -2
   4   6   0 141.795 5.37134  -1
   1   1  10 141.795 5.37134   3
   1   1  10 139.094 4.48241  -2
   4   6   0 139.094 4.48241  -1
   5   5   2 139.094 4.48241   3
   5   6   0 8.24408 1.96322   3
   6   6   0 1088.35 16.9839  -2
   6   6   0 1088.35 16.9839  -1
   0   0  12 1088.35 16.9839   3
   0   0  12 1025.97 14.4637  -2
   6   6   0 1025.97 14.4637  -1
   6   6   0 1025.97 14.4637   3
   0   7   0 2.35935 2.22960   3
   3   3   8 381.151 6.19134  -2
   1   7   0 381.151 6.19134  -1
   4   4   6 381.151 6.19134   3
   4   4   6 366.964 6.04944  -2
   1   7   0 366.964 6.04944  -1
   3   3   8 366.964 6.04944   3
   2   7   0 10.4294 1.55402   3
   2   2  10 147.041 5.45343  -2
   3   7   0 147.041 5.45343  -1
   5   5   4 147.041 5.45343   3
   5   5   4 144.002 6.20356  -2
   3   7   0 144.002 6.20356  -1
   2   2  10 144.002 6.20356   3
   4   7   0 7.41654 2.43736   3
   6   6   2 379.019 8.95094  -2
   5   7   0 379.019 8.95094  -1
   1   1  12 379.019 8.95094   3
   1   1  12 380.447 7.77130  -2
   5   7   0 380.447 7.77130  -1
   6   6   2 380.447 7.77130   3
   6   7   0 4.75613 2.34161   3
   7   7   0 76.7432 12.0431  -2
   7   7   0 76.7432 12.0431  -1
   0   0  14 76.7432 12.0431   3
   0   0  14 23.5828 14.7921  -2
   7   7   0 23.5828 14.7921  -1
   7   7   0 23.5828 14.7921   3
   4   4   8 824.199 10.3238  -2
   0   8   0 824.199 10.3238  -1
   4   4   8 824.199 10.3238   3
   1   8   0 61.4615 2.73791   3
   3   3  10 159.844 6.31308  -2
   2   8   0 159.844 6.31308  -1
   5   5   6 159.844 6.31308   3
   5   5   6 155.795 6.82242  -2
   2   8   0 155.795 6.82242  -1
   3   3  10 155.795 6.82242   3
   3   8   0 51.6819 2.40963   3
   2   2  12 716.206 9.96669  -2
   4   8   0 716.206 9.96669  -1
   6   6   4 716.206 9.96669   3
   6   6   4 717.603 10.8826  -2
   4   8   0 717.603 10.8826  -1
   2   2  12 717.603 10.8826   3
   5   8   0 11.3825 2.62971   3
   7   7   2 59.8635 10.7266  -2
   6   8   0 59.8635 10.7266  -1
   1   1  14 59.8635 10.7266   3
   1   1  14 31.9021 9.21429  -2
   6   8   0 31.9021 9.21429  -1
   7   7   2 31.9021 9.21429   3
   0   9   0 3.73252 3.04142   3
   4   4  10 94.1934 7.58538  -2
   1   9   0 94.1934 7.58538  -1
   5   5   8 94.1934 7.58538   3
   5   5   8 81.0145 6.42337  -2
   1   9   0 81.0145 6.42337  -1
   4   4  10 81.0145 6.42337   3
   2   9   0 4.98584 2.64733   3
   6   6   6 191.937 8.96207  -2
   3   9   0 191.937 8.96207  -1
   3   3  12 191.937 8.96207   3
   3   3  12 171.168 7.97014  -2
   3   9   0 171.168 7.97014  -1
   6   6   6 171.168 7.97014   3
   3   9   0 83.2741 17.7820  -1
   6   6   6 83.2741 17.7820   3
   4   9   0 22.9039 4.86694   3
   7   7   4 55.0685 11.9715  -2
   5   9   0 55.0685 11.9715  -1
   2   2  14 55.0685 11.9715   3
   5   5  10 116.025 8.69189  -2
   0  10   0 116.025 8.69189  -1
   5   5  10 116.025 8.69189   3
   1  10   0 16.1293 4.59891   3
   4   4  12 342.809 11.5315  -2
   2  10   0 342.809 11.5315  -1
   6   6   8 342.809 11.5315   3
   6   6   8 313.013 14.2015  -2
   2  10   0 313.013 14.2015  -1
   4   4  12 313.013 14.2015   3
   1   1   1 4.87340 0.72574   3
   0   2   1 11.1765 0.82030   3
   1   2   1 63.4752 1.47587  -1
   1   2   1 63.4752 1.47587   3
   1   2   1 76.4624 1.41750  -2
   1   2   1 76.4624 1.41750   3
   2   2   1 30.8999 1.33492   3
   1   3   1 11.4067 0.78586   3
   2   3   1 12.2745 1.39556  -1
   2   3   1 12.2745 1.39556   3
   2   3   1 15.6386 1.58568  -2
   2   3   1 15.6386 1.58568   3
   3   3   1 49.6300 1.80675   3
   0   4   1 79.8731 1.72517   3
   1   2   5 56.0476 2.24904  -2
   1   4   1 56.0476 2.24904  -1
   2   3   3 56.0476 2.24904   3
   2   3   3 55.2549 2.64126  -2
   1   4   1 55.2549 2.64126  -1
   1   2   5 55.2549 2.64126   3
   2   4   1 58.2858 1.29200   3
   3   4   1 5.31799 1.47860  -1
   3   4   1 5.31799 1.47860   3
   3   4   1 10.1635 2.15241  -2
   3   4   1 10.1635 2.15241   3
   4   4   1 60.3158 2.05389   3
   1   5   1 8.81376 0.99458   3
   3   4   3 24.7432 2.07206  -2
   2   5   1 24.7432 2.07206  -1
   1   2   7 24.7432 2.07206   3
   1   2   7 26.1647 1.64614  -2
   2   5   1 26.1647 1.64614  -1
   3   4   3 26.1647 1.64614   3
   3   5   1 31.1871 1.21428   3
   4   5   1 10.1265 2.04312  -1
   4   5   1 10.1265 2.04312   3
   4   5   1 17.7821 3.25478  -2
   4   5   1 17.7821 3.25478   3
   5   5   1 33.0088 2.23715   3
   0   6   1 101.088 2.80166   3
   3   4   5 7.89938 2.34839  -2
   1   6   1 7.89938 2.34839  -1
   2   3   7 7.89938 2.34839   3
   2   3   7 12.7190 1.96723  -2
   1   6   1 12.7190 1.96723  -1
   3   4   5 12.7190 1.96723   3
   2   6   1 98.3964 1.75749   3
   4   5   3 17.0986 2.78677  -2
   3   6   1 17.0986 2.78677  -1
   1   2   9 17.0986 2.78677   3
   1   2   9 16.1575 2.44708  -2
   3   6   1 16.1575 2.44708  -1
   4   5   3 16.1575 2.44708   3
   4   6   1 36.3049 1.55551   3
   5   6   1 12.4222 3.08631  -1
   5   6   1 12.4222 3.08631   3
   5   6   1 17.4955 3.60287  -2
   5   6   1 17.4955 3.60287   3
   6   6   1 13.9552 2.33764   3
   1   7   1 1.08308 1.13728   3
   2   3   9 19.2685 2.34411  -2
   2   7   1 19.2685 2.34411  -1
   4   5   5 19.2685 2.34411   3
   4   5   5 15.0476 2.96279  -2
   2   7   1 15.0476 2.96279  -1
   2   3   9 15.0476 2.96279   3
   3   7   1 10.1470 1.35502   3
   1   2  11 32.1660 3.26955  -2
   4   7   1 32.1660 3.26955  -1
   5   6   3 32.1660 3.26955   3
   5   6   3 35.8180 4.04129  -2
   4   7   1 35.8180 4.04129  -1
   1   2  11 35.8180 4.04129   3
   5   7   1 1.14927 1.63887   3
   6   7   1 32.4086 4.12569  -2
   6   7   1 32.4086 4.12569   3
   6   7   1 25.7746 4.08761  -1
   6   7   1 25.7746 4.08761   3
   7   7   1 6.02742 3.18963   3
   0   8   1 108.999 3.91214   3
   3   4   9 10.9994 3.29028  -2
   1   8   1 10.9994 3.29028  -1
   4   5   7 10.9994 3.29028   3
   4   5   7 4.43530 3.92866  -2
   1   8   1 4.43530 3.92866  -1
   3   4   9 4.43530 3.92866   3
   2   8   1 58.1749 2.04924   3
   5   6   5 8.00206 4.12988  -2
   3   8   1 8.00206 4.12988  -1
   2   3  11 8.00206 4.12988   3
   2   3  11 13.2116 4.13903  -2
   3   8   1 13.2116 4.13903  -1
   5   6   5 13.2116 4.13903   3
   4   8   1 32.0525 2.25091   3
   1   2  13 32.5848 5.18282  -2
   5   8   1 32.5848 5.18282  -1
   6   7   3 32.5848 5.18282   3
   6   7   3 23.5504 5.04744  -2
   5   8   1 23.5504 5.04744  -1
   1   2  13 23.5504 5.04744   3
   6   8   1 4.80859 2.81912   3
   1   9   1 2.24080 1.79473   3
   5   6   7 13.2469 4.97935  -2
   2   9   1 13.2469 4.97935  -1
   3   4  11 13.2469 4.97935   3
   3   4  11 22.7027 3.65650  -2
   2   9   1 22.7027 3.65650  -1
   5   6   7 22.7027 3.65650   3
   3   9   1 6.40563 2.65693   3
   2   3  13 27.7007 5.50602  -2
   4   9   1 27.7007 5.50602  -1
   6   7   5 27.7007 5.50602   3
   6   7   5 44.7977 5.51190  -2
   4   9   1 44.7977 5.51190  -1
   2   3  13 44.7977 5.51190   3
   5   9   1 5.75179 2.68596   3
   5   9   1 3.63286 21.5497  -1
   1   2  14 3.63286 21.5497   3
   0  10   1 33.4510 3.26232   3
   5   6   9 27.0281 5.57932  -2
   1  10   1 27.0281 5.57932  -1
   4   5  11 27.0281 5.57932   3
   4   5  11 14.1862 6.11030  -2
   1  10   1 14.1862 6.11030  -1
   5   6   9 14.1862 6.11030   3
   2  10   1 44.1669 3.19390   3
   2  10   1 61.4162 21.0806  -1
   5   6   8 61.4162 21.0806   3
   0   1   2 0.58581 0.71365   3
   0   2   0 94.2876 1.89220  -2
   1   1   2 94.2876 1.89220  -1
   1   1   2 94.2876 1.89220   3
   1   1   2 94.1920 2.10216  -2
   1   1   2 94.1920 2.10216  -1
   0   2   0 94.1920 2.10216   3
   0   2   2 2786.55 11.2234  -2
   0   2   2 2786.55 11.2234  -1
   0   2   2 2786.55 11.2234   3
   1   2   2 208.515 1.60086   3
   1   3   0 2244.08 12.8588  -2
   2   2   2 2244.08 12.8588  -1
   1   1   4 2244.08 12.8588   3
   1   1   4 2246.34 12.3083  -2
   2   2   2 2246.34 12.3083  -1
   1   3   0 2246.34 12.3083   3
   0   3   2 -0.9766 1.06766   3
   1   3   2 108.309 2.01262  -2
   1   3   2 108.309 2.01262  -1
   0   2   4 108.309 2.01262   3
   0   2   4 105.568 1.80644  -2
   1   3   2 105.568 1.80644  -1
   1   3   2 105.568 1.80644   3
   2   3   2 21.2304 0.97524   3
   2   4   0 175.839 3.93558  -2
   3   3   2 175.839 3.93558  -1
   1   1   6 175.839 3.93558   3
   1   1   6 173.516 3.37780  -2
   3   3   2 173.516 3.37780  -1
   2   4   0 173.516 3.37780   3
   1   3   4 1978.29 9.87785  -2
   0   4   2 1978.29 9.87785  -1
   1   3   4 1978.29 9.87785   3
   1   4   2 221.619 1.98886   3
   2   4   2 687.282 4.83491  -2
   2   4   2 687.282 4.83491  -1
   0   2   6 687.282 4.83491   3
   0   2   6 711.743 4.55247  -2
   2   4   2 711.743 4.55247  -1
   2   4   2 711.743 4.55247   3
   3   4   2 115.761 1.81478   3
   3   5   0 1241.63 9.81934  -2
   4   4   2 1241.63 9.81934  -1
   1   1   8 1241.63 9.81934   3
   1   1   8 1192.59 9.19167  -2
   4   4   2 1192.59 9.19167  -1
   3   5   0 1192.59 9.19167   3
   0   5   2 6.38288 1.06867   3
   1   3   6 133.106 2.50696  -2
   1   5   2 133.106 2.50696  -1
   2   4   4 133.106 2.50696   3
   2   4   4 138.428 2.73060  -2
   1   5   2 138.428 2.73060  -1
   1   3   6 138.428 2.73060   3
   2   5   2 2.89488 0.91895   3
   3   5   2 254.785 3.51450  -2
   3   5   2 254.785 3.51450  -1
   0   2   8 254.785 3.51450   3
   0   2   8 254.848 3.03916  -2
   3   5   2 254.848 3.03916  -1
   3   5   2 254.848 3.03916   3
   4   5   2 2.87600 1.18010   3
   4   6   0 153.978 5.40019  -2
   5   5   2 153.978 5.40019  -1
   1   1  10 153.978 5.40019   3
   1   1  10 146.155 4.65151  -2
   5   5   2 146.155 4.65151  -1
   4   6   0 146.155 4.65151   3
   2   4   6 179.133 2.91305  -2
   0   6   2 179.133 2.91305  -1
   2   4   6 179.133 2.91305   3
   1   6   2 157.265 2.15423   3
   3   5   4 1097.59 6.47490  -2
   2   6   2 1097.59 6.47490  -1
   1   3   8 1097.59 6.47490   3
   1   3   8 1091.43 6.45269  -2
   2   6   2 1091.43 6.45269  -1
   3   5   4 1091.43 6.45269   3
   3   6   2 80.9692 2.04452   3
   4   6   2 181.929 3.93309  -2
   4   6   2 181.929 3.93309  -1
   0   2  10 181.929 3.93309   3
   0   2  10 186.060 3.41164  -2
   4   6   2 186.060 3.41164  -1
   4   6   2 186.060 3.41164   3
   5   6   2 8.17070 1.63696   3
   5   7   0 480.431 9.43522  -2
   6   6   2 480.431 9.43522  -1
   1   1  12 480.431 9.43522   3
   1   1  12 469.824 7.86763  -2
   6   6   2 469.824 7.86763  -1
   5   7   0 469.824 7.86763   3
   0   7   2 -0.0941 1.76434   3
   2   4   8 159.785 3.30401  -2
   1   7   2 159.785 3.30401  -1
   3   5   6 159.785 3.30401   3
   3   5   6 153.963 3.48662  -2
   1   7   2 153.963 3.48662  -1
   2   4   8 153.963 3.48662   3
   2   7   2 5.15395 1.30645   3
   4   6   4 112.642 4.00781  -2
   3   7   2 112.642 4.00781  -1
   1   3  10 112.642 4.00781   3
   1   3  10 113.121 3.48715  -2
   3   7   2 113.121 3.48715  -1
   4   6   4 113.121 3.48715   3
   4   7   2 9.47575 1.68110   3
   5   7   2 147.686 5.10133  -2
   5   7   2 147.686 5.10133  -1
   0   2  12 147.686 5.10133   3
   0   2  12 154.558 4.56404  -2
   5   7   2 154.558 4.56404  -1
   5   7   2 154.558 4.56404   3
   6   7   2 1.34235 1.87512   3
   1   1  14 41.1640 8.63015  -2
   7   7   2 41.1640 8.63015  -1
   6   8   0 41.1640 8.63015   3
   6   8   0 26.9994 8.58191  -2
   7   7   2 26.9994 8.58191  -1
   1   1  14 26.9994 8.58191   3
   3   5   8 706.745 7.04363  -2
   0   8   2 706.745 7.04363  -1
   3   5   8 706.745 7.04363   3
   1   8   2 65.5793 2.09965   3
   4   6   6 59.6266 4.15538  -2
   2   8   2 59.6266 4.15538  -1
   2   4  10 59.6266 4.15538   3
   2   4  10 56.9712 3.68820  -2
   2   8   2 56.9712 3.68820  -1
   4   6   6 56.9712 3.68820   3
   3   8   2 31.4814 2.05352   3
   1   3  12 429.220 6.46411  -2
   4   8   2 429.220 6.46411  -1
   5   7   4 429.220 6.46411   3
   5   7   4 440.262 6.92743  -2
   4   8   2 440.262 6.92743  -1
   1   3  12 440.262 6.92743   3
   5   8   2 13.5258 2.34114   3
   5   8   2 47.7276 19.2697  -1
   0   2  13 47.7276 19.2697   3
   0   2  14 74.1987 7.54981  -2
   6   8   2 74.1987 7.54981  -1
   6   8   2 74.1987 7.54981   3
   6   8   2 81.4204 8.31211  -2
   6   8   2 81.4204 8.31211  -1
   0   2  14 81.4204 8.31211   3
   0   9   2 1.46681 2.46514   3
   4   6   8 93.7063 5.01528  -2
   1   9   2 93.7063 5.01528  -1
   3   5  10 93.7063 5.01528   3
   3   5  10 93.2832 4.84658  -2
   1   9   2 93.2832 4.84658  -1
   4   6   8 93.2832 4.84658   3
   2   9   2 15.8241 2.66685   3
   5   7   6 108.887 5.49415  -2
   3   9   2 108.887 5.49415  -1
   2   4  12 108.887 5.49415   3
   2   4  12 111.143 5.73609  -2
   3   9   2 111.143 5.73609  -1
   5   7   6 111.143 5.73609   3
   4   9   2 11.8011 2.38993   3
   4   6  10 42.4268 6.23497  -2
   0  10   2 42.4268 6.23497  -1
   4   6  10 42.4268 6.23497   3
   1  10   2 9.02660 2.94602   3
   5   7   8 336.312 8.48364  -2
   2  10   2 336.312 8.48364  -1
   3   5  12 336.312 8.48364   3
   3   5  12 319.059 7.90449  -2
   2  10   2 319.059 7.90449  -1
   5   7   8 319.059 7.90449   3
   0   0   3 -1.9827 2.08878   3
   1   1   3 3.93608 1.00538   3
   0   2   3 10.0857 1.00760   3
   1   2   3 60.3713 1.69796  -1
   1   2   3 60.3713 1.69796   3
   1   2   3 72.8955 1.76410  -2
   1   2   3 72.8955 1.76410   3
   2   2   3 17.6516 1.23227   3
   1   3   3 6.64203 0.78919   3
   1   4   1 68.3510 2.42870  -2
   2   3   3 68.3510 2.42870  -1
   1   2   5 68.3510 2.42870   3
   1   2   5 65.9101 1.82783  -2
   2   3   3 65.9101 1.82783  -1
   1   4   1 65.9101 1.82783   3
   3   3   3 56.8542 1.80978   3
   0   4   3 51.9227 1.82620   3
   1   4   3 56.4775 1.76632  -1
   1   4   3 56.4775 1.76632   3
   1   4   3 70.2711 2.53864  -2
   1   4   3 70.2711 2.53864   3
   2   4   3 57.5563 1.31332   3
   1   2   7 24.2043 1.92355  -2
   3   4   3 24.2043 1.92355  -1
   2   5   1 24.2043 1.92355   3
   2   5   1 23.4905 1.83356  -2
   3   4   3 23.4905 1.83356  -1
   1   2   7 23.4905 1.83356   3
   4   4   3 46.8563 1.77235   3
   1   5   3 12.6029 0.95959   3
   2   5   3 4.32574 1.60307  -1
   2   5   3 4.32574 1.60307   3
   2   5   3 3.79635 1.91152  -2
   2   5   3 3.79635 1.91152   3
   3   5   3 24.6732 1.25998   3
   3   6   1 19.6098 2.55813  -2
   4   5   3 19.6098 2.55813  -1
   1   2   9 19.6098 2.55813   3
   1   2   9 16.7119 2.33542  -2
   4   5   3 16.7119 2.33542  -1
   3   6   1 16.7119 2.33542   3
   5   5   3 28.4449 2.12846   3
   0   6   3 97.4794 2.89430   3
   2   5   5 28.0477 2.13226  -2
   1   6   3 28.0477 2.13226  -1
   1   4   7 28.0477 2.13226   3
   1   4   7 27.5430 1.95551  -2
   1   6   3 27.5430 1.95551  -1
   2   5   5 27.5430 1.95551   3
   2   6   3 79.7011 1.91413   3
   3   6   3 0.96138 2.17772  -1
   3   6   3 0.96138 2.17772   3
   3   6   3 1.11120 3.14362  -2
   3   6   3 1.11120 3.14362   3
   4   6   3 27.7008 1.50789   3
   1   2  11 39.1353 3.29733  -2
   5   6   3 39.1353 3.29733  -1
   4   7   1 39.1353 3.29733   3
   4   7   1 33.9574 3.85537  -2
   5   6   3 33.9574 3.85537  -1
   1   2  11 33.9574 3.85537   3
   6   6   3 9.19666 2.38653   3
   1   7   3 3.06036 1.34229   3
   3   6   5 28.7308 3.02888  -2
   2   7   3 28.7308 3.02888  -1
   1   4   9 28.7308 3.02888   3
   1   4   9 21.0864 2.52677  -2
   2   7   3 21.0864 2.52677  -1
   3   6   5 21.0864 2.52677   3
   3   7   3 7.05714 1.41045   3
   4   7   3 37.4166 4.98441  -2
   4   7   3 37.4166 4.98441   3
   4   7   3 40.7916 3.52157  -1
   4   7   3 40.7916 3.52157   3
   5   7   3 1.66476 2.03607   3
   1   2  13 11.9020 4.37141  -2
   6   7   3 11.9020 4.37141  -1
   5   8   1 11.9020 4.37141   3
   5   8   1 14.6683 4.88819  -2
   6   7   3 14.6683 4.88819  -1
   1   2  13 14.6683 4.88819   3
   7   7   3 1.68192 4.66172   3
   0   8   3 92.6145 3.62656   3
   2   5   9 4.24272 3.21645  -2
   1   8   3 4.24272 3.21645  -1
   3   6   7 4.24272 3.21645   3
   3   6   7 -5.9423 3.70870  -2
   1   8   3 -5.9423 3.70870  -1
   2   5   9 -5.9423 3.70870   3
   2   8   3 54.4962 2.01794   3
   4   7   5 32.8275 4.50648  -2
   3   8   3 32.8275 4.50648  -1
   1   4  11 32.8275 4.50648   3
   1   4  11 23.6388 3.77450  -2
   3   8   3 23.6388 3.77450  -1
   4   7   5 23.6388 3.77450   3
   4   8   3 25.5213 2.13681   3
   5   8   3 10.7126 4.67584  -1
   5   8   3 10.7126 4.67584   3
   5   8   3 9.11279 5.73264  -2
   5   8   3 9.11279 5.73264   3
   6   8   3 4.70111 2.94625   3
   1   9   3 1.20010 1.96791   3
   2   5  11 22.0783 4.23760  -2
   2   9   3 22.0783 4.23760  -1
   4   7   7 22.0783 4.23760   3
   4   7   7 15.0927 4.71375  -2
   2   9   3 15.0927 4.71375  -1
   2   5  11 15.0927 4.71375   3
   3   9   3 -0.3820 2.40136   3
   3   9   3 -34.457 21.0523  -1
   2   5  12 -34.457 21.0523   3
   5   8   5 39.3558 5.64224  -2
   4   9   3 39.3558 5.64224  -1
   1   4  13 39.3558 5.64224   3
   1   4  13 27.1818 7.18437  -2
   4   9   3 27.1818 7.18437  -1
   5   8   5 27.1818 7.18437   3
   0  10   3 39.5592 3.58651   3
   3   6  11 9.30705 6.42315  -2
   1  10   3 9.30705 6.42315  -1
   4   7   9 9.30705 6.42315   3
   4   7   9 34.4079 6.31331  -2
   1  10   3 34.4079 6.31331  -1
   3   6  11 34.4079 6.31331   3
   3   6  11 58.2938 21.7870  -2
   1  10   3 58.2938 21.7870  -1
   4   7   8 58.2938 21.7870   3
   4   7   9 58.2938 21.7870   3
   2   2   0 9274.67 119.559  -2
   0   0   4 9274.67 119.559  -1
   2   2   0 9274.67 119.559   3
   0   1   4 1.40368 1.15686   3
   1   3   0 2122.87 15.4740  -2
   1   1   4 2122.87 15.4740  -1
   2   2   2 2122.87 15.4740   3
   2   2   2 2162.56 16.6874  -2
   1   1   4 2162.56 16.6874  -1
   1   3   0 2162.56 16.6874   3
   1   3   2 97.1966 1.87233  -2
   0   2   4 97.1966 1.87233  -1
   1   3   2 97.1966 1.87233   3
   1   2   4 86.2998 1.39198   3
   2   2   4 5564.61 31.5118  -2
   2   2   4 5564.61 31.5118  -1
   0   4   0 5564.61 31.5118   3
   0   4   0 5421.13 29.4683  -2
   2   2   4 5421.13 29.4683  -1
   2   2   4 5421.13 29.4683   3
   0   3   4 0.52606 1.12896   3
   1   3   4 1742.86 8.63000  -2
   1   3   4 1742.86 8.63000  -1
   0   4   2 1742.86 8.63000   3
   0   4   2 1734.94 9.20272  -2
   1   3   4 1734.94 9.20272  -1
   1   3   4 1734.94 9.20272   3
   2   3   4 58.7651 1.25110   3
   1   5   0 730.613 6.31352  -2
   3   3   4 730.613 6.31352  -1
   2   2   6 730.613 6.31352   3
   2   2   6 730.122 6.15073  -2
   3   3   4 730.122 6.15073  -1
   1   5   0 730.122 6.15073   3
   0   4   4 3343.36 15.6170  -2
   0   4   4 3343.36 15.6170  -1
   0   4   4 3343.36 15.6170   3
   1   4   4 212.412 1.87329   3
   1   5   2 106.012 2.40106  -2
   2   4   4 106.012 2.40106  -1
   1   3   6 106.012 2.40106   3
   1   3   6 104.398 2.51808  -2
   2   4   4 104.398 2.51808  -1
   1   5   2 104.398 2.51808   3
   3   4   4 57.9012 1.41434   3
   2   6   0 1939.79 12.4299  -2
   4   4   4 1939.79 12.4299  -1
   2   2   8 1939.79 12.4299   3
   2   2   8 1976.38 12.7149  -2
   4   4   4 1976.38 12.7149  -1
   2   6   0 1976.38 12.7149   3
   0   5   4 3.92466 1.29483   3
   1   5   4 605.508 4.39579  -2
   1   5   4 605.508 4.39579  -1
   0   4   6 605.508 4.39579   3
   0   4   6 599.228 4.57562  -2
   1   5   4 599.228 4.57562  -1
   1   5   4 599.228 4.57562   3
   2   5   4 1.98659 0.94618   3
   2   6   2 880.855 5.50780  -2
   3   5   4 880.855 5.50780  -1
   1   3   8 880.855 5.50780   3
   1   3   8 910.453 5.32230  -2
   3   5   4 910.453 5.32230  -1
   2   6   2 910.453 5.32230   3
   4   5   4 3.20420 1.14393   3
   2   2  10 156.176 4.66762  -2
   5   5   4 156.176 4.66762  -1
   3   7   0 156.176 4.66762   3
   3   7   0 150.373 5.42638  -2
   5   5   4 150.373 5.42638  -1
   2   2  10 150.373 5.42638   3
   1   5   6 121.557 2.57388  -2
   0   6   4 121.557 2.57388  -1
   1   5   6 121.557 2.57388   3
   1   6   4 135.358 1.98204   3
   2   6   4 1229.89 6.72093  -2
   2   6   4 1229.89 6.72093  -1
   0   4   8 1229.89 6.72093   3
   0   4   8 1237.49 6.53192  -2
   2   6   4 1237.49 6.53192  -1
   2   6   4 1237.49 6.53192   3
   3   6   4 55.8899 1.79351   3
   3   7   2 90.9371 3.58622  -2
   4   6   4 90.9371 3.58622  -1
   1   3  10 90.9371 3.58622   3
   1   3  10 90.5337 2.86604  -2
   4   6   4 90.5337 2.86604  -1
   3   7   2 90.5337 2.86604   3
   5   6   4 9.62765 1.70187   3
   4   8   0 696.494 10.2900  -2
   6   6   4 696.494 10.2900  -1
   2   2  12 696.494 10.2900   3
   2   2  12 716.638 10.2376  -2
   6   6   4 716.638 10.2376  -1
   4   8   0 716.638 10.2376   3
   0   7   4 0.80646 1.61887   3
   1   5   8 351.113 4.13897  -2
   1   7   4 351.113 4.13897  -1
   2   6   6 351.113 4.13897   3
   2   6   6 348.986 4.44513  -2
   1   7   4 348.986 4.44513  -1
   1   5   8 348.986 4.44513   3
   2   7   4 6.63914 1.36311   3
   0   4  10 120.762 3.49761  -2
   3   7   4 120.762 3.49761  -1
   3   7   4 120.762 3.49761   3
   3   7   4 126.812 4.41619  -2
   3   7   4 126.812 4.41619  -1
   0   4  10 126.812 4.41619   3
   4   7   4 1.96876 1.63908   3
   1   3  12 363.786 5.78725  -2
   5   7   4 363.786 5.78725  -1
   4   8   2 363.786 5.78725   3
   4   8   2 365.565 6.05377  -2
   5   7   4 365.565 6.05377  -1
   1   3  12 365.565 6.05377   3
   6   7   4 1.88416 2.80784   3
   6   7   4 48.7432 21.1217  -1
   1   3  13 48.7432 21.1217   3
   5   9   0 41.8198 11.1902  -2
   7   7   4 41.8198 11.1902  -1
   2   2  14 41.8198 11.1902   3
   5   9   0 105.085 24.4038  -2
   5   9   1 105.085 24.4038  -2
   7   7   4 105.085 24.4038  -1
   2   2  14 105.085 24.4038   3
   2   2  14 55.6049 8.77712  -2
   7   7   4 55.6049 8.77712  -1
   5   9   0 55.6049 8.77712   3
   2   6   8 501.508 5.67435  -2
   0   8   4 501.508 5.67435  -1
   2   6   8 501.508 5.67435   3
   1   8   4 43.8918 1.72043   3
   3   7   6 104.119 4.54395  -2
   2   8   4 104.119 4.54395  -1
   1   5  10 104.119 4.54395   3
   1   5  10 99.7811 3.95354  -2
   2   8   4 99.7811 3.95354  -1
   3   7   6 99.7811 3.95354   3
   3   8   4 34.3655 2.30507   3
   4   8   4 460.567 6.96185  -2
   4   8   4 460.567 6.96185  -1
   0   4  12 460.567 6.96185   3
   0   4  12 478.865 6.53537  -2
   4   8   4 478.865 6.53537  -1
   4   8   4 478.865 6.53537   3
   5   8   4 10.9358 2.66657   3
   0   9   4 -1.1424 3.16105   3
   2   6  10  99.999 4.82831  -2
   1   9   4  99.999 4.82831  -1
   3   7   8  99.999 4.82831   3
   3   7   8 95.5788 5.44567  -2
   1   9   4 95.5788 5.44567  -1
   2   6  10 95.5788 5.44567   3
   2   9   4 9.48818 2.21272   3
   2   9   4 -22.743 23.3418  -1
   4   8   7 -22.743 23.3418   3
   4   8   6 175.759 6.55139  -2
   3   9   4 175.759 6.55139  -1
   1   5  12 175.759 6.55139   3
   1   5  12 165.771 6.49982  -2
   3   9   4 165.771 6.49982  -1
   4   8   6 165.771 6.49982   3
   1   5  12 115.752 23.3203  -2
   3   9   4 115.752 23.3203  -1
   4   8   6 115.752 23.3203   3
   4   8   7 115.752 23.3203   3
   4   9   4 16.0924 3.00168   3
   0   0   5 -0.1375 2.63040   3
   1   1   5 2.57567 1.38306   3
   0   2   5 3.34003 1.24517   3
   2   3   3 60.6536 2.18909  -2
   1   2   5 60.6536 2.18909  -1
   1   4   1 60.6536 2.18909   3
   1   4   1 60.2305 2.22039  -2
   1   2   5 60.2305 2.22039  -1
   2   3   3 60.2305 2.22039   3
   2   2   5 16.0327 1.26505   3
   1   3   5 8.83679 0.86360   3
   2   3   5 11.4371 1.60648  -2
   2   3   5 11.4371 1.60648   3
   2   3   5 7.92786 1.93451  -1
   2   3   5 7.92786 1.93451   3
   3   3   5 31.6413 1.67192   3
   0   4   5 48.8920 1.93311   3
   1   4   5 55.4203 2.24198  -1
   1   4   5 55.4203 2.24198   3
   1   4   5 69.9825 2.13570  -2
   1   4   5 69.9825 2.13570   3
   2   4   5 32.0548 1.12196   3
   2   3   7 12.3505 1.84421  -2
   3   4   5 12.3505 1.84421  -1
   1   6   1 12.3505 1.84421   3
   1   6   1 9.33018 2.03673  -2
   3   4   5 9.33018 2.03673  -1
   2   3   7 9.33018 2.03673   3
   4   4   5 38.5598 1.91421   3
   1   5   5 3.58867 0.96993   3
   1   4   7 28.7561 2.21224  -2
   2   5   5 28.7561 2.21224  -1
   1   6   3 28.7561 2.21224   3
   1   6   3 26.6853 2.44203  -2
   2   5   5 26.6853 2.44203  -1
   1   4   7 26.6853 2.44203   3
   3   5   5 21.9657 1.26604   3
   2   7   1 19.8040 2.55804  -2
   4   5   5 19.8040 2.55804  -1
   2   3   9 19.8040 2.55804   3
   2   3   9 16.7834 2.62889  -2
   4   5   5 16.7834 2.62889  -1
   2   7   1 16.7834 2.62889   3
   5   5   5 20.4007 2.21396   3
   0   6   5 60.8748 2.18687   3
   1   6   5 18.8888 2.36235  -2
   1   6   5 18.8888 2.36235   3
   1   6   5 19.9512 3.07526  -1
   1   6   5 19.9512 3.07526   3
   2   6   5 70.7314 1.50315   3
   2   7   3 24.4352 3.07344  -2
   3   6   5 24.4352 3.07344  -1
   1   4   9 24.4352 3.07344   3
   1   4   9 20.8832 2.63602  -2
   3   6   5 20.8832 2.63602  -1
   2   7   3 20.8832 2.63602   3
   4   6   5 25.7695 1.82284   3
   2   3  11 11.3354 3.72334  -2
   5   6   5 11.3354 3.72334  -1
   3   8   1 11.3354 3.72334   3
   3   8   1 4.23476 4.97936  -2
   5   6   5 4.23476 4.97936  -1
   2   3  11 4.23476 4.97936   3
   6   6   5 7.94268 2.89862   3
   1   7   5 2.45476 1.30784   3
   2   7   5 23.9001 2.84546  -2
   2   7   5 23.9001 2.84546   3
   2   7   5 25.3326 3.55092  -1
   2   7   5 25.3326 3.55092   3
   3   7   5 5.20224 1.67638   3
   1   4  11 29.0641 3.74072  -2
   4   7   5 29.0641 3.74072  -1
   3   8   3 29.0641 3.74072   3
   3   8   3 24.7162 4.00669  -2
   4   7   5 24.7162 4.00669  -1
   1   4  11 24.7162 4.00669   3
   5   7   5 3.35865 2.12288   3
   4   9   1 25.9404 5.86720  -2
   6   7   5 25.9404 5.86720  -1
   2   3  13 25.9404 5.86720   3
   2   3  13 22.2581 5.10107  -2
   6   7   5 22.2581 5.10107  -1
   4   9   1 22.2581 5.10107   3
   0   8   5 90.0859 3.66017   3
   1   6   9 13.0233 3.87939  -2
   1   8   5 13.0233 3.87939  -1
   2   7   7 13.0233 3.87939   3
   2   7   7 16.5278 4.05040  -2
   1   8   5 16.5278 4.05040  -1
   1   6   9 16.5278 4.05040   3
   2   8   5 42.3246 2.20097   3
   3   8   5 2.35608 6.15453  -2
   3   8   5 2.35608 6.15453   3
   3   8   5 21.1957 4.21861  -1
   3   8   5 21.1957 4.21861   3
   4   8   5 27.6726 2.47322   3
   4   8   5 64.8501 22.0303  -1
   1   4  12 64.8501 22.0303   3
   4   9   3 21.1505 5.54109  -2
   5   8   5 21.1505 5.54109  -1
   1   4  13 21.1505 5.54109   3
   1   4  13 22.0549 6.27409  -2
   5   8   5 22.0549 6.27409  -1
   4   9   3 22.0549 6.27409   3
   4   9   2 -22.313 25.5055  -2
   4   9   3 -22.313 25.5055  -2
   5   8   5 -22.313 25.5055  -1
   1   4  13 -22.313 25.5055   3
   1   9   5 6.59505 2.33678   3
   1   6  11 -8.4313 5.34001  -2
   2   9   5 -8.4313 5.34001  -1
   3   8   7 -8.4313 5.34001   3
   3   8   7 18.6224 5.74689  -2
   2   9   5 18.6224 5.74689  -1
   1   6  11 18.6224 5.74689   3
   2   9   5 -11.684 16.6744  -1
   3   8   7 -11.684 16.6744   3
   3   9   5 2.21033 3.01201   3
   3   3   0 752.458 10.3093  -2
   0   0   6 752.458 10.3093  -1
   3   3   0 752.458 10.3093   3
   0   1   6 0.91295 1.41869   3
   2   4   0 199.994 3.34462  -2
   1   1   6 199.994 3.34462  -1
   3   3   2 199.994 3.34462   3
   3   3   2 193.758 3.92060  -2
   1   1   6 193.758 3.92060  -1
   2   4   0 193.758 3.92060   3
   2   4   2 590.301 4.56981  -2
   0   2   6 590.301 4.56981  -1
   2   4   2 590.301 4.56981   3
   1   2   6 86.1254 1.63159   3
   3   3   4 695.481 7.29293  -2
   2   2   6 695.481 7.29293  -1
   1   5   0 695.481 7.29293   3
   1   5   0 705.798 7.80346  -2
   2   2   6 705.798 7.80346  -1
   3   3   4 705.798 7.80346   3
   0   3   6 -0.1328 1.15141   3
   2   4   4 138.421 3.50668  -2
   1   3   6 138.421 3.50668  -1
   1   5   2 138.421 3.50668   3
   1   5   2 128.246 2.11514  -2
   1   3   6 128.246 2.11514  -1
   2   4   4 128.246 2.11514   3
   2   3   6 16.5447 1.05886   3
   0   6   0 252.968 5.03154  -2
   3   3   6 252.968 5.03154  -1
   3   3   6 252.968 5.03154   3
   3   3   6 237.370 5.36678  -2
   3   3   6 237.370 5.36678  -1
   0   6   0 237.370 5.36678   3
   1   5   4 642.846 4.33708  -2
   0   4   6 642.846 4.33708  -1
   1   5   4 642.846 4.33708   3
   1   4   6 123.150 1.99034   3
   0   6   2 139.662 3.16702  -2
   2   4   6 139.662 3.16702  -1
   2   4   6 139.662 3.16702   3
   2   4   6 153.254 2.83090  -2
   2   4   6 153.254 2.83090  -1
   0   6   2 153.254 2.83090   3
   3   4   6 59.1398 1.59495   3
   1   7   0 449.068 5.99386  -2
   4   4   6 449.068 5.99386  -1
   3   3   8 449.068 5.99386   3
   3   3   8 431.713 6.73851  -2
   4   4   6 431.713 6.73851  -1
   1   7   0 431.713 6.73851   3
   0   5   6 2.46345 1.55526   3
   1   5   6 164.105 2.98366  -2
   1   5   6 164.105 2.98366  -1
   0   6   4 164.105 2.98366   3
   0   6   4 166.948 3.48095  -2
   1   5   6 166.948 3.48095  -1
   1   5   6 166.948 3.48095   3
   2   5   6 1.33807 1.07938   3
   1   7   2 129.441 3.15651  -2
   3   5   6 129.441 3.15651  -1
   2   4   8 129.441 3.15651   3
   2   4   8 144.423 3.43986  -2
   3   5   6 144.423 3.43986  -1
   1   7   2 144.423 3.43986   3
   4   5   6 4.14280 1.33090   3
   2   8   0 180.128 4.94530  -2
   5   5   6 180.128 4.94530  -1
   3   3  10 180.128 4.94530   3
   3   3  10 173.077 6.24118  -2
   5   5   6 173.077 6.24118  -1
   2   8   0 173.077 6.24118   3
   0   6   6 10.7625 2.51800  -2
   0   6   6 10.7625 2.51800  -1
   0   6   6 10.7625 2.51800   3
   1   6   6 86.0683 1.90847   3
   1   7   4 418.565 4.66938  -2
   2   6   6 418.565 4.66938  -1
   1   5   8 418.565 4.66938   3
   1   5   8 426.493 4.84484  -2
   2   6   6 426.493 4.84484  -1
   1   7   4 426.493 4.84484   3
   3   6   6 48.4283 1.69753   3
   2   4  10 52.6345 4.12485  -2
   4   6   6 52.6345 4.12485  -1
   2   8   2 52.6345 4.12485   3
   2   8   2 49.7391 3.56261  -2
   4   6   6 49.7391 3.56261  -1
   2   4  10 49.7391 3.56261   3
   5   6   6 5.04533 1.86091   3
   3   9   0 218.918 8.10952  -2
   6   6   6 218.918 8.10952  -1
   3   3  12 218.918 8.10952   3
   3   3  12 182.830 11.4158  -2
   6   6   6 182.830 11.4158  -1
   3   9   0 182.830 11.4158   3
   0   7   6 0.48761 2.09772   3
   1   7   6 116.362 4.20780  -2
   1   7   6 116.362 4.20780  -1
   0   6   8 116.362 4.20780   3
   0   6   8 122.406 3.79946  -2
   1   7   6 122.406 3.79946  -1
   1   7   6 122.406 3.79946   3
   2   7   6 1.69774 1.52165   3
   2   8   4 117.000 4.80630  -2
   3   7   6 117.000 4.80630  -1
   1   5  10 117.000 4.80630   3
   1   5  10 126.828 4.47714  -2
   3   7   6 126.828 4.47714  -1
   2   8   4 126.828 4.47714   3
   4   7   6 8.69450 2.02168   3
   2   4  12 99.0794 5.08337  -2
   5   7   6 99.0794 5.08337  -1
   3   9   2 99.0794 5.08337   3
   3   9   2 88.2570 4.97828  -2
   5   7   6 88.2570 4.97828  -1
   2   4  12 88.2570 4.97828   3
   1   7   8 310.917 5.86405  -2
   0   8   6 310.917 5.86405  -1
   1   7   8 310.917 5.86405   3
   1   8   6 37.2644 2.09126   3
   2   8   6 8.42375 4.29866  -2
   2   8   6 8.42375 4.29866  -1
   0   6  10 8.42375 4.29866   3
   2   8   6 28.9301 22.0169  -2
   2   8   6 28.9301 22.0169   3
   0   6  10 16.8255 3.80293  -2
   2   8   6 16.8255 3.80293  -1
   2   8   6 16.8255 3.80293   3
   3   8   6 18.7569 2.92558   3
   3   9   4 212.133 8.02244  -2
   4   8   6 212.133 8.02244  -1
   1   5  12 212.133 8.02244   3
   1   5  12 211.365 7.57807  -2
   4   8   6 211.365 7.57807  -1
   3   9   4 211.365 7.57807   3
   0   9   6 3.90809 3.28754   3
   2   8   8 96.5268 6.59923  -2
   1   9   6 96.5268 6.59923  -1
   1   7  10 96.5268 6.59923   3
   1   7  10 89.7630 6.93319  -2
   1   9   6 89.7630 6.93319  -1
   2   8   8 89.7630 6.93319   3
   2   9   6 5.31291 2.61385   3
   2   9   6 77.3080 24.6452  -1
   0   6  11 77.3080 24.6452   3
   0   0   7 -1.1836 2.54241   3
   1   1   7 3.38318 1.45156   3
   0   2   7 1.79088 1.39952   3
   2   5   1 20.5147 1.85451  -2
   1   2   7 20.5147 1.85451  -1
   3   4   3 20.5147 1.85451   3
   3   4   3 19.4737 2.09719  -2
   1   2   7 19.4737 2.09719  -1
   2   5   1 19.4737 2.09719   3
   2   2   7 6.41082 1.59978   3
   1   3   7 3.97860 0.98660   3
   1   6   1 15.0802 1.74346  -2
   2   3   7 15.0802 1.74346  -1
   3   4   5 15.0802 1.74346   3
   3   4   5 15.3761 1.90376  -2
   2   3   7 15.3761 1.90376  -1
   1   6   1 15.3761 1.90376   3
   3   3   7 27.9234 2.15141   3
   0   4   7 20.2824 1.59661   3
   2   5   5 22.9538 2.70318  -2
   1   4   7 22.9538 2.70318  -1
   1   6   3 22.9538 2.70318   3
   1   6   3 25.3304 2.22649  -2
   1   4   7 25.3304 2.22649  -1
   2   5   5 25.3304 2.22649   3
   2   4   7 26.1979 1.29027   3
   3   4   7 4.41248 2.55801  -2
   3   4   7 4.41248 2.55801   3
   3   4   7 5.89092 2.16596  -1
   3   4   7 5.89092 2.16596   3
   4   4   7 25.0472 2.23534   3
   1   5   7 8.92601 1.19284   3
   2   5   7 -1.4888 2.23512  -1
   2   5   7 -1.4888 2.23512   3
   2   5   7 0.72021 2.26804  -2
   2   5   7 0.72021 2.26804   3
   3   5   7 15.4153 1.45122   3
   1   8   1 7.87683 2.91295  -2
   4   5   7 7.87683 2.91295  -1
   3   4   9 7.87683 2.91295   3
   3   4   9 12.4504 3.55725  -2
   4   5   7 12.4504 3.55725  -1
   1   8   1 12.4504 3.55725   3
   5   5   7 22.4601 2.85835   3
   0   6   7 55.1062 2.53483   3
   1   6   7 13.2546 2.38095  -1
   1   6   7 13.2546 2.38095   3
   1   6   7 12.8978 2.90049  -2
   1   6   7 12.8978 2.90049   3
   2   6   7 43.0726 1.66609   3
   2   5   9 4.25622 2.57407  -2
   3   6   7 4.25622 2.57407  -1
   1   8   3 4.25622 2.57407   3
   1   8   3 4.37169 3.17869  -2
   3   6   7 4.37169 3.17869  -1
   2   5   9 4.37169 3.17869   3
   4   6   7 16.8049 1.76969   3
   3   4  11 10.1186 5.04424  -2
   5   6   7 10.1186 5.04424  -1
   2   9   1 10.1186 5.04424   3
   2   9   1 13.0630 4.68700  -2
   5   6   7 13.0630 4.68700  -1
   3   4  11 13.0630 4.68700   3
   2   9   0 -26.380 22.8693  -2
   2   9   1 -26.380 22.8693  -2
   5   6   7 -26.380 22.8693  -1
   3   4  11 -26.380 22.8693   3
   6   6   7 11.1417 2.91713   3
   6   6   7 8.78013 25.1333  -1
   3   4  12 8.78013 25.1333   3
   1   7   7 6.05173 1.70081   3
   1   6   9 13.8228 2.79488  -2
   2   7   7 13.8228 2.79488  -1
   1   8   5 13.8228 2.79488   3
   1   8   5 11.7672 3.71810  -2
   2   7   7 11.7672 3.71810  -1
   1   6   9 11.7672 3.71810   3
   3   7   7 6.52472 1.89431   3
   2   5  11 18.3993 4.27852  -2
   4   7   7 18.3993 4.27852  -1
   2   9   3 18.3993 4.27852   3
   2   9   3 19.1920 5.20604  -2
   4   7   7 19.1920 5.20604  -1
   2   5  11 19.1920 5.20604   3
   5   7   7 6.13091 2.46155   3
   5   7   7 53.2349 27.4656  -1
   2   5  12 53.2349 27.4656   3
   0   8   7 66.4706 3.22965   3
   1   8   7 6.81756 4.05287  -2
   1   8   7 6.81756 4.05287   3
   1   8   7 4.38226 3.54996  -1
   1   8   7 4.38226 3.54996   3
   2   8   7 31.0788 2.36550   3
   2   9   5 24.0223 5.03508  -2
   3   8   7 24.0223 5.03508  -1
   1   6  11 24.0223 5.03508   3
   1   6  11 15.7656 4.40207  -2
   3   8   7 15.7656 4.40207  -1
   2   9   5 15.7656 4.40207   3
   4   8   7 61.2019 23.4126  -1
   2   5  12 61.2019 23.4126   3
   4   4   0 3061.85 30.9719  -2
   0   0   8 3061.85 30.9719  -1
   4   4   0 3061.85 30.9719   3
   0   1   8 0.71407 1.66817   3
   3   5   0 1145.08 10.1620  -2
   1   1   8 1145.08 10.1620  -1
   4   4   2 1145.08 10.1620   3
   4   4   2 1112.90 14.7408  -2
   1   1   8 1112.90 14.7408  -1
   3   5   0 1112.90 14.7408   3
   3   5   2 268.320 4.35594  -2
   0   2   8 268.320 4.35594  -1
   3   5   2 268.320 4.35594   3
   1   2   8 36.1659 1.42995   3
   4   4   4 1858.75 17.7050  -2
   2   2   8 1858.75 17.7050  -1
   2   6   0 1858.75 17.7050   3
   2   6   0 1819.23 14.4746  -2
   2   2   8 1819.23 14.4746  -1
   4   4   4 1819.23 14.4746   3
   0   3   8 1.79075 1.68784   3
   2   6   2 923.020 6.81512  -2
   1   3   8 923.020 6.81512  -1
   3   5   4 923.020 6.81512   3
   3   5   4 950.023 6.97149  -2
   1   3   8 950.023 6.97149  -1
   2   6   2 950.023 6.97149   3
   2   3   8 20.3755 1.28662   3
   4   4   6 442.989 6.44357  -2
   3   3   8 442.989 6.44357  -1
   1   7   0 442.989 6.44357   3
   1   7   0 431.461 6.39809  -2
   3   3   8 431.461 6.39809  -1
   4   4   6 431.461 6.39809   3
   2   6   4 1148.34 8.42083  -2
   0   4   8 1148.34 8.42083  -1
   2   6   4 1148.34 8.42083   3
   1   4   8 84.2643 1.91423   3
   3   5   6 144.753 2.92462  -2
   2   4   8 144.753 2.92462  -1
   1   7   2 144.753 2.92462   3
   1   7   2 134.125 3.06041  -2
   2   4   8 134.125 3.06041  -1
   3   5   6 134.125 3.06041   3
   3   4   8 25.8380 1.58591   3
   0   8   0 729.855 9.00572  -2
   4   4   8 729.855 9.00572  -1
   4   4   8 729.855 9.00572   3
   4   4   8 761.395 8.71244  -2
   4   4   8 761.395 8.71244  -1
   0   8   0 761.395 8.71244   3
   0   5   8 2.22758 1.81253   3
   2   6   6 372.467 4.46658  -2
   1   5   8 372.467 4.46658  -1
   1   7   4 372.467 4.46658   3
   1   7   4 379.082 3.75945  -2
   1   5   8 379.082 3.75945  -1
   2   6   6 379.082 3.75945   3
   2   5   8 -0.0658 1.54740   3
   3   5   8 596.913 5.51752  -2
   3   5   8 596.913 5.51752  -1
   0   8   2 596.913 5.51752   3
   0   8   2 577.849 6.47069  -2
   3   5   8 577.849 6.47069  -1
   3   5   8 577.849 6.47069   3
   4   5   8 0.65781 1.69335   3
   4   4  10 111.560 6.06380  -2
   5   5   8 111.560 6.06380  -1
   1   9   0 111.560 6.06380   3
   1   9   0 106.376 7.70755  -2
   5   5   8 106.376 7.70755  -1
   4   4  10 106.376 7.70755   3
   1   7   6 88.2129 3.25788  -2
   0   6   8 88.2129 3.25788  -1
   1   7   6 88.2129 3.25788   3
   1   6   8 60.7114 2.18872   3
   2   6   8 464.350 5.38953  -2
   2   6   8 464.350 5.38953  -1
   0   8   4 464.350 5.38953   3
   0   8   4 459.469 5.87734  -2
   2   6   8 459.469 5.87734  -1
   2   6   8 459.469 5.87734   3
   3   6   8 26.5077 2.02081   3
   3   5  10 64.4515 5.07210  -2
   4   6   8 64.4515 5.07210  -1
   1   9   2 64.4515 5.07210   3
   1   9   2 68.5811 5.19274  -2
   4   6   8 68.5811 5.19274  -1
   3   5  10 68.5811 5.19274   3
   1   9   1 57.2588 23.2848  -2
   1   9   2 57.2588 23.2848  -2
   4   6   8 57.2588 23.2848  -1
   3   5  10 57.2588 23.2848   3
   5   6   8 15.9042 20.4380  -1
   4   4  11 15.9042 20.4380   3
   4   4  12 346.555 19.8805  -2
   6   6   8 346.555 19.8805  -1
   2  10   0 346.555 19.8805   3
   2  10   0 303.407 17.9758  -2
   6   6   8 303.407 17.9758  -1
   4   4  12 303.407 17.9758   3
   0   7   8 7.21618 2.82495   3
   0   8   6 254.726 4.79069  -2
   1   7   8 254.726 4.79069  -1
   1   7   8 254.726 4.79069   3
   1   7   8 277.514 4.72188  -2
   1   7   8 277.514 4.72188  -1
   0   8   6 277.514 4.72188   3
   2   7   8 6.77286 2.06669   3
   2   6  10 101.471 5.29467  -2
   3   7   8 101.471 5.29467  -1
   1   9   4 101.471 5.29467   3
   1   9   4 113.457 5.68212  -2
   3   7   8 113.457 5.68212  -1
   2   6  10 113.457 5.68212   3
   4   7   8 -16.750 16.6412  -1
   3   5  11 -16.750 16.6412   3
   3   5  12 284.510 9.17631  -2
   5   7   8 284.510 9.17631  -1
   2  10   2 284.510 9.17631   3
   2  10   2 240.943 12.5527  -2
   5   7   8 240.943 12.5527  -1
   3   5  12 240.943 12.5527   3
   0   8   8 192.263 5.14521  -2
   0   8   8 192.263 5.14521  -1
   0   8   8 192.263 5.14521   3
   1   8   8 22.3260 2.21657   3
   1   7  10 64.2585 4.64988  -2
   2   8   8 64.2585 4.64988  -1
   1   9   6 64.2585 4.64988   3
   1   9   6 48.1282 5.22778  -2
   2   8   8 48.1282 5.22778  -1
   1   7  10 48.1282 5.22778   3
   3   8   8 36.5760 27.1763  -1
   2   6  11 36.5760 27.1763   3
   0   0   9 2.13856 3.64852   3
   1   1   9 2.41291 1.85010   3
   0   2   9 0.29354 1.88316   3
   3   6   1 11.8817 2.54607  -2
   1   2   9 11.8817 2.54607  -1
   4   5   3 11.8817 2.54607   3
   4   5   3 13.2517 2.56713  -2
   1   2   9 13.2517 2.56713  -1
   3   6   1 13.2517 2.56713   3
   2   2   9 3.34024 1.83800   3
   1   3   9 4.37654 1.29858   3
   2   7   1 21.2726 2.32794  -2
   2   3   9 21.2726 2.32794  -1
   4   5   5 21.2726 2.32794   3
   4   5   5 23.8666 2.55248  -2
   2   3   9 23.8666 2.55248  -1
   2   7   1 23.8666 2.55248   3
   3   3   9 14.2154 1.87220   3
   0   4   9 19.0489 2.04755   3
   2   7   3 25.7148 2.69011  -2
   1   4   9 25.7148 2.69011  -1
   3   6   5 25.7148 2.69011   3
   3   6   5 20.4134 3.00651  -2
   1   4   9 20.4134 3.00651  -1
   2   7   3 20.4134 3.00651   3
   2   4   9 11.6307 1.61999   3
   4   5   7 4.94137 2.41140  -2
   3   4   9 4.94137 2.41140  -1
   1   8   1 4.94137 2.41140   3
   1   8   1 11.0340 3.10301  -2
   3   4   9 11.0340 3.10301  -1
   4   5   7 11.0340 3.10301   3
   4   4   9 10.8838 2.68570   3
   1   5   9 1.19968 1.63619   3
   1   8   3 10.3504 2.98025  -2
   2   5   9 10.3504 2.98025  -1
   3   6   7 10.3504 2.98025   3
   3   6   7 6.27336 2.98166  -2
   2   5   9 6.27336 2.98166  -1
   1   8   3 6.27336 2.98166   3
   3   5   9 9.16984 1.98452   3
   4   5   9 11.9319 4.55391  -2
   4   5   9 11.9319 4.55391   3
   4   5   9 1.46659 3.14425  -1
   4   5   9 1.46659 3.14425   3
   5   5   9 11.7332 3.30775   3
   0   6   9 25.2761 2.93130   3
   1   8   5 13.3068 2.92698  -2
   1   6   9 13.3068 2.92698  -1
   2   7   7 13.3068 2.92698   3
   2   7   7 22.0376 2.98086  -2
   1   6   9 22.0376 2.98086  -1
   1   8   5 22.0376 2.98086   3
   2   6   9 28.3017 2.01123   3
   3   6   9 4.91649 3.19971  -1
   3   6   9 4.91649 3.19971   3
   3   6   9 2.80942 3.93048  -2
   3   6   9 2.80942 3.93048   3
   4   6   9 10.5490 2.23714   3
   4   6   9 69.3372 22.6891  -1
   3   6  10 69.3372 22.6891   3
   4   6   9 21.8526 24.9473  -1
   4   5  10 21.8526 24.9473   3
   4   5  11 2.66224 7.60156  -2
   5   6   9 2.66224 7.60156  -1
   1  10   1 2.66224 7.60156   3
   1  10   1 18.2242 5.99345  -2
   5   6   9 18.2242 5.99345  -1
   4   5  11 18.2242 5.99345   3
   1   7   9 2.49540 2.37738   3
   2   7   9 15.3369 4.82722  -2
   2   7   9 15.3369 4.82722   3
   2   7   9 17.5443 3.63470  -1
   2   7   9 17.5443 3.63470   3
   3   7   9 10.6090 2.37681   3
   3   7   9 36.2227 24.8835  -1
   2   7  10 36.2227 24.8835   3
   3   6  11 25.0719 4.71106  -2
   4   7   9 25.0719 4.71106  -1
   1  10   3 25.0719 4.71106   3
   1  10   3 44.1666 5.95864  -2
   4   7   9 44.1666 5.95864  -1
   3   6  11 44.1666 5.95864   3
   0   8   9 33.1682 3.80520   3
   1   8   9 9.14904 4.30047  -1
   1   8   9 9.14904 4.30047   3
   1   8   9 7.36729 5.35169  -2
   1   8   9 7.36729 5.35169   3
   5   5   0 155.066 6.26517  -2
   0   0  10 155.066 6.26517  -1
   5   5   0 155.066 6.26517   3
   0   1  10 2.56374 2.13983   3
   5   5   2 180.393 6.39404  -2
   1   1  10 180.393 6.39404  -1
   4   6   0 180.393 6.39404   3
   4   6   0 181.568 5.53417  -2
   1   1  10 181.568 5.53417  -1
   5   5   2 181.568 5.53417   3
   4   6   2 152.410 4.57360  -2
   0   2  10 152.410 4.57360  -1
   4   6   2 152.410 4.57360   3
   1   2  10 23.1406 1.63027   3
   3   7   0 140.193 4.67643  -2
   2   2  10 140.193 4.67643  -1
   5   5   4 140.193 4.67643   3
   5   5   4 138.893 5.92033  -2
   2   2  10 138.893 5.92033  -1
   3   7   0 138.893 5.92033   3
   0   3  10 1.23145 2.06465   3
   4   6   4 126.682 3.81682  -2
   1   3  10 126.682 3.81682  -1
   3   7   2 126.682 3.81682   3
   3   7   2 113.654 3.52497  -2
   1   3  10 113.654 3.52497  -1
   4   6   4 113.654 3.52497   3
   2   3  10 6.60805 1.61159   3
   2   8   0 188.188 4.83676  -2
   3   3  10 188.188 4.83676  -1
   5   5   6 188.188 4.83676   3
   5   5   6 195.788 5.27844  -2
   3   3  10 195.788 5.27844  -1
   2   8   0 195.788 5.27844   3
   3   7   4 129.455 4.50394  -2
   0   4  10 129.455 4.50394  -1
   3   7   4 129.455 4.50394   3
   1   4  10 47.2461 1.94374   3
   4   6   6 52.4629 3.66917  -2
   2   4  10 52.4629 3.66917  -1
   2   8   2 52.4629 3.66917   3
   2   8   2 43.1175 2.90511  -2
   2   4  10 43.1175 2.90511  -1
   4   6   6 43.1175 2.90511   3
   3   4  10 19.8531 1.90150   3
   5   5   8 112.717 5.39045  -2
   4   4  10 112.717 5.39045  -1
   1   9   0 112.717 5.39045   3
   1   9   0 101.770 5.55363  -2
   4   4  10 101.770 5.55363  -1
   5   5   8 101.770 5.55363   3
   0   5  10 5.48192 2.38715   3
   2   8   4 134.501 4.35379  -2
   1   5  10 134.501 4.35379  -1
   3   7   6 134.501 4.35379   3
   3   7   6 128.589 4.80183  -2
   1   5  10 128.589 4.80183  -1
   2   8   4 128.589 4.80183   3
   2   5  10 4.10597 2.03796   3
   1   9   2 85.8447 4.94758  -2
   3   5  10 85.8447 4.94758  -1
   4   6   8 85.8447 4.94758   3
   4   6   8 90.8526 3.65744  -2
   3   5  10 90.8526 3.65744  -1
   1   9   2 90.8526 3.65744   3
   5   5  10 117.520 6.07386  -2
   5   5  10 117.520 6.07386  -1
   0  10   0 117.520 6.07386   3
   0  10   0 116.284 11.3520  -2
   5   5  10 116.284 11.3520  -1
   5   5  10 116.284 11.3520   3
   2   8   6 16.6600 3.38228  -2
   0   6  10 16.6600 3.38228  -1
   2   8   6 16.6600 3.38228   3
   1   6  10 40.6719 2.58266   3
   1   9   4 118.485 5.04377  -2
   2   6  10 118.485 5.04377  -1
   3   7   8 118.485 5.04377   3
   3   7   8 108.458 4.70726  -2
   2   6  10 108.458 4.70726  -1
   1   9   4 108.458 4.70726   3
   0  10   2 22.5616 5.07194  -2
   4   6  10 22.5616 5.07194  -1
   4   6  10 22.5616 5.07194   3
   4   6  10 17.0770 5.37515  -2
   4   6  10 17.0770 5.37515  -1
   0  10   2 17.0770 5.37515   3
   0   7  10 0.21432 4.27824   3
   1   9   6 77.1290 4.77165  -2
   1   7  10 77.1290 4.77165  -1
   2   8   8 77.1290 4.77165   3
   2   8   8 88.1503 21.2529  -2
   1   7  10 88.1503 21.2529  -1
   1   9   6 88.1503 21.2529   3
   1   9   7 88.1503 21.2529   3
   2   8   8 95.5891 4.97681  -2
   1   7  10 95.5891 4.97681  -1
   1   9   6 95.5891 4.97681   3
   0   0  11 -0.0998 5.02330   3
   1   1  11 1.14433 2.51347   3
   0   2  11 2.87014 2.63340   3
   4   7   1 41.0037 4.30989  -2
   1   2  11 41.0037 4.30989  -1
   5   6   3 41.0037 4.30989   3
   5   6   3 37.1744 3.55378  -2
   1   2  11 37.1744 3.55378  -1
   4   7   1 37.1744 3.55378   3
   2   2  11 -3.0346 2.60789   3
   1   3  11 2.69047 1.95174   3
   3   8   1 9.35959 2.67515  -2
   2   3  11 9.35959 2.67515  -1
   5   6   5 9.35959 2.67515   3
   5   6   5 13.8824 3.48130  -2
   2   3  11 13.8824 3.48130  -1
   3   8   1 13.8824 3.48130   3
   3   3  11 13.5578 2.87109   3
   0   4  11 1.30153 2.80176   3
   4   7   5 31.4693 5.54190  -2
   1   4  11 31.4693 5.54190  -1
   3   8   3 31.4693 5.54190   3
   3   8   3 28.5601 4.67040  -2
   1   4  11 28.5601 4.67040  -1
   4   7   5 28.5601 4.67040   3
   2   4  11 8.43072 1.88969   3
   5   6   7 13.4499 4.00303  -2
   3   4  11 13.4499 4.00303  -1
   2   9   1 13.4499 4.00303   3
   2   9   1 13.5534 2.90600  -2
   3   4  11 13.5534 2.90600  -1
   5   6   7 13.5534 2.90600   3
   1   5  11 5.58608 2.33129   3
   2   9   3 25.2835 4.04751  -2
   2   5  11 25.2835 4.04751  -1
   4   7   7 25.2835 4.04751   3
   4   7   7 20.3355 4.77606  -2
   2   5  11 20.3355 4.77606  -1
   2   9   3 20.3355 4.77606   3
   5   6   9 18.4752 3.75807  -2
   4   5  11 18.4752 3.75807  -1
   1  10   1 18.4752 3.75807   3
   1  10   1 22.2926 5.18449  -2
   4   5  11 22.2926 5.18449  -1
   5   6   9 22.2926 5.18449   3
   3   8   7 -1.3935 6.33554  -2
   1   6  11 -1.3935 6.33554  -1
   2   9   5 -1.3935 6.33554   3
   2   9   5 15.7534 4.01101  -2
   1   6  11 15.7534 4.01101  -1
   3   8   7 15.7534 4.01101   3
   3   8   7 107.643 27.1907  -2
   3   8   8 107.643 27.1907  -2
   1   6  11 107.643 27.1907  -1
   2   9   5 107.643 27.1907   3
   2   6  11 19.8044 24.1253  -1
   3   8   8 19.8044 24.1253   3
   4   7   9 23.9986 4.03162  -2
   3   6  11 23.9986 4.03162  -1
   1  10   3 23.9986 4.03162   3
   1  10   3 19.6380 4.09395  -2
   3   6  11 19.6380 4.09395  -1
   4   7   9 19.6380 4.09395   3
   6   6   0 985.325 14.0331  -2
   0   0  12 985.325 14.0331  -1
   6   6   0 985.325 14.0331   3
   0   1  12 -0.6073 2.94092   3
   6   6   2 428.858 6.77473  -2
   1   1  12 428.858 6.77473  -1
   5   7   0 428.858 6.77473   3
   5   7   0 454.563 8.31241  -2
   1   1  12 454.563 8.31241  -1
   6   6   2 454.563 8.31241   3
   5   7   2 147.405 6.36923  -2
   0   2  12 147.405 6.36923  -1
   5   7   2 147.405 6.36923   3
   1   2  12 10.4909 2.24373   3
   6   6   4 661.217 13.8430  -2
   2   2  12 661.217 13.8430  -1
   4   8   0 661.217 13.8430   3
   4   8   0 622.035 8.51950  -2
   2   2  12 622.035 8.51950  -1
   6   6   4 622.035 8.51950   3
   0   3  12 1.29477 3.27432   3
   4   8   2 356.037 8.20946  -2
   1   3  12 356.037 8.20946  -1
   5   7   4 356.037 8.20946   3
   5   7   4 377.511 7.00755  -2
   1   3  12 377.511 7.00755  -1
   4   8   2 377.511 7.00755   3
   2   3  12 7.83605 2.33191   3
   3   9   0 202.415 7.34228  -2
   3   3  12 202.415 7.34228  -1
   6   6   6 202.415 7.34228   3
   6   6   6 196.335 7.51951  -2
   3   3  12 196.335 7.51951  -1
   3   9   0 196.335 7.51951   3
   4   8   4 429.948 6.88471  -2
   0   4  12 429.948 6.88471  -1
   4   8   4 429.948 6.88471   3
   3   9   2 97.5991 4.20493  -2
   2   4  12 97.5991 4.20493  -1
   5   7   6 97.5991 4.20493   3
   5   7   6 105.576 6.93686  -2
   2   4  12 105.576 6.93686  -1
   3   9   2 105.576 6.93686   3
   2  10   0 294.584 8.09352  -2
   4   4  12 294.584 8.09352  -1
   6   6   8 294.584 8.09352   3
   6   6   8 294.151 6.91992  -2
   4   4  12 294.151 6.91992  -1
   2  10   0 294.151 6.91992   3
   0   5  12 1.12835 3.65633   3
   4   8   6 164.193 7.26902  -2
   1   5  12 164.193 7.26902  -1
   3   9   4 164.193 7.26902   3
   3   9   4 182.831 7.41438  -2
   1   5  12 182.831 7.41438  -1
   4   8   6 182.831 7.41438   3
   2  10   2 249.833 7.63478  -2
   3   5  12 249.833 7.63478  -1
   5   7   8 249.833 7.63478   3
   5   7   8 281.094 6.17512  -2
   3   5  12 281.094 6.17512  -1
   2  10   2 281.094 6.17512   3
   0   0  13 3.70878 7.37579   3
   1   1  13 8.13738 3.46075   3
   6   7   3 35.3948 5.56342  -2
   1   2  13 35.3948 5.56342  -1
   5   8   1 35.3948 5.56342   3
   5   8   1 27.6924 5.22861  -2
   1   2  13 27.6924 5.22861  -1
   6   7   3 27.6924 5.22861   3
   2   2  13 0.17109 3.75160   3
   4   9   1 35.4389 5.17916  -2
   2   3  13 35.4389 5.17916  -1
   6   7   5 35.4389 5.17916   3
   6   7   5 41.5267 5.33634  -2
   2   3  13 41.5267 5.33634  -1
   4   9   1 41.5267 5.33634   3
   3   3  13 2.28531 4.31559   3
   3   3  13 -13.157 25.4409  -1
   6   7   6 -13.157 25.4409   3
   0   4  13 6.75518 4.04390   3
   5   8   5 14.8989 5.88379  -2
   1   4  13 14.8989 5.88379  -1
   4   9   3 14.8989 5.88379   3
   4   9   3 32.0467 8.11932  -2
   1   4  13 32.0467 8.11932  -1
   5   8   5 32.0467 8.11932   3
   2   4  13 6.42130 2.91335   3
   2   4  13 -14.436 24.0549  -1
   5   8   6 -14.436 24.0549   3
   7   7   0 57.7659 14.2620  -2
   0   0  14 57.7659 14.2620  -1
   7   7   0 57.7659 14.2620   3
   0   1  14 8.09982 4.97086   3
   6   8   0 26.9591 6.83840  -2
   1   1  14 26.9591 6.83840  -1
   7   7   2 26.9591 6.83840   3
   7   7   2 37.2997 6.54066  -2
   1   1  14 37.2997 6.54066  -1
   6   8   0 37.2997 6.54066   3
   6   8   2 56.7496 6.46114  -2
   0   2  14 56.7496 6.46114  -1
   6   8   2 56.7496 6.46114   3
   5   9   0 58.5629 7.50937  -2
   2   2  14 58.5629 7.50937  -1
   7   7   4 58.5629 7.50937   3
   7   7   4 78.1755 14.1326  -2
   2   2  14 78.1755 14.1326  -1
   5   9   0 78.1755 14.1326   3
   0   0   0    0.00    0.00   0
;
_shelx_hkl_checksum   78928
