# Supplementary material for: Compositional Variation in FAPb1–xSnxI3 and Its Impact on the Electronic Structure: A Combined Density Functional Theory and Experimental Study
Source: ACS Appl Mater Interfaces. 2022 May 5;14(30):34253–61. doi: 10.1021/acsami.2c00889 (PMC9353781; doi:10.1021/acsami.2c00889)
Supplement: Supplementary file 2 — am2c00889_si_002.zip [file am2c00889_si_002.zip › FAPb025Sn075I3_200K.cif]

 
data_P4mbm
 
_audit_creation_method            'SHELXL-2018/3'
_shelx_SHELXL_version_number      '2018/3'
_chemical_name_systematic         ?
_chemical_name_common             ?
_chemical_melting_point           ?
_chemical_formula_moiety          ?
_chemical_formula_sum
 'C2 I6 N4 Pb0.50 Sn1.50' 
_chemical_formula_weight          1123.09

loop_
 _atom_type_symbol
 _atom_type_description
 _atom_type_scat_dispersion_real
 _atom_type_scat_dispersion_imag
 _atom_type_scat_source
 'C'  'C'   0.0033   0.0016
 'International Tables Vol C Tables 4.2.6.8 and 6.1.1.4'
 'I'  'I'  -0.4742   1.8119
 'International Tables Vol C Tables 4.2.6.8 and 6.1.1.4'
 'N'  'N'   0.0061   0.0033
 'International Tables Vol C Tables 4.2.6.8 and 6.1.1.4'
 'Pb'  'Pb'  -3.3944  10.1111
 'International Tables Vol C Tables 4.2.6.8 and 6.1.1.4'
 'Sn'  'Sn'  -0.6537   1.4246
 'International Tables Vol C Tables 4.2.6.8 and 6.1.1.4'
 
_space_group_crystal_system       tetragonal
_space_group_IT_number            127
_space_group_name_H-M_alt         'P 4/m b m'
_space_group_name_Hall            '-P 4 2ab'
 
_shelx_space_group_comment
;
The symmetry employed for this shelxl refinement is uniquely defined
by the following loop, which should always be used as a source of
symmetry information in preference to the above space-group names.
They are only intended as comments.
;
 
loop_
 _space_group_symop_operation_xyz
 'x, y, z'
 '-x, -y, z'
 '-y, x, z'
 'y, -x, z'
 '-x+1/2, y+1/2, -z'
 'x+1/2, -y+1/2, -z'
 'y+1/2, x+1/2, -z'
 '-y+1/2, -x+1/2, -z'
 '-x, -y, -z'
 'x, y, -z'
 'y, -x, -z'
 '-y, x, -z'
 'x-1/2, -y-1/2, z'
 '-x-1/2, y-1/2, z'
 '-y-1/2, -x-1/2, z'
 'y-1/2, x-1/2, z'
 
_cell_length_a                    8.8798(7)
_cell_length_b                    8.8798(7)
_cell_length_c                    6.2790(5)
_cell_angle_alpha                 90
_cell_angle_beta                  90
_cell_angle_gamma                 90
_cell_volume                      495.10(9)
_cell_formula_units_Z             1
_cell_measurement_temperature     201(2)
_cell_measurement_reflns_used     5089
_cell_measurement_theta_min       6.489
_cell_measurement_theta_max       61.036
 
_exptl_crystal_description        'square prism'
_exptl_crystal_colour             'black'
_exptl_crystal_density_meas       ?
_exptl_crystal_density_method     ?
_exptl_crystal_density_diffrn     3.767          
_exptl_crystal_F_000              474
_exptl_transmission_factor_min    0.006396
_exptl_transmission_factor_max    0.028308
_exptl_crystal_size_max           0.1
_exptl_crystal_size_mid           0.1
_exptl_crystal_size_min           0.08
_exptl_absorpt_coefficient_mu     15.471
_shelx_estimated_absorpt_T_min    ?
_shelx_estimated_absorpt_T_max    ?
_exptl_absorpt_correction_type    'multi-scan'
_exptl_absorpt_correction_T_min   ?
_exptl_absorpt_correction_T_max   ?
_exptl_absorpt_process_details    'SAD2ABS-2014/4 - Bruker AXS area detector scaling and absorption correction'
_exptl_absorpt_special_details    ?
_diffrn_ambient_temperature       201(2)
_diffrn_radiation_wavelength      0.71073
_diffrn_radiation_type            MoK\a
_diffrn_source                    ?
_diffrn_measurement_device_type   'Bruker D8 Venture; Photon II area detector'
_diffrn_measurement_method        ?
_diffrn_detector_area_resol_mean  ?
_diffrn_reflns_number             389
_diffrn_reflns_av_unetI/netI      0.0218
_diffrn_reflns_av_R_equivalents   ?
_diffrn_reflns_limit_h_min        0
_diffrn_reflns_limit_h_max        7
_diffrn_reflns_limit_k_min        0
_diffrn_reflns_limit_k_max        10
_diffrn_reflns_limit_l_min        0
_diffrn_reflns_limit_l_max        7
_diffrn_reflns_theta_min          3.244
_diffrn_reflns_theta_max          24.697
_diffrn_reflns_theta_full         24.697
_diffrn_measured_fraction_theta_max   1.000
_diffrn_measured_fraction_theta_full  1.000
_diffrn_reflns_Laue_measured_fraction_max    1.000
_diffrn_reflns_Laue_measured_fraction_full   1.000
_diffrn_reflns_point_group_measured_fraction_max   1.000
_diffrn_reflns_point_group_measured_fraction_full  1.000
_reflns_number_total              389
_reflns_number_gt                 356
_reflns_threshold_expression      'I > 2\s(I)'
_reflns_Friedel_coverage          0.000
_reflns_Friedel_fraction_max      .
_reflns_Friedel_fraction_full     .
 
_reflns_special_details
;
 _reflns_Friedel_fraction is defined as the number of unique
 Friedel pairs measured divided by the number that would be
 possible theoretically, ignoring centric projections and
 systematic absences. Completness statistics refer to single and
 composite reflections containing twin component 1 only.
;
 
_computing_data_collection        ?
_computing_cell_refinement        ?
_computing_data_reduction         ?
_computing_structure_solution     ?
_computing_structure_refinement 'SHELXL-2018/3 (Sheldrick, 2018)'
_computing_molecular_graphics     ?
_computing_publication_material   ?
_refine_special_details
;
 Refined as a 3-component twin.
;
_refine_ls_structure_factor_coef  Fsqd
_refine_ls_matrix_type            full
_refine_ls_weighting_scheme       calc
_refine_ls_weighting_details
'w=1/[\s^2^(Fo^2^)+(0.0652P)^2^+4.0551P] where P=(Fo^2^+2Fc^2^)/3'
_atom_sites_solution_primary      ?
_atom_sites_solution_secondary    ?
_atom_sites_solution_hydrogens    .
_refine_ls_hydrogen_treatment     undef
_refine_ls_extinction_method      none
_refine_ls_extinction_coef        .
_refine_ls_number_reflns          389
_refine_ls_number_parameters      18
_refine_ls_number_restraints      1
_refine_ls_R_factor_all           0.0414
_refine_ls_R_factor_gt            0.0386
_refine_ls_wR_factor_ref          0.1045
_refine_ls_wR_factor_gt           0.1020
_refine_ls_goodness_of_fit_ref    1.051
_refine_ls_restrained_S_all       1.050
_refine_ls_shift/su_max           0.000
_refine_ls_shift/su_mean          0.000
 
loop_
 _atom_site_label
 _atom_site_type_symbol
 _atom_site_fract_x
 _atom_site_fract_y
 _atom_site_fract_z
 _atom_site_U_iso_or_equiv
 _atom_site_adp_type
 _atom_site_occupancy
 _atom_site_site_symmetry_order  
 _atom_site_calc_flag
 _atom_site_refinement_flags_posn
 _atom_site_refinement_flags_adp
 _atom_site_refinement_flags_occupancy
 _atom_site_disorder_assembly
 _atom_site_disorder_group
Sn1 Sn 0.000000 0.000000 0.500000 0.0395(6) Uani 0.75 8 d S T P . .
Pb1 Pb 0.000000 0.000000 0.500000 0.0395(6) Uani 0.25 8 d S T P . .
I1 I -0.2221(2) 0.2779(2) 0.500000 0.0566(9) Uani 1 4 d S T P . .
I2 I 0.000000 0.000000 0.000000 0.0568(11) Uani 1 8 d S T P . .
C1 C 0.000000 0.500000 0.000000 0.15(4) Uani 1 8 d DS T P . .
N1 N -0.1037(5) 0.6037(5) 0.000000 0.14(2) Uani 1 4 d DS T P . .
 
loop_
 _atom_site_aniso_label
 _atom_site_aniso_U_11
 _atom_site_aniso_U_22
 _atom_site_aniso_U_33
 _atom_site_aniso_U_23
 _atom_site_aniso_U_13
 _atom_site_aniso_U_12
Sn1 0.0417(16) 0.0417(16) 0.035(2) 0.000 0.000 0.000
Pb1 0.0417(16) 0.0417(16) 0.035(2) 0.000 0.000 0.000
I1 0.0516(10) 0.0516(10) 0.0665(16) 0.000 0.000 0.0197(16)
I2 0.0715(15) 0.0715(15) 0.027(3) 0.000 0.000 0.000
C1 0.22(7) 0.22(7) 0.02(4) 0.000 0.000 -0.05(10)
N1 0.14(4) 0.14(4) 0.14(5) 0.000 0.000 0.05(4)
 
_geom_special_details
;
 All esds (except the esd in the dihedral angle between two l.s. planes)
 are estimated using the full covariance matrix.  The cell esds are taken
 into account individually in the estimation of esds in distances, angles
 and torsion angles; correlations between esds in cell parameters are only
 used when they are defined by crystal symmetry.  An approximate (isotropic)
 treatment of cell esds is used for estimating esds involving l.s. planes.
;
 
loop_
 _geom_bond_atom_site_label_1
 _geom_bond_atom_site_label_2
 _geom_bond_distance
 _geom_bond_site_symmetry_2
 _geom_bond_publ_flag
Sn1 I2 3.1395(3) 1_556 ?
Sn1 I2 3.1395(3) . ?
Sn1 I1 3.1590(4) . ?
Sn1 I1 3.1590(4) 11_556 ?
Sn1 I1 3.1590(4) 3 ?
Sn1 I1 3.1590(4) 9_556 ?
Pb1 I2 3.1395(3) 1_556 ?
Pb1 I2 3.1395(3) . ?
Pb1 I1 3.1590(4) . ?
Pb1 I1 3.1590(4) 11_556 ?
Pb1 I1 3.1590(4) 3 ?
Pb1 I1 3.1590(4) 9_556 ?
C1 N1 1.302(6) 9_565 ?
C1 N1 1.302(6) . ?
 
loop_
 _geom_angle_atom_site_label_1
 _geom_angle_atom_site_label_2
 _geom_angle_atom_site_label_3
 _geom_angle
 _geom_angle_site_symmetry_1
 _geom_angle_site_symmetry_3
 _geom_angle_publ_flag
I2 Sn1 I2 180.0 1_556 . ?
I2 Sn1 I1 90.0 1_556 . ?
I2 Sn1 I1 90.0 . . ?
I2 Sn1 I1 90.0 1_556 11_556 ?
I2 Sn1 I1 90.0 . 11_556 ?
I1 Sn1 I1 90.001(1) . 11_556 ?
I2 Sn1 I1 90.0 1_556 3 ?
I2 Sn1 I1 90.0 . 3 ?
I1 Sn1 I1 90.0 . 3 ?
I1 Sn1 I1 180.00(5) 11_556 3 ?
I2 Sn1 I1 90.0 1_556 9_556 ?
I2 Sn1 I1 90.0 . 9_556 ?
I1 Sn1 I1 180.0 . 9_556 ?
I1 Sn1 I1 90.0 11_556 9_556 ?
I1 Sn1 I1 90.0 3 9_556 ?
I2 Pb1 I2 180.0 1_556 . ?
I2 Pb1 I1 90.0 1_556 . ?
I2 Pb1 I1 90.0 . . ?
I2 Pb1 I1 90.0 1_556 11_556 ?
I2 Pb1 I1 90.0 . 11_556 ?
I1 Pb1 I1 90.001(1) . 11_556 ?
I2 Pb1 I1 90.0 1_556 3 ?
I2 Pb1 I1 90.0 . 3 ?
I1 Pb1 I1 90.0 . 3 ?
I1 Pb1 I1 180.00(5) 11_556 3 ?
I2 Pb1 I1 90.0 1_556 9_556 ?
I2 Pb1 I1 90.0 . 9_556 ?
I1 Pb1 I1 180.0 . 9_556 ?
I1 Pb1 I1 90.0 11_556 9_556 ?
I1 Pb1 I1 90.0 3 9_556 ?
Pb1 I1 Sn1 0.0 . . ?
Pb1 I1 Sn1 167.25(10) . 5_456 ?
Sn1 I1 Sn1 167.25(10) . 5_456 ?
Sn1 I2 Sn1 180.0 1_554 . ?
Sn1 I2 Pb1 180.0 1_554 . ?
Sn1 I2 Pb1 0.0 . . ?
N1 C1 N1 180.0 9_565 . ?
 
_refine_diff_density_max    1.406
_refine_diff_density_min   -1.138
_refine_diff_density_rms    0.295

_shelx_res_file
;
TITL P4mbm in P4/mbm
    P4mbm.res
    created by SHELXL-2018/3 at 18:25:28 on 14-Jan-2022
CELL 0.71073   8.87980   8.87980   6.27900  90.0000  90.0000  90.0000
ZERR 1.00000 0.00070 0.00070 0.00050 0.0000 0.0000 0.0000
LATT  1
SYMM -X, -Y, Z
SYMM -Y, X, Z
SYMM Y, -X, Z
SYMM 0.5-X, 0.5+Y, -Z
SYMM 0.5+X, 0.5-Y, -Z
SYMM 0.5+Y, 0.5+X, -Z
SYMM 0.5-Y, 0.5-X, -Z
SFAC C I N Pb Sn
UNIT 2 6 4 0.5 1.5
LIST 6 ! automatically inserted. Change 6 to 4 for CHECKCIF!!
TEMP -72.420

L.S. 10
BOND
FMAP 2
PLAN 20
EADP SN1 PB1
DFIX C1 N1 1.305 0.005
SHEL 0.85 9999
ACTA

WGHT    0.065200    4.055100
BASF   0.29846   0.28865
FVAR       0.28725
SN1   5    0.000000    0.000000    0.500000    10.09375    0.04174    0.04174 =
         0.03507    0.00000    0.00000    0.00000
PB1   4    0.000000    0.000000    0.500000    10.03125    0.04174    0.04174 =
         0.03507    0.00000    0.00000    0.00000
I1    2   -0.222058    0.277942    0.500000    10.25000    0.05161    0.05161 =
         0.06651    0.00000    0.00000    0.01966
I2    2    0.000000    0.000000    0.000000    10.12500    0.07150    0.07150 =
         0.02748    0.00000    0.00000    0.00000
C1    1    0.000000    0.500000    0.000000    10.12500    0.21867    0.21867 =
         0.01811    0.00000    0.00000   -0.04871
N1    3   -0.103672    0.603672    0.000000    10.25000    0.14074    0.14074 =
         0.13851    0.00000    0.00000    0.05257
HKLF 5


REM  P4mbm in P4/mbm
REM wR2 = 0.104481, GooF = S = 1.05056, Restrained GooF = 1.04966 for all data
REM R1 = 0.038616 for 356 Fo > 4sig(Fo) and 0.041351 for all 389 data
REM 18 parameters refined using 1 restraints

END

WGHT      0.0595      4.2844

REM Highest difference peak  1.406,  deepest hole -1.138,  1-sigma level  0.295
Q1    1  -0.1640  0.3360  0.5000  10.25000  0.05    1.41
Q2    1  -0.2627  0.2373  0.4183  10.50000  0.05    1.27
Q3    1  -0.2308  0.1983  0.4519  11.00000  0.05    1.21
Q4    1   0.0000  0.0000  0.1361  10.25000  0.05    1.00
Q5    1   0.0383  0.0471  0.0699  11.00000  0.05    0.99
Q6    1  -0.0501  0.5501  0.0836  10.50000  0.05    0.90
Q7    1   0.0049  0.0832  0.3973  11.00000  0.05    0.77
Q8    1   0.0047  0.0576  0.3574  11.00000  0.05    0.72
Q9    1   0.0135  0.0240  0.3374  11.00000  0.05    0.70
Q10   1   0.1773  0.0518  0.5000  10.50000  0.05    0.45
Q11   1  -0.3456  0.1544  0.3422  10.50000  0.05    0.43
Q12   1  -0.1685  0.3315  0.0000  10.25000  0.05    0.40
Q13   1   0.0975  0.0807  0.2373  11.00000  0.05    0.38
Q14   1  -0.1352  0.4259  0.0000  10.50000  0.05    0.36
Q15   1  -0.0618  0.4382  0.3681  10.50000  0.05    0.36
Q16   1   0.0013  0.2226  0.5000  10.50000  0.05    0.35
Q17   1  -0.0582  0.1239  0.5000  10.50000  0.05    0.31
Q18   1  -0.0834  0.3559  0.2730  11.00000  0.05    0.31
Q19   1   0.0773  0.1793  0.3385  11.00000  0.05    0.30
Q20   1  -0.0848  0.6174  0.1766  11.00000  0.05    0.27
;
_shelx_res_checksum   46236

_shelx_hkl_file
;
   0   0   1 2521.19 52.2631  -3
   1   1   0 2521.19 52.2631  -2
   1   1   0 2521.19 52.2631   1
   1   1   0 2457.30 118.333  -3
   0   0   1 2457.30 118.333  -2
   1   1   0 2457.30 118.333   1
   1   1   1 76.4541 1.92320  -3
   1   1   1 76.4541 1.92320  -2
   0   2   0 76.4541 1.92320   1
   1   2   0 97.5021 1.68718   1
   0   0   2 9999.99 171.594  -3
   2   2   0 9999.99 171.594  -2
   2   2   0 9999.99 171.594   1
   2   2   0 9635.03 249.721  -3
   0   0   2 9635.03 249.721  -2
   2   2   0 9635.03 249.721   1
   0   3   0 -0.7224 1.01480   1
   2   2   1 2177.58 34.8261  -3
   1   1   2 2177.58 34.8261  -2
   1   3   0 2177.58 34.8261   1
   1   1   2 2224.77 28.1145  -3
   2   2   1 2224.77 28.1145  -2
   1   3   0 2224.77 28.1145   1
   2   3   0 91.1925 1.94016   1
   3   3   0 740.508 19.4391  -3
   0   0   3 740.508 19.4391  -2
   3   3   0 740.508 19.4391   1
   0   0   3 834.335 35.1018  -3
   3   3   0 834.335 35.1018  -2
   3   3   0 834.335 35.1018   1
   2   2   2 5297.82 69.6843  -3
   2   2   2 5297.82 69.6843  -2
   0   4   0 5297.82 69.6843   1
   1   4   0 259.467 3.67897   1
   3   3   1 54.0286 2.05605  -3
   1   1   3 54.0286 2.05605  -2
   2   4   0 54.0286 2.05605   1
   1   1   3 60.6511 2.90237  -3
   3   3   1 60.6511 2.90237  -2
   2   4   0 60.6511 2.90237   1
   3   4   0 86.2252 2.30424   1
   4   4   0 2494.83 61.5088  -3
   0   0   4 2494.83 61.5088  -2
   4   4   0 2494.83 61.5088   1
   0   0   4 2646.03 47.8779  -3
   4   4   0 2646.03 47.8779  -2
   4   4   0 2646.03 47.8779   1
   0   5   0 1.34472 1.31889   1
   2   2   3 656.431 9.61168  -3
   3   3   2 656.431 9.61168  -2
   1   5   0 656.431 9.61168   1
   3   3   2 667.142 10.8865  -3
   2   2   3 667.142 10.8865  -2
   1   5   0 667.142 10.8865   1
   2   5   0 5.00354 1.05088   1
   1   1   4 986.745 14.1309  -3
   4   4   1 986.745 14.1309  -2
   3   5   0 986.745 14.1309   1
   4   4   1 994.700 18.2990  -3
   1   1   4 994.700 18.2990  -2
   3   5   0 994.700 18.2990   1
   4   5   0 20.2829 1.65067   1
   0   0   5 69.3868 5.23954  -3
   5   5   0 69.3868 5.23954  -2
   5   5   0 69.3868 5.23954   1
   5   5   0 82.8787 5.27596  -3
   0   0   5 82.8787 5.27596  -2
   5   5   0 82.8787 5.27596   1
   3   3   3 69.9408 3.55619  -3
   3   3   3 69.9408 3.55619  -2
   0   6   0 69.9408 3.55619   1
   1   6   0 166.903 3.26886   1
   2   2   4 1572.14 20.7849  -3
   4   4   2 1572.14 20.7849  -2
   2   6   0 1572.14 20.7849   1
   4   4   2 1550.49 24.9106  -3
   2   2   4 1550.49 24.9106  -2
   2   6   0 1550.49 24.9106   1
   3   6   0 84.8552 2.99112   1
   1   1   5 54.3494 3.36864  -3
   5   5   1 54.3494 3.36864  -2
   4   6   0 54.3494 3.36864   1
   5   5   1 54.2678 4.00854  -3
   1   1   5 54.2678 4.00854  -2
   4   6   0 54.2678 4.00854   1
   5   6   0 21.4971 2.04392   1
   6   6   0 514.970 15.0558  -3
   0   0   6 514.970 15.0558  -2
   6   6   0 514.970 15.0558   1
   0   0   6 530.141 15.5526  -3
   6   6   0 530.141 15.5526  -2
   6   6   0 530.141 15.5526   1
   0   7   0 0.79224 2.49052   1
   3   3   4 346.867 6.96022  -3
   4   4   3 346.867 6.96022  -2
   1   7   0 346.867 6.96022   1
   4   4   3 357.037 7.30663  -3
   3   3   4 357.037 7.30663  -2
   1   7   0 357.037 7.30663   1
   2   7   0 0.18155 1.26414   1
   2   2   5 68.1217 3.72781  -3
   5   5   2 68.1217 3.72781  -2
   3   7   0 68.1217 3.72781   1
   5   5   2 73.5119 4.02717  -3
   2   2   5 73.5119 4.02717  -2
   3   7   0 73.5119 4.02717   1
   4   7   0 -1.1668 1.92777   1
   6   6   1 320.290 9.13473  -3
   1   1   6 320.290 9.13473  -2
   5   7   0 320.290 9.13473   1
   1   1   6 306.063 8.95180  -3
   6   6   1 306.063 8.95180  -2
   5   7   0 306.063 8.95180   1
   6   7   0 -1.8669 2.30942   1
   7   7   0 5.49305 7.85421  -3
   0   0   7 5.49305 7.85421  -2
   7   7   0 5.49305 7.85421   1
   0   0   7 2.81316 6.92751  -3
   7   7   0 2.81316 6.92751  -2
   7   7   0 2.81316 6.92751   1
   4   4   4 528.329 11.0448  -3
   4   4   4 528.329 11.0448  -2
   0   8   0 528.329 11.0448   1
   1   8   0 75.1283 2.95614   1
   5   5   3 63.9049 3.27283  -3
   3   3   5 63.9049 3.27283  -2
   2   8   0 63.9049 3.27283   1
   3   3   5 52.8828 3.37200  -3
   5   5   3 52.8828 3.37200  -2
   2   8   0 52.8828 3.37200   1
   3   8   0 51.5660 2.81752   1
   6   6   2 363.187 8.88340  -3
   2   2   6 363.187 8.88340  -2
   4   8   0 363.187 8.88340   1
   2   2   6 355.970 9.40805  -3
   6   6   2 355.970 9.40805  -2
   4   8   0 355.970 9.40805   1
   5   8   0 14.9681 2.53619   1
   7   7   1 9.96513 3.83667  -3
   1   1   7 9.96513 3.83667  -2
   6   8   0 9.96513 3.83667   1
   1   1   7 27.3474 5.69940  -3
   7   7   1 27.3474 5.69940  -2
   6   8   0 27.3474 5.69940   1
   7   8   0 -0.0513 3.22295   1
   0   0   8 590.412 32.7924  -3
   8   8   0 590.412 32.7924  -2
   8   8   0 590.412 32.7924   1
   8   8   0 138.261 11.6719  -3
   0   0   8 138.261 11.6719  -2
   8   8   0 138.261 11.6719   1
   0   9   0 2.77518 3.47898   1
   4   4   5 68.9480 5.71055  -3
   5   5   4 68.9480 5.71055  -2
   1   9   0 68.9480 5.71055   1
   5   5   4 60.0857 4.30049  -3
   4   4   5 60.0857 4.30049  -2
   1   9   0 60.0857 4.30049   1
   2   9   0 0.05162 1.80616   1
   3   3   6 151.652 6.76373  -3
   6   6   3 151.652 6.76373  -2
   3   9   0 151.652 6.76373   1
   6   6   3 135.474 7.03358  -3
   3   3   6 135.474 7.03358  -2
   3   9   0 135.474 7.03358   1
   4   9   0 7.09027 2.72746   1
   2   2   7 6.96488 5.32493  -3
   7   7   2 6.96488 5.32493  -2
   5   9   0 6.96488 5.32493   1
   7   7   2 12.0607 3.88970  -3
   2   2   7 12.0607 3.88970  -2
   5   9   0 12.0607 3.88970   1
   1   1   8 237.040 14.4524  -3
   8   8   1 237.040 14.4524  -2
   7   9   0 237.040 14.4524   1
   8   8   1 123.509 14.9123  -3
   1   1   8 123.509 14.9123  -2
   7   9   0 123.509 14.9123   1
   8   9   0 6.38539 5.43356   1
   5   5   5 47.1716 5.76133  -3
   5   5   5 47.1716 5.76133  -2
   0  10   0 47.1716 5.76133   1
   1  10   0 21.1662 3.41070   1
   6   6   4 144.085 6.88541  -3
   4   4   6 144.085 6.88541  -2
   2  10   0 144.085 6.88541   1
   4   4   6 168.742 10.5828  -3
   6   6   4 168.742 10.5828  -2
   2  10   0 168.742 10.5828   1
   3  10   0 18.4293 2.84180   1
   7   7   3 44.5192 11.3375  -3
   3   3   7 44.5192 11.3375  -2
   4  10   0 44.5192 11.3375   1
   5  10   0 20.8671 6.22469   1
   8   8   2 95.1539 18.5690  -3
   2   2   8 95.1539 18.5690  -2
   6  10   0 95.1539 18.5690   1
   2   2   8 140.164 13.7840  -3
   8   8   2 140.164 13.7840  -2
   6  10   0 140.164 13.7840   1
   7  10   0 46.4854 22.9201   1
   0  11   0 2.83532 5.74911   1
   6   6   5 42.6583 6.60478  -3
   5   5   6 42.6583 6.60478  -2
   1  11   0 42.6583 6.60478   1
   5   5   6 66.9151 11.3162  -3
   6   6   5 66.9151 11.3162  -2
   1  11   0 66.9151 11.3162   1
   7   7   4 19.0722 6.33633  -3
   4   4   7 19.0722 6.33633  -2
   3  11   0 19.0722 6.33633   1
   4  11   0 6.75400 3.95637   1
   3   3   8 69.4115 10.3452  -3
   8   8   3 69.4115 10.3452  -2
   5  11   0 69.4115 10.3452   1
   8   8   3 97.4655 15.4390  -3
   3   3   8 97.4655 15.4390  -2
   5  11   0 97.4655 15.4390   1
   6  11   0 15.4258 9.24083   1
   6   6   6 51.9689 9.49803  -3
   6   6   6 51.9689 9.49803  -2
   0  12   0 51.9689 9.49803   1
   5   5   7 43.4562 10.7974  -3
   7   7   5 43.4562 10.7974  -2
   2  12   0 43.4562 10.7974   1
   4   4   8 14.9320 16.2218  -3
   8   8   4 14.9320 16.2218  -2
   4  12   0 14.9320 16.2218   1
   8   8   4 199.725 29.0446  -3
   4   4   8 199.725 29.0446  -2
   4  12   0 199.725 29.0446   1
   1   1   0 2440.37 43.7509  -3
   1   1   0 2440.37 43.7509  -2
   0   0   1 2440.37 43.7509   1
   0   1   1 0.01370 0.57001   1
   0   2   0 66.3280 1.99131  -3
   1   1   1 66.3280 1.99131  -2
   1   1   1 66.3280 1.99131   1
   1   1   1 67.2328 2.10181  -3
   0   2   0 67.2328 2.10181  -2
   1   1   1 67.2328 2.10181   1
   0   2   1 2960.52 26.4327  -3
   0   2   1 2960.52 26.4327  -2
   0   2   1 2960.52 26.4327   1
   1   2   1 168.339 1.79280   1
   1   1   2 2100.79 26.5907  -3
   1   3   0 2100.79 26.5907  -2
   2   2   1 2100.79 26.5907   1
   1   3   0 2029.02 35.8632  -3
   1   1   2 2029.02 35.8632  -2
   2   2   1 2029.02 35.8632   1
   0   3   1 -0.3792 0.86063   1
   0   2   2 79.0126 1.94573  -3
   1   3   1 79.0126 1.94573  -2
   1   3   1 79.0126 1.94573   1
   1   3   1 78.6714 1.87268  -3
   0   2   2 78.6714 1.87268  -2
   1   3   1 78.6714 1.87268   1
   2   3   1 24.9339 0.97266   1
   2   4   0 49.7195 2.76515  -3
   1   1   3 49.7195 2.76515  -2
   3   3   1 49.7195 2.76515   1
   1   1   3 52.7957 2.79976  -3
   2   4   0 52.7957 2.79976  -2
   3   3   1 52.7957 2.79976   1
   1   3   2 1528.97 16.0818  -3
   1   3   2 1528.97 16.0818  -2
   0   4   1 1528.97 16.0818   1
   1   4   1 190.419 2.06483   1
   0   2   3 618.684 7.09680  -3
   2   4   1 618.684 7.09680  -2
   2   4   1 618.684 7.09680   1
   2   4   1 599.164 7.83923  -3
   0   2   3 599.164 7.83923  -2
   2   4   1 599.164 7.83923   1
   3   4   1 111.684 1.83012   1
   1   1   4 872.421 12.8442  -3
   3   5   0 872.421 12.8442  -2
   4   4   1 872.421 12.8442   1
   3   5   0 827.947 15.4431  -3
   1   1   4 827.947 15.4431  -2
   4   4   1 827.947 15.4431   1
   0   5   1 -0.4669 1.02441   1
   2   4   2 38.9990 1.47616  -3
   1   3   3 38.9990 1.47616  -2
   1   5   1 38.9990 1.47616   1
   1   3   3 36.3394 1.48767  -3
   2   4   2 36.3394 1.48767  -2
   1   5   1 36.3394 1.48767   1
   2   5   1 6.98664 0.91035   1
   0   2   4 214.624 3.73209  -3
   3   5   1 214.624 3.73209  -2
   3   5   1 214.624 3.73209   1
   3   5   1 201.153 4.34307  -3
   0   2   4 201.153 4.34307  -2
   3   5   1 201.153 4.34307   1
   4   5   1 14.6032 1.29598   1
   4   6   0 55.9832 3.14018  -3
   1   1   5 55.9832 3.14018  -2
   5   5   1 55.9832 3.14018   1
   1   1   5 57.1057 3.74643  -3
   4   6   0 57.1057 3.74643  -2
   5   5   1 57.1057 3.74643   1
   2   4   3 126.840 2.92816  -3
   2   4   3 126.840 2.92816  -2
   0   6   1 126.840 2.92816   1
   1   6   1 146.918 1.91847   1
   1   3   4 654.476 7.40641  -3
   3   5   2 654.476 7.40641  -2
   2   6   1 654.476 7.40641   1
   3   5   2 631.866 7.53123  -3
   1   3   4 631.866 7.53123  -2
   2   6   1 631.866 7.53123   1
   3   6   1 81.8625 2.05157   1
   0   2   5 84.8499 3.07613  -3
   4   6   1 84.8499 3.07613  -2
   4   6   1 84.8499 3.07613   1
   4   6   1 83.0420 3.89575  -3
   0   2   5 83.0420 3.89575  -2
   4   6   1 83.0420 3.89575   1
   5   6   1 16.2084 1.40448   1
   5   7   0 269.404 6.88507  -3
   1   1   6 269.404 6.88507  -2
   6   6   1 269.404 6.88507   1
   1   1   6 275.168 8.95377  -3
   5   7   0 275.168 8.95377  -2
   6   6   1 275.168 8.95377   1
   0   7   1 0.49143 1.41879   1
   2   4   4 86.8125 2.74213  -3
   3   5   3 86.8125 2.74213  -2
   1   7   1 86.8125 2.74213   1
   3   5   3 82.4134 2.62273  -3
   2   4   4 82.4134 2.62273  -2
   1   7   1 82.4134 2.62273   1
   2   7   1 -0.6965 0.96198   1
   1   3   5 33.1723 2.24959  -3
   4   6   2 33.1723 2.24959  -2
   3   7   1 33.1723 2.24959   1
   4   6   2 31.7764 1.83379  -3
   1   3   5 31.7764 1.83379  -2
   3   7   1 31.7764 1.83379   1
   4   7   1 -1.6984 1.64671   1
   5   7   1 164.375 3.96833  -3
   0   2   6 164.375 3.96833  -2
   5   7   1 164.375 3.96833   1
   0   2   6 155.918 5.23697  -3
   5   7   1 155.918 5.23697  -2
   5   7   1 155.918 5.23697   1
   6   7   1 1.10948 1.62112   1
   6   8   0 19.0923 4.53772  -3
   1   1   7 19.0923 4.53772  -2
   7   7   1 19.0923 4.53772   1
   1   1   7 33.7907 5.85006  -3
   6   8   0 33.7907 5.85006  -2
   7   7   1 33.7907 5.85006   1
   3   5   4 310.812 5.89259  -3
   3   5   4 310.812 5.89259  -2
   0   8   1 310.812 5.89259   1
   1   8   1 76.8115 2.20329   1
   4   6   3 18.9104 2.03004  -3
   2   4   5 18.9104 2.03004  -2
   2   8   1 18.9104 2.03004   1
   2   4   5 17.2473 2.19197  -3
   4   6   3 17.2473 2.19197  -2
   2   8   1 17.2473 2.19197   1
   3   8   1 42.8930 1.75097   1
   5   7   2 220.428 5.50504  -3
   1   3   6 220.428 5.50504  -2
   4   8   1 220.428 5.50504   1
   1   3   6 217.062 5.59035  -3
   5   7   2 217.062 5.59035  -2
   4   8   1 217.062 5.59035   1
   5   8   1 14.7972 1.72234   1
   0   2   7 10.8128 3.83851  -3
   6   8   1 10.8128 3.83851  -2
   6   8   1 10.8128 3.83851   1
   6   8   1 10.0889 2.68331  -3
   0   2   7 10.0889 2.68331  -2
   6   8   1 10.0889 2.68331   1
   7   9   0 73.6335 8.27067  -3
   1   1   8 73.6335 8.27067  -2
   8   8   1 73.6335 8.27067   1
   0   9   1 -0.4453 2.31640   1
   4   6   4 30.8920 3.10025  -3
   3   5   5 30.8920 3.10025  -2
   1   9   1 30.8920 3.10025   1
   3   5   5 37.9872 3.40319  -3
   4   6   4 37.9872 3.40319  -2
   1   9   1 37.9872 3.40319   1
   2   9   1 2.81238 1.48616   1
   2   4   6 87.5463 3.90589  -3
   5   7   3 87.5463 3.90589  -2
   3   9   1 87.5463 3.90589   1
   5   7   3 86.6795 3.68415  -3
   2   4   6 86.6795 3.68415  -2
   3   9   1 86.6795 3.68415   1
   4   9   1 2.60429 1.89047   1
   1   3   7 9.59640 3.88398  -3
   6   8   2 9.59640 3.88398  -2
   5   9   1 9.59640 3.88398   1
   6   8   2 12.4032 3.03203  -3
   1   3   7 12.4032 3.03203  -2
   5   9   1 12.4032 3.03203   1
   7   9   1 58.5793 5.51226  -3
   0   2   8 58.5793 5.51226  -2
   7   9   1 58.5793 5.51226   1
   0   2   8 76.2309 9.36608  -3
   7   9   1 76.2309 9.36608  -2
   7   9   1 76.2309 9.36608   1
   8   9   1 -4.6456 4.65978   1
   4   6   5 20.0626 3.47385  -3
   4   6   5 20.0626 3.47385  -2
   0  10   1 20.0626 3.47385   1
   1  10   1 23.5254 2.24720   1
   3   5   6 140.176 6.87576  -3
   5   7   4 140.176 6.87576  -2
   2  10   1 140.176 6.87576   1
   5   7   4 113.929 5.85650  -3
   3   5   6 113.929 5.85650  -2
   2  10   1 113.929 5.85650   1
   3  10   1 20.4016 2.21958   1
   6   8   3 -2.6750 3.63443  -3
   2   4   7 -2.6750 3.63443  -2
   4  10   1 -2.6750 3.63443   1
   2   4   7 136.812 18.9745  -3
   6   8   3 136.812 18.9745  -2
   4  10   1 136.812 18.9745   1
   5  10   1 7.40847 2.84425   1
   1   3   8 99.4285 7.59612  -3
   7   9   2 99.4285 7.59612  -2
   6  10   1 99.4285 7.59612   1
   7   9   2 48.4159 6.93284  -3
   1   3   8 48.4159 6.93284  -2
   6  10   1 48.4159 6.93284   1
   7  10   1 1.32559 5.26907   1
   0  11   1 15.0284 4.27551   1
   4   6   6 39.2619 5.92906  -3
   5   7   5 39.2619 5.92906  -2
   1  11   1 39.2619 5.92906   1
   5   7   5 37.8998 4.41552  -3
   4   6   6 37.8998 4.41552  -2
   1  11   1 37.8998 4.41552   1
   2  11   1 194.854 21.0196   1
   6   8   4 2.52622 4.15893  -3
   3   5   7 2.52622 4.15893  -2
   3  11   1 2.52622 4.15893   1
   4  11   1 6.07414 4.62647   1
   2   4   8 34.9470 7.45204  -3
   7   9   3 34.9470 7.45204  -2
   5  11   1 34.9470 7.45204   1
   7   9   3 66.0912 12.7494  -3
   2   4   8 66.0912 12.7494  -2
   5  11   1 66.0912 12.7494   1
   6  11   1 33.2906 10.2569   1
   5   7   6 79.3218 8.97922  -3
   5   7   6 79.3218 8.97922  -2
   0  12   1 79.3218 8.97922   1
   1  12   1 12.2425 4.70800   1
   4   6   7 18.9076 7.18231  -3
   6   8   5 18.9076 7.18231  -2
   2  12   1 18.9076 7.18231   1
   3  12   1 36.2774 21.4523   1
   2   2   0 9803.78 167.785  -3
   2   2   0 9803.78 167.785  -2
   0   0   2 9803.78 167.785   1
   0   1   2 0.17984 0.85898   1
   1   3   0 2073.90 25.9666  -3
   2   2   1 2073.90 25.9666  -2
   1   1   2 2073.90 25.9666   1
   2   2   1 2129.61 26.7028  -3
   1   3   0 2129.61 26.7028  -2
   1   1   2 2129.61 26.7028   1
   1   3   1 81.9708 1.78976  -3
   1   3   1 81.9708 1.78976  -2
   0   2   2 81.9708 1.78976   1
   1   2   2 65.3167 1.24443   1
   0   4   0 5324.55 75.1855  -3
   2   2   2 5324.55 75.1855  -2
   2   2   2 5324.55 75.1855   1
   2   2   2 5675.75 97.8392  -3
   0   4   0 5675.75 97.8392  -2
   2   2   2 5675.75 97.8392   1
   0   3   2 0.53715 0.88229   1
   1   3   2 1668.61 16.8009  -3
   0   4   1 1668.61 16.8009  -2
   1   3   2 1668.61 16.8009   1
   0   4   1 1637.28 16.3858  -3
   1   3   2 1637.28 16.3858  -2
   1   3   2 1637.28 16.3858   1
   2   3   2 53.3693 1.28315   1
   1   5   0 612.977 10.7504  -3
   2   2   3 612.977 10.7504  -2
   3   3   2 612.977 10.7504   1
   2   2   3 640.760 9.66111  -3
   1   5   0 640.760 9.66111  -2
   3   3   2 640.760 9.66111   1
   0   4   2 3318.75 32.2289  -3
   0   4   2 3318.75 32.2289  -2
   0   4   2 3318.75 32.2289   1
   1   4   2 160.532 1.94660   1
   1   3   3 54.8500 2.08781  -3
   1   5   1 54.8500 2.08781  -2
   2   4   2 54.8500 2.08781   1
   1   5   1 49.4019 2.27804  -3
   1   3   3 49.4019 2.27804  -2
   2   4   2 49.4019 2.27804   1
   3   4   2 65.1217 1.58218   1
   2   6   0 1603.48 23.4821  -3
   2   2   4 1603.48 23.4821  -2
   4   4   2 1603.48 23.4821   1
   2   2   4 1664.71 22.1666  -3
   2   6   0 1664.71 22.1666  -2
   4   4   2 1664.71 22.1666   1
   0   5   2 -0.2869 1.09860   1
   1   5   2 520.641 6.06929  -3
   0   4   3 520.641 6.06929  -2
   1   5   2 520.641 6.06929   1
   0   4   3 524.638 6.00771  -3
   1   5   2 524.638 6.00771  -2
   1   5   2 524.638 6.00771   1
   2   5   2 2.88422 0.87841   1
   1   3   4 760.601 8.14501  -3
   2   6   1 760.601 8.14501  -2
   3   5   2 760.601 8.14501   1
   2   6   1 738.805 9.75330  -3
   1   3   4 738.805 9.75330  -2
   3   5   2 738.805 9.75330   1
   4   5   2 9.14249 1.11816   1
   2   2   5 68.9272 3.98481  -3
   3   7   0 68.9272 3.98481  -2
   5   5   2 68.9272 3.98481   1
   3   7   0 69.8037 3.33854  -3
   2   2   5 69.8037 3.33854  -2
   5   5   2 69.8037 3.33854   1
   1   5   3 57.6667 2.42750  -3
   1   5   3 57.6667 2.42750  -2
   0   6   2 57.6667 2.42750   1
   1   6   2 114.418 2.01577   1
   0   4   4 1010.31 10.4610  -3
   2   6   2 1010.31 10.4610  -2
   2   6   2 1010.31 10.4610   1
   2   6   2 1011.67 11.5691  -3
   0   4   4 1011.67 11.5691  -2
   2   6   2 1011.67 11.5691   1
   3   6   2 58.4851 1.66509   1
   3   7   1 37.9009 2.32439  -3
   1   3   5 37.9009 2.32439  -2
   4   6   2 37.9009 2.32439   1
   1   3   5 40.6391 2.59827  -3
   3   7   1 40.6391 2.59827  -2
   4   6   2 40.6391 2.59827   1
   5   6   2 13.2756 1.62960   1
   2   2   6 375.285 10.3341  -3
   4   8   0 375.285 10.3341  -2
   6   6   2 375.285 10.3341   1
   4   8   0 346.608 8.40542  -3
   2   2   6 346.608 8.40542  -2
   6   6   2 346.608 8.40542   1
   0   7   2 0.44158 1.75171   1
   2   6   3 280.326 4.11779  -3
   1   5   4 280.326 4.11779  -2
   1   7   2 280.326 4.11779   1
   1   5   4 269.439 4.65350  -3
   2   6   3 269.439 4.65350  -2
   1   7   2 269.439 4.65350   1
   2   7   2 -0.9479 1.13566   1
   3   7   2 69.0709 3.48342  -3
   0   4   5 69.0709 3.48342  -2
   3   7   2 69.0709 3.48342   1
   0   4   5 66.7022 3.11531  -3
   3   7   2 66.7022 3.11531  -2
   3   7   2 66.7022 3.11531   1
   4   7   2 0.27146 1.65078   1
   4   8   1 249.588 6.75356  -3
   1   3   6 249.588 6.75356  -2
   5   7   2 249.588 6.75356   1
   1   3   6 265.208 6.57357  -3
   4   8   1 265.208 6.57357  -2
   5   7   2 265.208 6.57357   1
   6   7   2 -1.7690 2.07307   1
   2   2   7 16.2103 6.42513  -3
   5   9   0 16.2103 6.42513  -2
   7   7   2 16.2103 6.42513   1
   5   9   0 6.05004 3.79794  -3
   2   2   7 6.05004 3.79794  -2
   7   7   2 6.05004 3.79794   1
   2   6   4 341.207 6.01410  -3
   2   6   4 341.207 6.01410  -2
   0   8   2 341.207 6.01410   1
   1   8   2 53.5890 1.83349   1
   3   7   3 43.7317 2.90065  -3
   1   5   5 43.7317 2.90065  -2
   2   8   2 43.7317 2.90065   1
   1   5   5 45.1142 3.22809  -3
   3   7   3 45.1142 3.22809  -2
   2   8   2 45.1142 3.22809   1
   3   8   2 40.3141 2.08358   1
   0   4   6 246.109 5.89128  -3
   4   8   2 246.109 5.89128  -2
   4   8   2 246.109 5.89128   1
   4   8   2 248.156 6.18375  -3
   0   4   6 248.156 6.18375  -2
   4   8   2 248.156 6.18375   1
   5   8   2 14.1165 2.32967   1
   5   9   1 9.74080 4.41184  -3
   1   3   7 9.74080 4.41184  -2
   6   8   2 9.74080 4.41184   1
   1   3   7 8.24481 4.03643  -3
   5   9   1 8.24481 4.03643  -2
   6   8   2 8.24481 4.03643   1
   6  10   0 87.6531 16.3606  -3
   2   2   8 87.6531 16.3606  -2
   8   8   2 87.6531 16.3606   1
   2   2   8 111.579 14.8485  -3
   6  10   0 111.579 14.8485  -2
   8   8   2 111.579 14.8485   1
   0   9   2 -0.1416 2.05048   1
   3   7   4 57.1873 3.15973  -3
   2   6   5 57.1873 3.15973  -2
   1   9   2 57.1873 3.15973   1
   2   6   5 63.5110 3.86163  -3
   3   7   4 63.5110 3.86163  -2
   1   9   2 63.5110 3.86163   1
   2   9   2 0.58693 1.97133   1
   4   8   3 127.021 4.92163  -3
   1   5   6 127.021 4.92163  -2
   3   9   2 127.021 4.92163   1
   1   5   6 128.729 5.50318  -3
   4   8   3 128.729 5.50318  -2
   3   9   2 128.729 5.50318   1
   4   9   2 2.65377 2.26932   1
   5   9   2 3.06612 4.77534  -3
   0   4   7 3.06612 4.77534  -2
   5   9   2 3.06612 4.77534   1
   0   4   7 175.377 20.2388  -3
   5   9   2 175.377 20.2388  -2
   5   9   2 175.377 20.2388   1
   6   9   2 13.2243 5.43226   1
   1   3   8 107.976 8.05897  -3
   6  10   1 107.976 8.05897  -2
   7   9   2 107.976 8.05897   1
   6  10   1 77.8848 9.05692  -3
   1   3   8 77.8848 9.05692  -2
   7   9   2 77.8848 9.05692   1
   8   9   2 4.13033 5.27576   1
   3   7   5 40.8604 4.03421  -3
   3   7   5 40.8604 4.03421  -2
   0  10   2 40.8604 4.03421   1
   1  10   2 23.4230 2.18269   1
   2   6   6 127.478 5.96252  -3
   4   8   4 127.478 5.96252  -2
   2  10   2 127.478 5.96252   1
   4   8   4 98.6724 5.85851  -3
   2   6   6 98.6724 5.85851  -2
   2  10   2 98.6724 5.85851   1
   5   9   3 7.20293 4.23043  -3
   1   5   7 7.20293 4.23043  -2
   4  10   2 7.20293 4.23043   1
   5  10   2 2.04876 4.04681   1
   0   4   8 110.314 7.96502  -3
   6  10   2 110.314 7.96502  -2
   6  10   2 110.314 7.96502   1
   6  10   2 71.2981 6.94784  -3
   0   4   8 71.2981 6.94784  -2
   6  10   2 71.2981 6.94784   1
   7  10   2 15.9068 12.2573   1
   0  11   2 22.4877 15.2593   1
   4   8   5 42.8934 4.77107  -3
   3   7   6 42.8934 4.77107  -2
   1  11   2 42.8934 4.77107   1
   2  11   2 17.0787 6.11025   1
   5   9   4 29.2142 6.09123  -3
   2   6   7 29.2142 6.09123  -2
   3  11   2 29.2142 6.09123   1
   4  11   2 9.69443 4.90229   1
   1   5   8 48.1198 8.93548  -3
   6  10   3 48.1198 8.93548  -2
   5  11   2 48.1198 8.93548   1
   4   8   6 40.3980 6.22502  -3
   4   8   6 40.3980 6.22502  -2
   0  12   2 40.3980 6.22502   1
   1  12   2 32.8787 11.8016   1
   3   7   7 21.4009 7.56565  -3
   5   9   5 21.4009 7.56565  -2
   2  12   2 21.4009 7.56565   1
   3  12   2 16.2466 8.22392   1
   3   3   0 778.770 17.9139  -3
   3   3   0 778.770 17.9139  -2
   0   0   3 778.770 17.9139   1
   0   1   3 -0.2257 0.94384   1
   2   4   0 45.2181 2.19138  -3
   3   3   1 45.2181 2.19138  -2
   1   1   3 45.2181 2.19138   1
   3   3   1 48.4555 2.56597  -3
   2   4   0 48.4555 2.56597  -2
   1   1   3 48.4555 2.56597   1
   2   4   1 655.606 7.08541  -3
   2   4   1 655.606 7.08541  -2
   0   2   3 655.606 7.08541   1
   1   2   3 50.9217 1.21114   1
   3   3   2 663.746 9.68355  -3
   1   5   0 663.746 9.68355  -2
   2   2   3 663.746 9.68355   1
   1   5   0 639.267 9.62615  -3
   3   3   2 639.267 9.62615  -2
   2   2   3 639.267 9.62615   1
   0   3   3 -0.7065 0.95321   1
   2   4   2 41.3223 1.67939  -3
   1   5   1 41.3223 1.67939  -2
   1   3   3 41.3223 1.67939   1
   1   5   1 44.6736 1.88601  -3
   2   4   2 44.6736 1.88601  -2
   1   3   3 44.6736 1.88601   1
   2   3   3 17.6256 0.93128   1
   3   3   3 66.7745 3.21749  -3
   0   6   0 66.7745 3.21749  -2
   3   3   3 66.7745 3.21749   1
   0   6   0 56.9748 3.07609  -3
   3   3   3 56.9748 3.07609  -2
   3   3   3 56.9748 3.07609   1
   1   5   2 505.278 5.89112  -3
   1   5   2 505.278 5.89112  -2
   0   4   3 505.278 5.89112   1
   1   4   3 87.0841 1.83433   1
   0   6   1 150.976 3.05889  -3
   2   4   3 150.976 3.05889  -2
   2   4   3 150.976 3.05889   1
   2   4   3 152.335 3.01092  -3
   0   6   1 152.335 3.01092  -2
   2   4   3 152.335 3.01092   1
   3   4   3 45.6912 1.39893   1
   1   7   0 322.183 7.95909  -3
   3   3   4 322.183 7.95909  -2
   4   4   3 322.183 7.95909   1
   3   3   4 316.692 6.74308  -3
   1   7   0 316.692 6.74308  -2
   4   4   3 316.692 6.74308   1
   0   5   3 -1.2661 1.36899   1
   1   5   3 40.8961 1.78266  -3
   0   6   2 40.8961 1.78266  -2
   1   5   3 40.8961 1.78266   1
   0   6   2 40.5162 2.01611  -3
   1   5   3 40.5162 2.01611  -2
   1   5   3 40.5162 2.01611   1
   2   5   3 1.45140 1.02906   1
   2   4   4 98.9926 2.97319  -3
   1   7   1 98.9926 2.97319  -2
   3   5   3 98.9926 2.97319   1
   1   7   1 97.7791 2.68731  -3
   2   4   4 97.7791 2.68731  -2
   3   5   3 97.7791 2.68731   1
   4   5   3 6.60862 1.11901   1
   3   3   5 53.8629 4.55115  -3
   2   8   0 53.8629 4.55115  -2
   5   5   3 53.8629 4.55115   1
   2   8   0 48.8241 3.02574  -3
   3   3   5 48.8241 3.02574  -2
   5   5   3 48.8241 3.02574   1
   0   6   3 23.2706 1.93469  -3
   0   6   3 23.2706 1.93469  -2
   0   6   3 23.2706 1.93469   1
   1   6   3 75.0484 1.78806   1
   1   5   4 241.484 4.70414  -3
   1   7   2 241.484 4.70414  -2
   2   6   3 241.484 4.70414   1
   1   7   2 245.391 4.40804  -3
   1   5   4 245.391 4.40804  -2
   2   6   3 245.391 4.40804   1
   3   6   3 43.6561 1.76200   1
   2   4   5 23.4168 2.62161  -3
   2   8   1 23.4168 2.62161  -2
   4   6   3 23.4168 2.62161   1
   2   8   1 19.2010 2.33602  -3
   2   4   5 19.2010 2.33602  -2
   4   6   3 19.2010 2.33602   1
   5   6   3 9.21658 1.51803   1
   3   3   6 140.621 7.47451  -3
   3   9   0 140.621 7.47451  -2
   6   6   3 140.621 7.47451   1
   3   9   0 122.729 4.87947  -3
   3   3   6 122.729 4.87947  -2
   6   6   3 122.729 4.87947   1
   0   7   3 -0.9311 1.91290   1
   0   6   4 52.1966 2.76461  -3
   1   7   3 52.1966 2.76461  -2
   1   7   3 52.1966 2.76461   1
   1   7   3 56.7506 2.41224  -3
   0   6   4 56.7506 2.41224  -2
   1   7   3 56.7506 2.41224   1
   2   7   3 -0.1651 1.24967   1
   1   5   5 30.1593 2.57276  -3
   2   8   2 30.1593 2.57276  -2
   3   7   3 30.1593 2.57276   1
   2   8   2 33.1104 2.46316  -3
   1   5   5 33.1104 2.46316  -2
   3   7   3 33.1104 2.46316   1
   4   7   3 3.19068 1.62231   1
   2   4   6 102.454 4.69959  -3
   3   9   1 102.454 4.69959  -2
   5   7   3 102.454 4.69959   1
   3   9   1 93.7493 4.26543  -3
   2   4   6 93.7493 4.26543  -2
   5   7   3 93.7493 4.26543   1
   6   7   3 5.10046 2.15655   1
   4  10   0 20.9944 6.10700  -3
   3   3   7 20.9944 6.10700  -2
   7   7   3 20.9944 6.10700   1
   1   7   4 125.508 4.16172  -3
   1   7   4 125.508 4.16172  -2
   0   8   3 125.508 4.16172   1
   1   8   3 41.4655 1.93689   1
   0   6   5 5.70935 2.59378  -3
   2   8   3 5.70935 2.59378  -2
   2   8   3 5.70935 2.59378   1
   2   8   3 2.30092 2.28715  -3
   0   6   5 2.30092 2.28715  -2
   2   8   3 2.30092 2.28715   1
   3   8   3 24.3466 1.75473   1
   1   5   6 124.467 5.04567  -3
   3   9   2 124.467 5.04567  -2
   4   8   3 124.467 5.04567   1
   3   9   2 97.7146 4.96344  -3
   1   5   6 97.7146 4.96344  -2
   4   8   3 97.7146 4.96344   1
   5   8   3 15.7917 2.39301   1
   4  10   1 5.54613 7.74675  -3
   2   4   7 5.54613 7.74675  -2
   6   8   3 5.54613 7.74675   1
   2   4   7 183.780 22.6248  -3
   4  10   1 183.780 22.6248  -2
   6   8   3 183.780 22.6248   1
   7   8   3 29.5796 10.4843   1
   3   3   8 79.6828 11.8579  -3
   5  11   0 79.6828 11.8579  -2
   8   8   3 79.6828 11.8579   1
   5  11   0 45.0694 18.0662  -3
   3   3   8 45.0694 18.0662  -2
   8   8   3 45.0694 18.0662   1
   0   9   3 0.20404 2.47263   1
   2   8   4 26.5694 3.20969  -3
   1   7   5 26.5694 3.20969  -2
   1   9   3 26.5694 3.20969   1
   1   7   5 30.5135 3.59075  -3
   2   8   4 30.5135 3.59075  -2
   1   9   3 30.5135 3.59075   1
   2   9   3 1.12224 1.89592   1
   0   6   6 60.9720 5.03352  -3
   3   9   3 60.9720 5.03352  -2
   3   9   3 60.9720 5.03352   1
   3   9   3 45.7564 3.59661  -3
   0   6   6 45.7564 3.59661  -2
   3   9   3 45.7564 3.59661   1
   4  10   2 16.7430 5.88189  -3
   1   5   7 16.7430 5.88189  -2
   5   9   3 16.7430 5.88189   1
   6   9   3 6.76107 3.94728   1
   2   4   8 54.8558 7.97907  -3
   5  11   1 54.8558 7.97907  -2
   7   9   3 54.8558 7.97907   1
   5  11   1 30.1281 10.6767  -3
   2   4   8 30.1281 10.6767  -2
   7   9   3 30.1281 10.6767   1
   2   8   5 11.4814 3.40378  -3
   2   8   5 11.4814 3.40378  -2
   0  10   3 11.4814 3.40378   1
   1  10   3 19.7453 2.15105   1
   1   7   6 85.3884 7.26149  -3
   3   9   4 85.3884 7.26149  -2
   2  10   3 85.3884 7.26149   1
   3   9   4 88.6676 6.92207  -3
   1   7   6 88.6676 6.92207  -2
   2  10   3 88.6676 6.92207   1
   3  10   3 15.8686 3.36836   1
   0   6   7 15.9600 6.56644  -3
   4  10   3 15.9600 6.56644  -2
   4  10   3 15.9600 6.56644   1
   4  10   3 6.99087 6.65558  -3
   0   6   7 6.99087 6.65558  -2
   4  10   3 6.99087 6.65558   1
   5  10   3 15.9108 3.68229   1
   1   5   8 49.0465 7.72735  -3
   5  11   2 49.0465 7.72735  -2
   6  10   3 49.0465 7.72735   1
   2  11   3 -0.8179 6.63497   1
   4  10   4 37.6881 7.68356  -3
   1   7   7 37.6881 7.68356  -2
   3  11   3 37.6881 7.68356   1
   1   7   7 12.3337 7.64913  -3
   4  10   4 12.3337 7.64913  -2
   3  11   3 12.3337 7.64913   1
   4  11   3 46.6463 27.5569   1
   4   4   0 2658.67 54.3541  -3
   4   4   0 2658.67 54.3541  -2
   0   0   4 2658.67 54.3541   1
   0   1   4 0.77745 1.10582   1
   4   4   1 910.375 12.6913  -3
   3   5   0 910.375 12.6913  -2
   1   1   4 910.375 12.6913   1
   3   5   0 897.654 13.3305  -3
   4   4   1 897.654 13.3305  -2
   1   1   4 897.654 13.3305   1
   3   5   1 193.499 3.22473  -3
   3   5   1 193.499 3.22473  -2
   0   2   4 193.499 3.22473   1
   1   2   4 19.5273 0.96698   1
   4   4   2 1665.39 21.7233  -3
   2   6   0 1665.39 21.7233  -2
   2   2   4 1665.39 21.7233   1
   2   6   0 1636.36 24.4737  -3
   4   4   2 1636.36 24.4737  -2
   2   2   4 1636.36 24.4737   1
   0   3   4 -0.0944 1.16454   1
   3   5   2 718.559 8.03309  -3
   2   6   1 718.559 8.03309  -2
   1   3   4 718.559 8.03309   1
   2   6   1 735.029 7.94688  -3
   3   5   2 735.029 7.94688  -2
   1   3   4 735.029 7.94688   1
   2   3   4 12.0133 1.01669   1
   4   4   3 334.881 6.64120  -3
   1   7   0 334.881 6.64120  -2
   3   3   4 334.881 6.64120   1
   1   7   0 325.397 7.97813  -3
   4   4   3 325.397 7.97813  -2
   3   3   4 325.397 7.97813   1
   2   6   2 1058.49 10.5476  -3
   2   6   2 1058.49 10.5476  -2
   0   4   4 1058.49 10.5476   1
   1   4   4 49.0407 1.42771   1
   3   5   3 95.3187 2.86372  -3
   1   7   1 95.3187 2.86372  -2
   2   4   4 95.3187 2.86372   1
   1   7   1 90.6174 2.81861  -3
   3   5   3 90.6174 2.81861  -2
   2   4   4 90.6174 2.81861   1
   3   4   4 21.4709 1.45031   1
   4   4   4 567.794 11.9584  -3
   0   8   0 567.794 11.9584  -2
   4   4   4 567.794 11.9584   1
   0   8   0 585.381 11.3633  -3
   4   4   4 585.381 11.3633  -2
   4   4   4 585.381 11.3633   1
   0   5   4 -0.1854 1.54005   1
   1   7   2 269.981 4.40964  -3
   2   6   3 269.981 4.40964  -2
   1   5   4 269.981 4.40964   1
   2   6   3 271.913 4.37401  -3
   1   7   2 271.913 4.37401  -2
   1   5   4 271.913 4.37401   1
   2   5   4 -0.2533 1.19713   1
   3   5   4 375.588 6.67052  -3
   0   8   1 375.588 6.67052  -2
   3   5   4 375.588 6.67052   1
   0   8   1 369.976 5.85863  -3
   3   5   4 369.976 5.85863  -2
   3   5   4 369.976 5.85863   1
   4   5   4 3.98523 1.44788   1
   1   9   0 57.2537 3.80702  -3
   4   4   5 57.2537 3.80702  -2
   5   5   4 57.2537 3.80702   1
   4   4   5 61.4218 5.03053  -3
   1   9   0 61.4218 5.03053  -2
   5   5   4 61.4218 5.03053   1
   1   7   3 66.8165 3.04787  -3
   1   7   3 66.8165 3.04787  -2
   0   6   4 66.8165 3.04787   1
   1   6   4 40.9910 1.77962   1
   0   8   2 366.921 6.11143  -3
   2   6   4 366.921 6.11143  -2
   2   6   4 366.921 6.11143   1
   2   6   4 358.207 5.85551  -3
   0   8   2 358.207 5.85551  -2
   2   6   4 358.207 5.85551   1
   3   6   4 24.4178 1.84757   1
   3   5   5 48.5878 3.50927  -3
   1   9   1 48.5878 3.50927  -2
   4   6   4 48.5878 3.50927   1
   1   9   1 45.9279 2.64264  -3
   3   5   5 45.9279 2.64264  -2
   4   6   4 45.9279 2.64264   1
   5   6   4 5.49476 1.74786   1
   2  10   0 151.754 5.99878  -3
   4   4   6 151.754 5.99878  -2
   6   6   4 151.754 5.99878   1
   4   4   6 157.321 9.73171  -3
   2  10   0 157.321 9.73171  -2
   6   6   4 157.321 9.73171   1
   0   7   4 2.09772 2.16033   1
   1   7   4 148.097 5.03205  -3
   0   8   3 148.097 5.03205  -2
   1   7   4 148.097 5.03205   1
   0   8   3 152.642 4.43661  -3
   1   7   4 152.642 4.43661  -2
   1   7   4 152.642 4.43661   1
   2   7   4 0.29001 1.71976   1
   1   9   2 48.4500 3.06195  -3
   2   6   5 48.4500 3.06195  -2
   3   7   4 48.4500 3.06195   1
   2   6   5 64.4394 4.16962  -3
   1   9   2 64.4394 4.16962  -2
   3   7   4 64.4394 4.16962   1
   4   7   4 0.88550 1.78119   1
   3   5   6 157.493 6.03893  -3
   2  10   1 157.493 6.03893  -2
   5   7   4 157.493 6.03893   1
   2  10   1 134.006 3.94877  -3
   3   5   6 134.006 3.94877  -2
   5   7   4 134.006 3.94877   1
   3  11   0 30.5759 5.68416  -3
   4   4   7 30.5759 5.68416  -2
   7   7   4 30.5759 5.68416   1
   4   4   7 33.6238 15.6580  -3
   3  11   0 33.6238 15.6580  -2
   7   7   4 33.6238 15.6580   1
   0   8   4 128.747 4.64434  -3
   0   8   4 128.747 4.64434  -2
   0   8   4 128.747 4.64434   1
   1   8   4 24.4375 1.94046   1
   1   9   3 43.4954 3.15647  -3
   1   7   5 43.4954 3.15647  -2
   2   8   4 43.4954 3.15647   1
   1   7   5 48.8287 4.26897  -3
   1   9   3 48.8287 4.26897  -2
   2   8   4 48.8287 4.26897   1
   3   8   4 13.0630 1.92404   1
   2  10   2 107.179 4.93753  -3
   2   6   6 107.179 4.93753  -2
   4   8   4 107.179 4.93753   1
   2   6   6 140.384 6.33836  -3
   2  10   2 140.384 6.33836  -2
   4   8   4 140.384 6.33836   1
   3  11   1 14.5150 5.45565  -3
   3   5   7 14.5150 5.45565  -2
   6   8   4 14.5150 5.45565   1
   3   5   7 51.8368 13.6592  -3
   3  11   1 51.8368 13.6592  -2
   6   8   4 51.8368 13.6592   1
   7   8   4 10.7447 6.54846   1
   4   4   8 75.2134 14.9157  -3
   4  12   0 75.2134 14.9157  -2
   8   8   4 75.2134 14.9157   1
   0   9   4 -2.6153 3.40483   1
   0   8   5 49.7063 4.66267  -3
   1   9   4 49.7063 4.66267  -2
   1   9   4 49.7063 4.66267   1
   1   9   4 61.4221 5.34392  -3
   0   8   5 61.4221 5.34392  -2
   1   9   4 61.4221 5.34392   1
   1   7   6 360.902 13.2961  -3
   2  10   3 360.902 13.2961  -2
   3   9   4 360.902 13.2961   1
   2  10   3 84.5321 5.24931  -3
   1   7   6 84.5321 5.24931  -2
   3   9   4 84.5321 5.24931   1
   4   9   4 20.1896 7.32264   1
   2   6   7 23.2932 7.58501  -3
   3  11   2 23.2932 7.58501  -2
   5   9   4 23.2932 7.58501   1
   6   9   4 12.3153 4.20169   1
   1   9   5 46.8389 5.07520  -3
   1   9   5 46.8389 5.07520  -2
   0  10   4 46.8389 5.07520   1
   1  10   4 34.9816 18.6932   1
   2  10   4 66.0268 6.76548  -3
   0   8   6 66.0268 6.76548  -2
   2  10   4 66.0268 6.76548   1
   0   8   6 181.516 22.4143  -3
   2  10   4 181.516 22.4143  -2
   2  10   4 181.516 22.4143   1
   3  10   4 19.8748 6.65735   1
   1   7   7 23.6071 7.58615  -3
   3  11   3 23.6071 7.58615  -2
   4  10   4 23.6071 7.58615   1
   3  11   3 12.9043 8.85695  -3
   1   7   7 12.9043 8.85695  -2
   4  10   4 12.9043 8.85695   1
   5  10   4 26.0797 5.80205   1
   0  11   4 1.27157 4.25606   1
   1   9   6 9.73010 5.43967  -3
   2  10   5 9.73010 5.43967  -2
   1  11   4 9.73010 5.43967   1
   2  11   4 26.9364 15.5884   1
   5   5   0 95.6815 5.81707  -3
   5   5   0 95.6815 5.81707  -2
   0   0   5 95.6815 5.81707   1
   0   1   5 -1.1586 1.49554   1
   4   6   0 45.3090 3.18659  -3
   5   5   1 45.3090 3.18659  -2
   1   1   5 45.3090 3.18659   1
   5   5   1 40.7616 3.19640  -3
   4   6   0 40.7616 3.19640  -2
   1   1   5 40.7616 3.19640   1
   4   6   1 94.1274 2.79684  -3
   4   6   1 94.1274 2.79684  -2
   0   2   5 94.1274 2.79684   1
   1   2   5 9.56191 1.14455   1
   3   7   0 76.8837 3.37587  -3
   5   5   2 76.8837 3.37587  -2
   2   2   5 76.8837 3.37587   1
   5   5   2 86.2585 4.37199  -3
   3   7   0 86.2585 4.37199  -2
   2   2   5 86.2585 4.37199   1
   0   3   5 -0.2775 1.55007   1
   3   7   1 31.5583 1.96388  -3
   4   6   2 31.5583 1.96388  -2
   1   3   5 31.5583 1.96388   1
   4   6   2 29.6775 2.03587  -3
   3   7   1 29.6775 2.03587  -2
   1   3   5 29.6775 2.03587   1
   2   3   5 4.61351 1.08470   1
   5   5   3 50.0868 4.38212  -3
   2   8   0 50.0868 4.38212  -2
   3   3   5 50.0868 4.38212   1
   2   8   0 44.1130 3.84618  -3
   5   5   3 44.1130 3.84618  -2
   3   3   5 44.1130 3.84618   1
   3   7   2 76.6522 2.95467  -3
   3   7   2 76.6522 2.95467  -2
   0   4   5 76.6522 2.95467   1
   1   4   5 20.6542 1.56635   1
   4   6   3 24.4282 2.46851  -3
   2   8   1 24.4282 2.46851  -2
   2   4   5 24.4282 2.46851   1
   2   8   1 21.6710 2.58746  -3
   4   6   3 21.6710 2.58746  -2
   2   4   5 21.6710 2.58746   1
   3   4   5 10.2918 1.63816   1
   1   9   0 50.7212 4.18193  -3
   5   5   4 50.7212 4.18193  -2
   4   4   5 50.7212 4.18193   1
   5   5   4 71.3173 5.66516  -3
   1   9   0 71.3173 5.66516  -2
   4   4   5 71.3173 5.66516   1
   0   5   5 0.16225 2.13150   1
   2   8   2 35.3106 2.89155  -3
   3   7   3 35.3106 2.89155  -2
   1   5   5 35.3106 2.89155   1
   3   7   3 34.8902 2.67552  -3
   2   8   2 34.8902 2.67552  -2
   1   5   5 34.8902 2.67552   1
   2   5   5 0.27431 1.57104   1
   4   6   4 41.5930 3.39514  -3
   1   9   1 41.5930 3.39514  -2
   3   5   5 41.5930 3.39514   1
   1   9   1 39.2024 3.29134  -3
   4   6   4 39.2024 3.29134  -2
   3   5   5 39.2024 3.29134   1
   4   5   5 3.58647 1.77244   1
   0  10   0 35.6322 4.03898  -3
   5   5   5 35.6322 4.03898  -2
   5   5   5 35.6322 4.03898   1
   5   5   5 44.6562 6.04886  -3
   0  10   0 44.6562 6.04886  -2
   5   5   5 44.6562 6.04886   1
   2   8   3 3.39833 2.77610  -3
   2   8   3 3.39833 2.77610  -2
   0   6   5 3.39833 2.77610   1
   1   6   5 22.0149 1.95204   1
   1   9   2 55.0457 3.34397  -3
   3   7   4 55.0457 3.34397  -2
   2   6   5 55.0457 3.34397   1
   3   7   4 57.7659 3.38970  -3
   1   9   2 57.7659 3.38970  -2
   2   6   5 57.7659 3.38970   1
   3   6   5 14.3243 1.87358   1
   4   6   5 7.40863 3.60127  -3
   0  10   1 7.40863 3.60127  -2
   4   6   5 7.40863 3.60127   1
   0  10   1 11.0180 3.40144  -3
   4   6   5 11.0180 3.40144  -2
   4   6   5 11.0180 3.40144   1
   5   6   5 3.41755 2.07525   1
   1  11   0 48.8997 5.65172  -3
   5   5   6 48.8997 5.65172  -2
   6   6   5 48.8997 5.65172   1
   0   7   5 4.45771 2.86177   1
   2   8   4 20.8221 3.79493  -3
   1   9   3 20.8221 3.79493  -2
   1   7   5 20.8221 3.79493   1
   1   9   3 30.2581 3.22785  -3
   2   8   4 30.2581 3.22785  -2
   1   7   5 30.2581 3.22785   1
   2   7   5 5.44334 2.12793   1
   3   7   5 27.3691 4.03260  -3
   0  10   2 27.3691 4.03260  -2
   3   7   5 27.3691 4.03260   1
   0  10   2 29.5026 2.98937  -3
   3   7   5 29.5026 2.98937  -2
   3   7   5 29.5026 2.98937   1
   4   7   5 12.0074 4.48301   1
   1  11   1 47.1975 5.68581  -3
   4   6   6 47.1975 5.68581  -2
   5   7   5 47.1975 5.68581   1
   2  12   0 41.3331 14.5565  -3
   5   5   7 41.3331 14.5565  -2
   7   7   5 41.3331 14.5565   1
   1   9   4 30.8453 4.40581  -3
   1   9   4 30.8453 4.40581  -2
   0   8   5 30.8453 4.40581   1
   2   8   5 240.126 20.7302  -3
   0  10   3 240.126 20.7302  -2
   2   8   5 240.126 20.7302   1
   0  10   3 9.03944 9.26137  -3
   2   8   5 9.03944 9.26137  -2
   2   8   5 9.03944 9.26137   1
   1  11   2 34.2332 6.59026  -3
   3   7   6 34.2332 6.59026  -2
   4   8   5 34.2332 6.59026   1
   3   7   6 50.5023 26.3326  -3
   1  11   2 50.5023 26.3326  -2
   4   8   5 50.5023 26.3326   1
   5   8   5 31.9117 15.2196   1
   4   6   7 -0.1085 8.13665  -3
   2  12   1 -0.1085 8.13665  -2
   6   8   5 -0.1085 8.13665   1
   2  12   1 3.00797 9.33068  -3
   4   6   7 3.00797 9.33068  -2
   6   8   5 3.00797 9.33068   1
   0   9   5 12.0960 19.6395   1
   1   9   5 17.1693 5.81095  -3
   0  10   4 17.1693 5.81095  -2
   1   9   5 17.1693 5.81095   1
   2   9   5 0.15438 6.04112   1
   2   8   6 22.3481 7.64226  -3
   1  11   3 22.3481 7.64226  -2
   3   9   5 22.3481 7.64226   1
   4   9   5 42.6105 20.3500   1
   3   7   7 37.3808 9.09622  -3
   2  12   2 37.3808 9.09622  -2
   5   9   5 37.3808 9.09622   1
   2  12   2 26.5063 14.9265  -3
   3   7   7 26.5063 14.9265  -2
   5   9   5 26.5063 14.9265   1
   0  10   5 7.03970 6.15658  -3
   0  10   5 7.03970 6.15658  -2
   0  10   5 7.03970 6.15658   1
   1  10   5 17.5963 5.15887   1
   1  11   4 24.0541 7.82506  -3
   1   9   6 24.0541 7.82506  -2
   2  10   5 24.0541 7.82506   1
   1   9   6 36.2672 9.81960  -3
   1  11   4 36.2672 9.81960  -2
   2  10   5 36.2672 9.81960   1
   3  10   5 19.3939 5.59149   1
   6   6   0 578.299 15.3995  -3
   6   6   0 578.299 15.3995  -2
   0   0   6 578.299 15.3995   1
   0   1   6 -0.0095 2.11570   1
   6   6   1 302.355 8.36619  -3
   5   7   0 302.355 8.36619  -2
   1   1   6 302.355 8.36619   1
   5   7   0 300.286 8.07472  -3
   6   6   1 300.286 8.07472  -2
   1   1   6 300.286 8.07472   1
   5   7   1 157.970 4.57280  -3
   5   7   1 157.970 4.57280  -2
   0   2   6 157.970 4.57280   1
   1   2   6 4.35955 1.56897   1
   6   6   2 393.678 9.57927  -3
   4   8   0 393.678 9.57927  -2
   2   2   6 393.678 9.57927   1
   4   8   0 411.152 10.3585  -3
   6   6   2 411.152 10.3585  -2
   2   2   6 411.152 10.3585   1
   0   3   6 1.08230 2.13537   1
   5   7   2 250.968 5.75004  -3
   4   8   1 250.968 5.75004  -2
   1   3   6 250.968 5.75004   1
   4   8   1 258.831 5.58731  -3
   5   7   2 258.831 5.58731  -2
   1   3   6 258.831 5.58731   1
   2   3   6 2.90941 1.53800   1
   6   6   3 133.720 6.88968  -3
   3   9   0 133.720 6.88968  -2
   3   3   6 133.720 6.88968   1
   3   9   0 133.523 8.40484  -3
   6   6   3 133.523 8.40484  -2
   3   3   6 133.523 8.40484   1
   4   8   2 265.516 5.88793  -3
   4   8   2 265.516 5.88793  -2
   0   4   6 265.516 5.88793   1
   1   4   6 10.6280 1.73864   1
   5   7   3 96.7695 4.54917  -3
   3   9   1 96.7695 4.54917  -2
   2   4   6 96.7695 4.54917   1
   3   9   1 103.118 4.10852  -3
   5   7   3 103.118 4.10852  -2
   2   4   6 103.118 4.10852   1
   3   4   6 5.72283 2.33086   1
   2  10   0 159.647 9.24640  -3
   6   6   4 159.647 9.24640  -2
   4   4   6 159.647 9.24640   1
   6   6   4 174.584 9.02792  -3
   2  10   0 174.584 9.02792  -2
   4   4   6 174.584 9.02792   1
   0   5   6 0.92458 3.09136   1
   3   9   2 136.070 5.50758  -3
   4   8   3 136.070 5.50758  -2
   1   5   6 136.070 5.50758   1
   4   8   3 121.815 4.99105  -3
   3   9   2 121.815 4.99105  -2
   1   5   6 121.815 4.99105   1
   2   5   6 3.72704 2.22848   1
   5   7   4 159.971 6.14636  -3
   2  10   1 159.971 6.14636  -2
   3   5   6 159.971 6.14636   1
   2  10   1 146.795 6.38371  -3
   5   7   4 146.795 6.38371  -2
   3   5   6 146.795 6.38371   1
   4   5   6 11.4800 2.94263   1
   6   6   5 52.4079 8.75688  -3
   1  11   0 52.4079 8.75688  -2
   5   5   6 52.4079 8.75688   1
   3   9   3 65.8511 4.71171  -3
   3   9   3 65.8511 4.71171  -2
   0   6   6 65.8511 4.71171   1
   1   6   6 12.0325 2.40217   1
   4   8   4 136.503 5.51939  -3
   2  10   2 136.503 5.51939  -2
   2   6   6 136.503 5.51939   1
   2  10   2 140.743 6.32769  -3
   4   8   4 140.743 6.32769  -2
   2   6   6 140.743 6.32769   1
   5   7   5 63.1309 7.01386  -3
   1  11   1 63.1309 7.01386  -2
   4   6   6 63.1309 7.01386   1
   2  10   3 255.308 22.1025  -3
   3   9   4 255.308 22.1025  -2
   1   7   6 255.308 22.1025   1
   3   9   4 233.842 21.3670  -3
   2  10   3 233.842 21.3670  -2
   1   7   6 233.842 21.3670   1
   4   8   5 35.3130 7.41672  -3
   1  11   2 35.3130 7.41672  -2
   3   7   6 35.3130 7.41672   1
   4   7   6 5.34303 4.16037   1
   5   7   6 91.1941 8.00216  -3
   0  12   1 91.1941 8.00216  -2
   5   7   6 91.1941 8.00216   1
   0  12   1 113.369 10.2249  -3
   5   7   6 113.369 10.2249  -2
   5   7   6 113.369 10.2249   1
   2  10   4 48.1228 6.61078  -3
   2  10   4 48.1228 6.61078  -2
   0   8   6 48.1228 6.61078   1
   1   8   6 31.3271 12.2556   1
   3   9   5 19.4961 7.07107  -3
   1  11   3 19.4961 7.07107  -2
   2   8   6 19.4961 7.07107   1
   1  11   3 27.1249 10.1777  -3
   3   9   5 27.1249 10.1777  -2
   2   8   6 27.1249 10.1777   1
   3   8   6 -2.6912 5.28534   1
   4   8   6 56.3329 9.25884  -3
   0  12   2 56.3329 9.25884  -2
   4   8   6 56.3329 9.25884   1
   5   8   6 17.8729 6.30340   1
   0   9   6 -8.9556 4.86373   1
   2  10   5 31.7344 6.63943  -3
   1  11   4 31.7344 6.63943  -2
   1   9   6 31.7344 6.63943   1
   2   9   6 34.4986 15.6184   1
   7   7   0 17.4303 7.21532  -3
   7   7   0 17.4303 7.21532  -2
   0   0   7 17.4303 7.21532   1
   0   1   7 1.52127 2.91041   1
   6   8   0 10.9005 4.52376  -3
   7   7   1 10.9005 4.52376  -2
   1   1   7 10.9005 4.52376   1
   7   7   1 20.1523 4.95289  -3
   6   8   0 20.1523 4.95289  -2
   1   1   7 20.1523 4.95289   1
   6   8   1 12.8510 3.45026  -3
   6   8   1 12.8510 3.45026  -2
   0   2   7 12.8510 3.45026   1
   1   2   7 -2.2948 2.21921   1
   5   9   0 10.9064 4.84760  -3
   7   7   2 10.9064 4.84760  -2
   2   2   7 10.9064 4.84760   1
   7   7   2 7.13147 6.20783  -3
   5   9   0 7.13147 6.20783  -2
   2   2   7 7.13147 6.20783   1
   0   3   7 1.20328 2.97343   1
   6   8   2 6.97488 3.52624  -3
   5   9   1 6.97488 3.52624  -2
   1   3   7 6.97488 3.52624   1
   5   9   1 14.8597 3.58610  -3
   6   8   2 14.8597 3.58610  -2
   1   3   7 14.8597 3.58610   1
   2   3   7 1.30664 2.01411   1
   7   7   3 9.00591 17.4700  -3
   4  10   0 9.00591 17.4700  -2
   3   3   7 9.00591 17.4700   1
   4  10   0 449.538 19.2840  -3
   7   7   3 449.538 19.2840  -2
   3   3   7 449.538 19.2840   1
   6   8   3 53.0353 16.8732  -3
   4  10   1 53.0353 16.8732  -2
   2   4   7 53.0353 16.8732   1
   3  11   0 13.0359 17.3179  -3
   7   7   4 13.0359 17.3179  -2
   4   4   7 13.0359 17.3179   1
   0   5   7 8.32534 5.07678   1
   4  10   2 19.1040 4.87287  -3
   5   9   3 19.1040 4.87287  -2
   1   5   7 19.1040 4.87287   1
   5   9   3 27.8580 4.99561  -3
   4  10   2 27.8580 4.99561  -2
   1   5   7 27.8580 4.99561   1
   2   5   7 16.4891 10.4628   1
   3  11   1 28.0152 6.20840  -3
   6   8   4 28.0152 6.20840  -2
   3   5   7 28.0152 6.20840   1
   4   5   7 8.27764 4.11605   1
   2  12   0 34.2040 12.5937  -3
   7   7   5 34.2040 12.5937  -2
   5   5   7 34.2040 12.5937   1
   4  10   3 5.27566 6.04082  -3
   4  10   3 5.27566 6.04082  -2
   0   6   7 5.27566 6.04082   1
   1   6   7 13.5786 7.39405   1
   3  11   2 6.78977 5.78357  -3
   5   9   4 6.78977 5.78357  -2
   2   6   7 6.78977 5.78357   1
   5   9   4 9.36940 5.69870  -3
   3  11   2 9.36940 5.69870  -2
   2   6   7 9.36940 5.69870   1
   3   6   7 2.10333 3.84797   1
   6   8   5 11.7998 7.00697  -3
   2  12   1 11.7998 7.00697  -2
   4   6   7 11.7998 7.00697   1
   2  12   1 0.59161 5.51661  -3
   6   8   5 0.59161 5.51661  -2
   4   6   7 0.59161 5.51661   1
   5   6   7 12.0663 6.64567   1
   0   7   7 -7.0049 5.55079   1
   4  10   4 11.7738 7.24365  -3
   3  11   3 11.7738 7.24365  -2
   1   7   7 11.7738 7.24365   1
   2   7   7 10.8908 6.29864   1
   5   9   5 32.4925 8.24991  -3
   2  12   2 32.4925 8.24991  -2
   3   7   7 32.4925 8.24991   1
   2  12   2 7.29877 6.06071  -3
   5   9   5 7.29877 6.06071  -2
   3   7   7 7.29877 6.06071   1
   8   8   1 488.542 20.0947  -3
   7   9   0 488.542 20.0947  -2
   1   1   8 488.542 20.0947   1
   7   9   0 316.136 23.4426  -3
   8   8   1 316.136 23.4426  -2
   1   1   8 316.136 23.4426   1
   7   9   1 299.260 22.7607  -3
   7   9   1 299.260 22.7607  -2
   0   2   8 299.260 22.7607   1
   1   2   8 216.494 21.4125   1
   8   8   2 182.206 10.7004  -3
   6  10   0 182.206 10.7004  -2
   2   2   8 182.206 10.7004   1
   6  10   0 94.1861 12.2494  -3
   8   8   2 94.1861 12.2494  -2
   2   2   8 94.1861 12.2494   1
   7   9   2 108.464 9.46791  -3
   6  10   1 108.464 9.46791  -2
   1   3   8 108.464 9.46791   1
   6  10   1 119.843 8.43413  -3
   7   9   2 119.843 8.43413  -2
   1   3   8 119.843 8.43413   1
   2   3   8 -0.8450 3.92856   1
   5  11   0 69.1263 10.6494  -3
   8   8   3 69.1263 10.6494  -2
   3   3   8 69.1263 10.6494   1
   6  10   2 84.0630 6.82231  -3
   6  10   2 84.0630 6.82231  -2
   0   4   8 84.0630 6.82231   1
   1   4   8 8.07677 5.30299   1
   7   9   3 55.2623 7.60533  -3
   5  11   1 55.2623 7.60533  -2
   2   4   8 55.2623 7.60533   1
   5  11   1 77.5677 8.40037  -3
   7   9   3 77.5677 8.40037  -2
   2   4   8 77.5677 8.40037   1
   3   4   8 5.73503 6.70733   1
   8   8   4 80.5510 12.2407  -3
   4  12   0 80.5510 12.2407  -2
   4   4   8 80.5510 12.2407   1
   4  12   0 65.9934 24.3075  -3
   8   8   4 65.9934 24.3075  -2
   4   4   8 65.9934 24.3075   1
   5  11   2 55.1884 8.32751  -3
   6  10   3 55.1884 8.32751  -2
   1   5   8 55.1884 8.32751   1
   6  10   3 90.7397 8.50882  -3
   5  11   2 90.7397 8.50882  -2
   1   5   8 90.7397 8.50882   1
   2   5   8 0.69994 4.76167   1
   0   0   0    0.00    0.00   0
;
_shelx_hkl_checksum   91590
