# Supplementary material for: Compositional Variation in FAPb1–xSnxI3 and Its Impact on the Electronic Structure: A Combined Density Functional Theory and Experimental Study
Source: ACS Appl Mater Interfaces. 2022 May 5;14(30):34253–61. doi: 10.1021/acsami.2c00889 (PMC9353781; doi:10.1021/acsami.2c00889)
Supplement: Supplementary file 2 — am2c00889_si_002.zip [file am2c00889_si_002.zip › FAPb025Sn075I3_295K.cif]

 
data_Pm3m
 
_audit_creation_method            'SHELXL-2018/3'
_shelx_SHELXL_version_number      '2018/3'
_chemical_name_systematic         ?
_chemical_name_common             ?
_chemical_melting_point           ?
_chemical_formula_moiety          ?
_chemical_formula_sum
 'C I3 N2 Pb0.25 Sn0.75' 
_chemical_formula_weight          561.55

loop_
 _atom_type_symbol
 _atom_type_description
 _atom_type_scat_dispersion_real
 _atom_type_scat_dispersion_imag
 _atom_type_scat_source
 'I'  'I'  -0.4742   1.8119
 'International Tables Vol C Tables 4.2.6.8 and 6.1.1.4'
 'Pb'  'Pb'  -3.3944  10.1111
 'International Tables Vol C Tables 4.2.6.8 and 6.1.1.4'
 'Sn'  'Sn'  -0.6537   1.4246
 'International Tables Vol C Tables 4.2.6.8 and 6.1.1.4'
 'N'  'N'   0.0061   0.0033
 'International Tables Vol C Tables 4.2.6.8 and 6.1.1.4'
 'C'  'C'   0.0033   0.0016
 'International Tables Vol C Tables 4.2.6.8 and 6.1.1.4'
 
_space_group_crystal_system       cubic
_space_group_IT_number            221
_space_group_name_H-M_alt         'P m -3 m'
_space_group_name_Hall            '-P 4 2 3'
 
_shelx_space_group_comment
;
The symmetry employed for this shelxl refinement is uniquely defined
by the following loop, which should always be used as a source of
symmetry information in preference to the above space-group names.
They are only intended as comments.
;
 
loop_
 _space_group_symop_operation_xyz
 'x, y, z'
 '-x, -y, z'
 '-x, y, -z'
 'x, -y, -z'
 'z, x, y'
 'z, -x, -y'
 '-z, -x, y'
 '-z, x, -y'
 'y, z, x'
 '-y, z, -x'
 'y, -z, -x'
 '-y, -z, x'
 'y, x, -z'
 '-y, -x, -z'
 'y, -x, z'
 '-y, x, z'
 'x, z, -y'
 '-x, z, y'
 '-x, -z, -y'
 'x, -z, y'
 'z, y, -x'
 'z, -y, x'
 '-z, y, x'
 '-z, -y, -x'
 '-x, -y, -z'
 'x, y, -z'
 'x, -y, z'
 '-x, y, z'
 '-z, -x, -y'
 '-z, x, y'
 'z, x, -y'
 'z, -x, y'
 '-y, -z, -x'
 'y, -z, x'
 '-y, z, x'
 'y, z, -x'
 '-y, -x, z'
 'y, x, z'
 '-y, x, -z'
 'y, -x, -z'
 '-x, -z, y'
 'x, -z, -y'
 'x, z, y'
 '-x, z, -y'
 '-z, -y, x'
 '-z, y, -x'
 'z, -y, -x'
 'z, y, x'
 
_cell_length_a                    6.3158(18)
_cell_length_b                    6.3158(18)
_cell_length_c                    6.3158(18)
_cell_angle_alpha                 90
_cell_angle_beta                  90
_cell_angle_gamma                 90
_cell_volume                      251.9(2)
_cell_formula_units_Z             1
_cell_measurement_temperature     296(2)
_cell_measurement_reflns_used     1161
_cell_measurement_theta_min       6.451
_cell_measurement_theta_max       60.851
 
_exptl_crystal_description        'square prism'
_exptl_crystal_colour             'black'
_exptl_crystal_density_meas       ?
_exptl_crystal_density_method     ?
_exptl_crystal_density_diffrn     3.701          
_exptl_crystal_F_000              237
_exptl_transmission_factor_min    0.0074
_exptl_transmission_factor_max    0.0283
_exptl_crystal_size_max           0.1
_exptl_crystal_size_mid           0.1
_exptl_crystal_size_min           0.08
_exptl_absorpt_coefficient_mu     15.202
_shelx_estimated_absorpt_T_min    ?
_shelx_estimated_absorpt_T_max    ?
_exptl_absorpt_correction_type    'multi-scan'
_exptl_absorpt_correction_T_min   ?
_exptl_absorpt_correction_T_max   ?
_exptl_absorpt_process_details    'SAD2ABS-2014/4 - Bruker AXS area detector scaling and absorption correction'
_exptl_absorpt_special_details    ?
_diffrn_ambient_temperature       296(2)
_diffrn_radiation_wavelength      0.71073
_diffrn_radiation_type            MoK\a
_diffrn_source                    ?
_diffrn_measurement_device_type   'Bruker D8 Venture; Photon II area detector'
_diffrn_measurement_method        ?
_diffrn_detector_area_resol_mean  ?
_diffrn_reflns_number             2339
_diffrn_reflns_av_unetI/netI      0.0094
_diffrn_reflns_av_R_equivalents   0.0363
_diffrn_reflns_limit_h_min        -7
_diffrn_reflns_limit_h_max        6
_diffrn_reflns_limit_k_min        -7
_diffrn_reflns_limit_k_max        7
_diffrn_reflns_limit_l_min        -7
_diffrn_reflns_limit_l_max        7
_diffrn_reflns_theta_min          3.226
_diffrn_reflns_theta_max          24.423
_diffrn_reflns_theta_full         24.423
_diffrn_measured_fraction_theta_max   1.000
_diffrn_measured_fraction_theta_full  1.000
_diffrn_reflns_Laue_measured_fraction_max    1.000
_diffrn_reflns_Laue_measured_fraction_full   1.000
_diffrn_reflns_point_group_measured_fraction_max   1.000
_diffrn_reflns_point_group_measured_fraction_full  1.000
_reflns_number_total              68
_reflns_number_gt                 59
_reflns_threshold_expression      'I > 2\s(I)'
_reflns_Friedel_coverage          0.000
_reflns_Friedel_fraction_max      .
_reflns_Friedel_fraction_full     .
 
_reflns_special_details
;
 Reflections were merged by SHELXL according to the crystal
 class for the calculation of statistics and refinement.
 
 _reflns_Friedel_fraction is defined as the number of unique
 Friedel pairs measured divided by the number that would be
 possible theoretically, ignoring centric projections and
 systematic absences.
;
 
_computing_data_collection        ?
_computing_cell_refinement        ?
_computing_data_reduction         ?
_computing_structure_solution     ?
_computing_structure_refinement 'SHELXL-2018/3 (Sheldrick, 2018)'
_computing_molecular_graphics     ?
_computing_publication_material   ?
_refine_special_details           ?
_refine_ls_structure_factor_coef  Fsqd
_refine_ls_matrix_type            full
_refine_ls_weighting_scheme       calc
_refine_ls_weighting_details
'w=1/[\s^2^(Fo^2^)+(0.0695P)^2^+0.4973P] where P=(Fo^2^+2Fc^2^)/3'
_atom_sites_solution_primary      ?
_atom_sites_solution_secondary    ?
_atom_sites_solution_hydrogens    .
_refine_ls_hydrogen_treatment     undef
_refine_ls_extinction_method      none
_refine_ls_extinction_coef        .
_refine_ls_number_reflns          68
_refine_ls_number_parameters      8
_refine_ls_number_restraints      0
_refine_ls_R_factor_all           0.0435
_refine_ls_R_factor_gt            0.0384
_refine_ls_wR_factor_ref          0.1120
_refine_ls_wR_factor_gt           0.1080
_refine_ls_goodness_of_fit_ref    1.285
_refine_ls_restrained_S_all       1.285
_refine_ls_shift/su_max           0.000
_refine_ls_shift/su_mean          0.000
 
loop_
 _atom_site_label
 _atom_site_type_symbol
 _atom_site_fract_x
 _atom_site_fract_y
 _atom_site_fract_z
 _atom_site_U_iso_or_equiv
 _atom_site_adp_type
 _atom_site_occupancy
 _atom_site_site_symmetry_order  
 _atom_site_calc_flag
 _atom_site_refinement_flags_posn
 _atom_site_refinement_flags_adp
 _atom_site_refinement_flags_occupancy
 _atom_site_disorder_assembly
 _atom_site_disorder_group
Pb1 Pb 0.500000 0.500000 0.500000 0.0507(11) Uani 0.2501 48 d S T P . .
Sn1 Sn 0.500000 0.500000 0.500000 0.0507(11) Uani 0.7498 48 d S T P . .
I1 I 0.500000 0.500000 0.000000 0.0855(12) Uani 1 16 d S T P . .
C1 C 0.000000 0.000000 0.000000 0.20(6) Uani 1 48 d S T P . .
N1 N 0.000000 0.000000 0.181(10) 0.16(4) Uani 0.3333 8 d S T P . .
 
loop_
 _atom_site_aniso_label
 _atom_site_aniso_U_11
 _atom_site_aniso_U_22
 _atom_site_aniso_U_33
 _atom_site_aniso_U_23
 _atom_site_aniso_U_13
 _atom_site_aniso_U_12
Pb1 0.0507(11) 0.0507(11) 0.0507(11) 0.000 0.000 0.000
Sn1 0.0507(11) 0.0507(11) 0.0507(11) 0.000 0.000 0.000
I1 0.1085(16) 0.1085(16) 0.0395(14) 0.000 0.000 0.000
C1 0.20(6) 0.20(6) 0.20(6) 0.000 0.000 0.000
N1 0.24(6) 0.24(6) 0.02(3) 0.000 0.000 0.000
 
_geom_special_details
;
 All esds (except the esd in the dihedral angle between two l.s. planes)
 are estimated using the full covariance matrix.  The cell esds are taken
 into account individually in the estimation of esds in distances, angles
 and torsion angles; correlations between esds in cell parameters are only
 used when they are defined by crystal symmetry.  An approximate (isotropic)
 treatment of cell esds is used for estimating esds involving l.s. planes.
;
 
loop_
 _geom_bond_atom_site_label_1
 _geom_bond_atom_site_label_2
 _geom_bond_distance
 _geom_bond_site_symmetry_2
 _geom_bond_publ_flag
Pb1 I1 3.1579(9) 9_565 ?
Pb1 I1 3.1579(9) . ?
Pb1 I1 3.1579(9) 1_556 ?
Pb1 I1 3.1579(9) 5 ?
Pb1 I1 3.1579(9) 5_655 ?
Pb1 I1 3.1579(9) 9 ?
Sn1 I1 3.1579(9) 9_565 ?
Sn1 I1 3.1579(9) . ?
Sn1 I1 3.1579(9) 1_556 ?
Sn1 I1 3.1579(9) 5 ?
Sn1 I1 3.1579(9) 5_655 ?
Sn1 I1 3.1579(9) 9 ?
C1 N1 1.15(6) 33 ?
C1 N1 1.15(6) 9 ?
C1 N1 1.15(6) 25 ?
C1 N1 1.15(6) 5 ?
C1 N1 1.15(6) 29 ?
C1 N1 1.15(6) . ?
N1 N1 1.62(9) 33 ?
N1 N1 1.62(9) 29 ?
N1 N1 1.62(9) 5 ?
N1 N1 1.62(9) 9 ?
 
loop_
 _geom_angle_atom_site_label_1
 _geom_angle_atom_site_label_2
 _geom_angle_atom_site_label_3
 _geom_angle
 _geom_angle_site_symmetry_1
 _geom_angle_site_symmetry_3
 _geom_angle_publ_flag
I1 Pb1 I1 90.0 9_565 . ?
I1 Pb1 I1 90.0 9_565 1_556 ?
I1 Pb1 I1 180.0 . 1_556 ?
I1 Pb1 I1 90.0 9_565 5 ?
I1 Pb1 I1 90.0 . 5 ?
I1 Pb1 I1 90.0 1_556 5 ?
I1 Pb1 I1 90.0 9_565 5_655 ?
I1 Pb1 I1 90.0 . 5_655 ?
I1 Pb1 I1 90.0 1_556 5_655 ?
I1 Pb1 I1 180.0 5 5_655 ?
I1 Pb1 I1 180.0 9_565 9 ?
I1 Pb1 I1 90.0 . 9 ?
I1 Pb1 I1 90.0 1_556 9 ?
I1 Pb1 I1 90.0 5 9 ?
I1 Pb1 I1 90.0 5_655 9 ?
I1 Sn1 I1 90.0 9_565 . ?
I1 Sn1 I1 90.0 9_565 1_556 ?
I1 Sn1 I1 180.0 . 1_556 ?
I1 Sn1 I1 90.0 9_565 5 ?
I1 Sn1 I1 90.0 . 5 ?
I1 Sn1 I1 90.0 1_556 5 ?
I1 Sn1 I1 90.0 9_565 5_655 ?
I1 Sn1 I1 90.0 . 5_655 ?
I1 Sn1 I1 90.0 1_556 5_655 ?
I1 Sn1 I1 180.0 5 5_655 ?
I1 Sn1 I1 180.0 9_565 9 ?
I1 Sn1 I1 90.0 . 9 ?
I1 Sn1 I1 90.0 1_556 9 ?
I1 Sn1 I1 90.0 5 9 ?
I1 Sn1 I1 90.0 5_655 9 ?
Pb1 I1 Pb1 180.0 1_554 . ?
Pb1 I1 Sn1 180.0 1_554 . ?
Pb1 I1 Sn1 0.0 . . ?
N1 C1 N1 180.0 33 9 ?
N1 C1 N1 90.000(2) 33 25 ?
N1 C1 N1 90.000(2) 9 25 ?
N1 C1 N1 90.0 33 5 ?
N1 C1 N1 90.0 9 5 ?
N1 C1 N1 90.0 25 5 ?
N1 C1 N1 90.0 33 29 ?
N1 C1 N1 90.0 9 29 ?
N1 C1 N1 90.0 25 29 ?
N1 C1 N1 180.0 5 29 ?
N1 C1 N1 90.000(2) 33 . ?
N1 C1 N1 90.000(2) 9 . ?
N1 C1 N1 180.0 25 . ?
N1 C1 N1 90.000(2) 5 . ?
N1 C1 N1 90.000(2) 29 . ?
C1 N1 N1 45.000(2) . 33 ?
C1 N1 N1 45.000(2) . 29 ?
N1 N1 N1 60.0 33 29 ?
C1 N1 N1 45.000(2) . 5 ?
N1 N1 N1 60.0 33 5 ?
N1 N1 N1 90.000(2) 29 5 ?
C1 N1 N1 45.000(2) . 9 ?
N1 N1 N1 90.000(2) 33 9 ?
N1 N1 N1 60.0 29 9 ?
N1 N1 N1 60.0 5 9 ?
 
_refine_diff_density_max    1.298
_refine_diff_density_min   -1.744
_refine_diff_density_rms    0.240

_shelx_res_file
;
TITL Pm3m in Pm-3m
    Pm3m.res
    created by SHELXL-2018/3 at 18:15:40 on 14-Jan-2022
CELL 0.71073 6.31580 6.31580 6.31580 90.0000 90.0000 90.0000
ZERR 1.00 0.00180 0.00180 0.00180 0.0000 0.0000 0.0000
LATT  1
SYMM -X, -Y, Z
SYMM -X, Y, -Z
SYMM X, -Y, -Z
SYMM Z, X, Y
SYMM Z, -X, -Y
SYMM -Z, -X, Y
SYMM -Z, X, -Y
SYMM Y, Z, X
SYMM -Y, Z, -X
SYMM Y, -Z, -X
SYMM -Y, -Z, X
SYMM Y, X, -Z
SYMM -Y, -X, -Z
SYMM Y, -X, Z
SYMM -Y, X, Z
SYMM X, Z, -Y
SYMM -X, Z, Y
SYMM -X, -Z, -Y
SYMM X, -Z, Y
SYMM Z, Y, -X
SYMM Z, -Y, X
SYMM -Z, Y, X
SYMM -Z, -Y, -X
SFAC I Pb Sn N C
UNIT 3 0.25 0.75 2 1
LIST 6 ! automatically inserted. Change 6 to 4 for CHECKCIF!!
TEMP 22.600
SHEL 0.85 9999

L.S. 10
BOND
FMAP 2
PLAN 20
EADP PB1 SN1
ACTA

WGHT    0.069500    0.497300
FVAR       0.18628
PB1   2    0.500000    0.500000    0.500000    10.00521    0.05065    0.05065 =
         0.05065    0.00000    0.00000    0.00000
SN1   3    0.500000    0.500000    0.500000    10.01562    0.05065    0.05065 =
         0.05065    0.00000    0.00000    0.00000
I1    1    0.500000    0.500000    0.000000    10.06250    0.10849    0.10849 =
         0.03954    0.00000    0.00000    0.00000
C1    5    0.000000    0.000000    0.000000    10.02083    0.20044    0.20044 =
         0.20044    0.00000    0.00000    0.00000
N1    4    0.000000    0.000000    0.181311    10.04166    0.23699    0.23699 =
         0.01958    0.00000    0.00000    0.00000
HKLF 4


REM  Pm3m in Pm-3m
REM wR2 = 0.112021, GooF = S = 1.28502, Restrained GooF = 1.28502 for all data
REM R1 = 0.038380 for 59 Fo > 4sig(Fo) and 0.043547 for all 68 data
REM 8 parameters refined using 0 restraints

END

WGHT      0.0731      0.3470

REM Highest difference peak  1.298,  deepest hole -1.744,  1-sigma level  0.240
Q1    1   0.5000  0.5000  0.1008  10.12500  0.05    1.05
Q2    1   0.5000  0.3746  0.0000  10.25000  0.05    0.93
Q3    1   0.5000  0.5000  0.3335  10.12500  0.05    0.91
Q4    1   0.5000  0.4315  0.0798  10.50000  0.05    0.81
Q5    1   0.3481  0.5000  0.4489  10.50000  0.05    0.58
Q6    1   0.0000  0.0000  0.3047  10.12500  0.05    0.24
Q7    1   0.1010  0.1010  0.2672  10.50000  0.05    0.14
Q8    1   0.2682  0.2682  0.5000  10.25000  0.05    0.13
Q9    1   0.0000  0.2781  0.2781  10.25000  0.05    0.11
Q10   1   0.3768  0.3768  0.2530  10.50000  0.05    0.11
Q11   1   0.2613  0.1315  0.3127  11.00000  0.05    0.11
Q12   1   0.1674  0.0000  0.3200  10.50000  0.05    0.06
Q13   1   0.2158  0.4149  0.1391  11.00000  0.05    0.05
Q14   1   0.4152  0.2602  0.1105  11.00000  0.05    0.05
Q15   1   0.3932  0.3288  0.2479  11.00000  0.05    0.05
Q16   1   0.1422  0.1422  0.1422  10.16667  0.05    0.04
Q17   1   0.2932  0.2932  0.3682  10.50000  0.05    0.04
Q18   1   0.2855  0.4191  0.2855  10.50000  0.05    0.02
Q19   1   0.2136  0.5000  0.1728  10.50000  0.05    0.02
;
_shelx_res_checksum   54372

_shelx_hkl_file
;
  -1   0   0  254.52    6.70
  -1   0   0  254.73    6.73
   0  -1   0  248.31    6.88
   0  -1   0  265.86    6.91
   0   0  -1  250.87    6.92
   0   0  -1  256.06    7.00
   0   0   1  264.93    7.04
   0   0   1  263.91    6.99
   0   1   0  269.21    6.93
   0   1   0  271.08    6.89
  -1  -1   0    6.26    0.65
  -1  -1   0    6.78    0.60
  -1   0  -1    6.78    0.46
  -1   0  -1    6.96    0.54
  -1   0   1    7.31    0.74
  -1   0   1    6.14    0.72
  -1   1   0    6.79    0.40
  -1   1   0    6.78    0.39
   0  -1  -1    6.32    0.66
   0  -1  -1    6.88    0.63
   0  -1   1    6.70    0.73
   0  -1   1    6.65    0.60
   0   1  -1    6.65    0.71
   0   1  -1    6.93    0.60
   0   1   1    6.50    0.66
   0   1   1    6.58    0.65
   1   0  -1    7.46    0.71
   1   0  -1    6.02    0.72
   1   0   1    6.83    0.43
   1   0   1    6.57    0.51
   1   1   0    7.41    0.61
   1   1   0    6.44    0.59
  -1  -1  -1  314.81    8.24
  -1  -1  -1  309.15    8.27
   1   1  -1  312.32    8.31
   1   1  -1  307.05    8.32
  -1   1   1  317.43    8.23
  -1   1   1  309.54    8.29
  -1   1  -1  310.23    8.03
  -1   1  -1  300.08    8.11
   1  -1  -1  310.21    8.28
   1  -1  -1  309.41    8.20
  -1  -1   1  310.62    8.32
  -1  -1   1  306.70    8.31
   1   1   1  300.77    8.21
   1   1   1  310.97    8.25
  -2   0   0  978.62   25.14
  -2   0   0  969.00   24.82
   0  -2   0 1000.00   25.03
   0  -2   0  974.04   25.05
   0   0  -2  960.63   25.21
   0   0  -2  935.40   25.24
   0   0   2  930.61   25.19
   0   0   2  985.53   25.25
   0   2   0  992.38   25.04
   0   2   0  980.13   25.07
   1   0   2  215.92    5.87
   1   0   2  217.65    5.98
   2   1   0  219.17    5.84
   2   1   0  213.16    5.84
   0   2  -1  217.79    5.95
   0   2   1  205.36    5.98
   0   2   1  212.43    6.00
   1   0  -2  210.77    6.18
   1   0  -2  203.69    6.13
   0  -2   1  224.29    5.93
   0   2  -1  213.97    5.95
   0  -2  -1  222.16    6.01
   0  -2  -1  209.58    5.98
   0  -2   1  209.48    5.94
  -1   0   2  216.93    6.20
  -1   0  -2  211.53    6.02
  -1   0   2  213.91    6.21
  -2  -1   0  213.13    5.87
  -1   0  -2  224.82    5.95
  -2  -1   0  210.49    5.87
   2   0  -1  207.80    5.83
   1   2   0  205.22    5.94
   2   0  -1  209.23    5.74
   1  -2   0  199.17    5.68
   1   2   0  220.79    5.99
   1  -2   0  218.34    5.72
   0   1  -2  211.56    6.00
   0   1   2  214.56    6.03
   0   1   2  216.85    6.04
   0  -1   2  218.44    5.97
   0   1  -2  213.89    6.11
  -1   2   0  212.84    5.77
  -1   2   0  217.07    5.77
   0  -1  -2  226.93    6.08
   0  -1  -2  208.91    6.03
   0  -1   2  212.12    6.11
  -2   0  -1  211.50    5.62
  -2   0   1  209.74    5.82
  -2   0   1  208.00    5.93
  -1  -2   0  211.10    5.96
  -2  -1  -1    6.43    0.76
  -2  -1  -1    6.00    0.68
   1  -1   2    6.33    0.64
   1   1  -2    7.48    0.91
  -2   1   1    7.48    0.87
  -2   1   1    5.94    0.67
  -1  -2  -1    6.02    0.87
  -1  -2  -1    6.29    0.75
   1   2  -1    5.54    0.72
   1  -2   1    6.37    0.55
  -1  -1  -2    5.88    0.87
  -1  -1  -2    6.51    0.77
  -1   2   1    5.06    0.74
   2   1  -1    6.64    0.80
   2   1  -1    6.23    0.72
  -1   2   1    6.68    0.79
  -1   1   2    6.70    0.81
  -1   1   2    5.26    0.73
   1  -2   1    5.89    0.72
   1   2  -1    6.12    0.90
   1  -1   2    6.42    0.71
   1   1  -2    5.99    0.81
   1  -2  -1    6.41    0.80
  -1   2  -1    7.42    0.73
  -1  -2   1    5.95    0.87
  -1   1  -2    5.88    0.69
   1  -1  -2    7.40    0.89
   1  -1  -2    5.83    0.80
  -1  -1   2    6.66    0.80
  -2  -1   1    5.51    0.77
  -2  -1   1    6.87    0.76
   1  -2  -1    6.04    0.67
   1   1   2    5.05    0.69
   1   1   2    7.02    0.89
  -1   2  -1    6.05    0.63
  -1  -2   1    5.36    0.75
   1   2   1    5.87    0.80
   1   2   1    6.61    0.92
   2  -1  -1    5.88    0.61
   2  -1  -1    5.93    0.56
  -1  -1   2    5.96    0.79
  -1   1  -2    6.66    0.92
   2   1   1    5.87    0.67
   2   1   1    5.60    0.63
  -2  -2   0  546.40   14.69
  -2   0  -2  573.22   14.48
  -2   0  -2  546.65   14.56
  -2   0   2  545.95   14.79
  -2   2   0  544.98   14.35
  -2   2   0  547.52   14.34
   0  -2   2  555.14   14.75
   0  -2   2  570.81   14.67
   0   2  -2  551.83   14.72
   0   2   2  542.40   14.94
   2   0  -2  580.36   14.79
   2   0  -2  548.63   14.79
   2   0   2  562.43   14.36
   2   2   0  563.66   14.68
   2   2   0  550.49   14.71
  -2  -2  -1  153.92    4.55
  -2  -2  -1  148.01    4.54
   1  -2   2  155.78    4.50
  -2  -1  -2  146.45    4.59
  -2  -1  -2  153.58    4.51
   1   2  -2  151.72    4.69
  -1  -2  -2  156.20    4.64
   1  -2   2  161.46    4.33
  -2   1   2  149.79    4.69
   1   2  -2  158.59    4.72
   2   1  -2  164.88    4.74
  -2   2   1  153.95    4.45
  -2   2   1  156.68    4.40
  -1   2   2  155.85    4.64
  -1   2   2  155.93    4.66
  -2   2  -1  155.03    4.15
  -1   2  -2  158.87    4.58
  -1   2  -2  157.21    4.44
  -1  -2   2  147.73    4.61
  -2  -1   2  155.82    4.75
   1  -2  -2  161.08    4.67
  -2  -2   1  154.97    4.64
  -2   1  -2  159.22    4.31
  -1  -2   2  157.88    4.70
  -2  -1   2  152.65    5.32
   1   2   2  136.80    4.67
   2  -2  -1  148.24    4.35
   2  -2  -1  156.14    4.24
   2  -1  -2  150.71    4.62
   2  -1  -2  156.28    4.52
  -2   2  -1  159.59    4.21
   2   1   2  147.19    4.35
   2   1   2  156.86    4.49
  -2   1  -2  160.41    4.30
   2   2   1  156.01    4.55
   2   2   1  149.76    4.70
  -2  -2  -2  338.53    9.20
  -2  -2  -2  335.98    9.24
   2   2  -2  342.76    9.31
   2   2  -2  330.21    9.30
  -2   2   2  339.90    9.20
  -2   2   2  345.34    9.29
  -2   2  -2  340.57    8.89
  -2   2  -2  349.65    9.03
   2  -2  -2  336.57    9.22
   2  -2  -2  289.33    9.19
  -2  -2   2  333.04    9.27
  -2  -2   2  343.57    9.35
   2   2   2  337.42    9.10
  -3   0   0   85.16    2.44
  -3   0   0   86.90    2.50
   0  -3   0   86.31    2.77
   0   0  -3   84.52    3.07
   0   0   3   73.19    3.04
   0   3   0   82.96    2.82
   0   3  -1    0.14    0.57
   0   3  -1   -0.03    0.39
   0   3   1    0.21    0.32
   0   3   1   -0.38    0.55
   1   0  -3   -0.35    0.81
   1   0  -3    0.14    0.37
   1   0   3    0.30    0.43
   1   0   3    0.64    0.62
   3   1   0    0.21    0.35
   3   1   0    0.32    0.35
   0  -3  -1   -0.18    0.25
   0  -3   1    0.89    0.56
  -3  -1   0    0.51    0.44
  -3  -1   0   -0.21    0.42
  -1   0  -3   -0.25    0.58
  -1   0  -3    0.11    0.41
  -1   0   3    0.54    0.51
  -1   0   3   -0.25    0.71
   0  -3  -1    0.04    0.61
   0   3  -2   64.60    2.52
   0   3  -2   68.24    2.35
   0   3   2   61.21    2.36
  -2   0  -3   63.84    2.41
  -2   0   3   64.81    2.54
  -2   0   3   68.17    2.85
   0  -3  -2   69.30    2.61
   0   3   2   66.28    2.56
   2   0  -3   65.20    2.75
  -2   0  -3   70.29    2.42
   0  -3  -2   63.76    2.38
  -3  -2   0   67.11    2.44
  -3   2   0   65.46    1.98
  -3   2   0   67.21    1.92
   2   0   3   68.09    2.30
   0  -3   2   66.15    2.35
   3   2   0   65.72    2.24
   3   2   0   67.41    2.36
   2   0   3   66.59    2.12
   2   0  -3   64.70    2.49
  -1  -3   0    0.03    0.35
  -1  -3   0    0.37    0.64
  -3   0  -1    0.12    0.28
  -3   0   1   -0.15    0.51
  -3   0   1    0.28    0.41
   0  -1  -3    0.36    0.69
  -3   0  -1    0.06    0.30
   1   3   0    0.44    0.34
   3   0  -1    0.43    0.35
  -1   3   0    0.03    0.37
   0   1   3   -0.25    0.63
   1  -3   0   -0.01    0.42
   1  -3   0    0.45    0.34
   1   3   0   -0.11    0.57
   3   0  -1    0.21    0.33
   0  -1  -3    0.19    0.39
   0  -1   3    0.15    0.38
   0   1  -3   -0.57    0.75
   0   1   3    0.40    0.35
   1   3  -1   68.99    2.42
  -1  -1  -3   67.91    2.57
  -1  -1  -3   66.00    2.47
  -3   1   1   65.86    2.25
  -3   1   1   69.89    2.26
  -1  -3  -1   70.24    2.54
   1   1  -3   64.26    2.52
   3   1  -1   68.34    2.28
  -3  -1  -1   67.11    2.24
  -1   3   1   70.77    2.45
  -1  -3  -1   65.15    2.40
   1  -1   3   68.78    2.38
   1  -1   3   72.21    2.39
   1   1  -3   70.89    2.81
   1  -3   1   68.84    2.20
   3   1  -1   68.78    2.36
   1   3  -1   67.59    2.55
   1  -3   1   69.32    2.24
  -1   1   3   70.59    2.77
  -1   3   1   65.13    2.36
  -1   1   3   68.74    2.59
   1  -3  -1   71.36    2.41
  -1   3  -1   68.01    2.28
  -1   3  -1   62.20    2.49
   1   1   3   69.27    2.40
   1  -1  -3   67.68    2.52
   1  -1  -3   70.38    2.80
  -1  -3   1   68.55    2.52
  -3  -1   1   64.57    2.32
  -3  -1   1   66.53    2.42
   1   3   1   71.26    2.58
  -1  -1   3   70.96    2.74
  -1   1  -3   64.66    2.61
  -1   1  -3   69.40    2.49
  -1  -3   1   66.45    2.40
  -1  -1   3   68.13    2.59
   3   1   1   69.51    2.11
   3   1   1   69.83    2.09
  -1   3   2    0.49    0.62
   2   1  -3    1.10    0.54
   1  -3   2    2.02    0.56
   1  -3   2    0.80    0.52
   1   3  -2    1.58    0.68
   1   3  -2    1.43    0.48
  -1  -3  -2    1.27    0.46
  -2   1   3    0.80    0.44
  -2   1   3    1.50    0.82
   2   1  -3    0.79    0.88
   2  -1   3    0.82    0.35
   2  -1   3    1.31    0.40
   3   2  -1    1.28    0.67
  -1  -3  -2    1.61    0.73
  -3   2   1    2.03    0.51
  -3   2   1    1.12    0.46
  -1   3   2    1.29    0.45
   3   2  -1    0.80    0.35
  -2  -1  -3    0.94    0.38
  -3  -2  -1    1.67    0.65
  -2  -1  -3    0.93    0.62
  -3  -2   1    1.24    0.70
   1   3   2    2.31    0.77
   2  -1  -3    0.84    0.82
   1  -3  -2    1.13    0.42
   3   2   1    1.44    0.35
   3   2   1    0.92    0.55
  -2  -1   3    1.37    0.54
  -2  -1   3    2.03    0.88
   1  -3  -2    1.21    0.69
   2   1   3    1.23    0.35
   2   1   3    0.69    0.66
   2  -1  -3    1.16    0.44
  -3  -2   1    1.64    0.44
  -1   3  -2    1.60    0.62
  -1   3  -2    1.76    0.49
  -2   1  -3    1.33    0.62
  -1  -3   2    1.26    0.54
  -1  -3   2    0.84    0.73
   1   3   2    1.06    0.51
  -2   1  -3    1.23    0.51
  -2  -3   0   65.50    2.39
  -3   0   2   65.86    2.63
  -3   0  -2   68.14    2.17
  -3   0   2   62.71    2.40
   0  -2   3   66.86    2.48
   0   2  -3   66.76    2.74
  -3   0  -2   68.78    2.10
   3   0  -2   66.41    2.34
   0   2   3   68.89    2.66
   2  -3   0   67.77    2.00
   2  -3   0   68.44    1.96
   2   3   0   68.31    2.57
   2   3   0   63.07    2.35
   0   2  -3   63.61    2.39
   0   2   3   65.19    2.47
  -2   3   0   64.39    2.16
  -2   3   0   66.42    2.33
   0  -2  -3   66.36    2.68
   0  -2  -3   68.38    2.51
   0  -2   3   65.59    2.49
  -1  -2  -3    1.77    0.71
  -1  -2  -3    1.51    0.46
  -2  -3  -1    1.26    0.70
   1  -2   3    1.16    0.53
   3   1  -2    0.95    0.37
   1   2  -3    0.80    0.45
  -3   1   2    1.35    0.58
  -3  -1  -2    1.16    0.42
  -1   2   3    1.14    0.46
  -1   2   3    1.96    0.77
  -3  -1  -2    1.32    0.52
   2   3  -1    1.07    0.73
   2   3  -1    0.99    0.49
   1   2  -3    0.47    0.77
  -2   3   1    1.34    0.45
  -2  -3  -1    1.27    0.39
  -2   3   1    1.45    0.58
  -3   1   2    0.71    0.69
   2  -3  -1    1.55    0.39
   1  -2  -3    0.89    0.44
   3  -1  -2    1.07    0.41
   1  -2  -3    1.90    0.83
  -1   2  -3    1.31    0.53
  -3  -1   2    0.96    0.41
   1   2   3    1.70    0.81
  -3   1  -2    1.54    0.35
  -3   1  -2    2.17    0.41
   3   1   2    1.28    0.37
   2  -3  -1    1.26    0.53
   3  -1  -2    1.50    0.57
   1   2   3    1.40    0.48
  -2  -3   1    1.11    0.51
  -2  -3   1    1.17    0.68
  -2   3  -1    1.74    0.50
   3   1   2    1.70    0.50
  -3  -1   2    1.59    0.73
   2   3   1    1.31    0.73
   2   3   1    1.13    0.49
  -1  -2   3    1.59    0.57
  -1  -2   3    1.31    0.75
  -1   2  -3    0.26    0.72
  -3  -2  -2   47.97    2.05
  -3  -2  -2   46.31    1.87
   3   2  -2   48.08    2.21
   3   2  -2   49.97    2.08
  -2   2   3   50.59    2.33
  -2  -2  -3   48.12    2.01
  -3   2   2   47.47    2.05
  -3   2   2   48.32    2.04
  -2  -3  -2   48.52    2.20
  -2  -3  -2   48.82    2.05
   2   2  -3   48.45    2.14
  -2   3   2   47.58    1.91
  -2  -2  -3   49.30    2.19
   2  -2   3   50.44    1.53
   2   3  -2   48.91    2.08
  -2   3   2   46.75    2.07
   2   3  -2   48.77    2.29
   2   2  -3   49.56    2.41
  -2   2   3   47.01    2.09
  -3   2  -2   50.30    1.72
  -2   3  -2   52.12    1.94
  -3   2  -2   51.95    1.56
  -2   2  -3   51.44    2.19
  -2  -2   3   47.85    2.33
   2  -3  -2   48.00    2.12
   2  -3  -2   49.08    1.80
   2  -2  -3   51.91    2.39
   2  -2  -3   49.11    2.00
  -2   2  -3   49.85    1.85
  -2   3  -2   50.74    1.81
  -2  -3   2   48.05    2.11
   2   2   3   49.40    1.98
   2   2   3   50.24    2.20
  -2  -3   2   50.63    2.26
  -2  -2   3   47.56    2.18
   2   3   2   51.17    2.22
   3  -2  -2   48.57    1.90
   3  -2  -2   49.41    1.71
  -3  -2   2   49.78    2.09
  -3  -2   2   50.81    2.28
   3   2   2   49.21    1.99
   3   2   2   50.55    1.80
  -3  -3   0   -0.18    0.43
  -3   0  -3   -0.24    0.53
  -3   0  -3    0.72    0.45
  -3   0   3    0.52    0.57
  -3   0   3   -1.46    0.86
  -3   3   0    0.21    0.39
  -3   3   0   -0.09    0.39
   0  -3  -3   -0.34    0.75
   0  -3  -3   -0.03    0.45
   0  -3   3   -0.13    0.52
   0  -3   3    0.41    0.67
   0   3  -3   -0.42    0.80
   0   3  -3   -0.04    0.42
   0   3   3    0.09    0.44
   0   3   3    0.32    0.84
   3   0  -3    0.21    0.80
   3   0  -3   -0.07    0.43
   3   3   0   -0.14    0.68
   3   3   0    0.20    0.42
  -3  -3  -1   17.87    1.67
  -3  -3  -1   17.93    1.23
   3   3  -1   18.36    1.30
  -1   3   3   18.57    1.67
  -3  -1  -3   20.19    1.36
  -3  -1  -3   15.25    1.06
   1  -3   3   18.29    1.18
   3   1  -3   18.00    1.69
   3   1  -3   17.10    1.35
   1   3  -3   17.92    1.29
  -3   1   3   17.47    1.29
  -3   1   3   18.34    1.75
   1  -3   3   19.26    1.22
   1   3  -3   18.12    1.72
  -3   3   1   18.23    1.09
  -3   3   1   17.68    1.21
  -1  -3  -3   17.51    1.63
  -1  -3  -3   18.67    1.31
   3   3  -1   19.26    1.58
  -1   3   3   18.00    1.33
  -1   3  -3   19.36    1.63
  -1   3  -3   19.66    1.09
  -1  -3   3   18.25    1.60
  -3  -3   1   16.85    1.56
   1  -3  -3   18.39    1.73
   1  -3  -3   17.86    1.32
  -1  -3   3   17.92    1.43
  -3   3  -1   18.88    0.93
  -3   3  -1   19.66    0.97
  -3   1  -3   17.85    1.19
   1   3   3   18.34    1.28
   1   3   3   18.12    1.68
   3  -1  -3   19.24    1.66
   3  -1  -3   16.61    1.15
  -3  -1   3   15.43    1.72
  -3   1  -3   19.33    1.20
   3   1   3   17.76    1.25
  -3  -1   3   17.55    1.38
  -3  -3   1   19.88    1.32
   3   3   1   20.18    1.50
   3   3   1   18.68    1.17
  -3  -3  -2    0.16    0.80
  -3  -3  -2    0.43    0.44
   3   3  -2    0.10    0.46
  -3   3   2    1.16    0.75
  -3  -2  -3    1.01    0.75
  -3  -2  -3    0.54    0.44
   3   2  -3    0.92    0.91
   3   2  -3    0.66    0.51
  -2  -3  -3    0.56    0.49
   3   3  -2    0.46    0.84
  -3   2   3    0.33    0.49
  -3   2   3    1.03    0.90
   2   3  -3    0.12    0.47
  -3   3   2    0.56    0.43
   2  -3   3    0.56    0.35
  -2  -3  -3    1.26    0.83
   2  -3   3    0.57    0.37
  -2   3   3    0.45    0.86
   2   3  -3    0.78    0.95
  -2   3   3    0.37    0.48
  -2   3  -3    0.84    0.76
  -3  -3   2    0.76    0.56
   2  -3  -3    0.47    0.90
   2  -3  -3    1.10    0.53
  -3   2  -3    0.48    0.69
  -3  -3   2    0.70    0.82
  -2  -3   3    0.98    0.88
  -3   3  -2    0.93    0.41
   2   3   3    1.34    0.61
   2   3   3    0.80    0.88
   3  -3  -2    0.31    0.63
   3  -2  -3    0.92    1.15
   3  -2  -3    0.96    0.47
  -3  -2   3    0.61    0.59
  -3  -2   3    2.09    0.98
   3   2   3    1.86    0.84
  -3   2  -3    0.33    0.44
  -2  -3   3    1.34    0.67
   3   3   2    0.48    0.75
   3   3   2    0.84    0.50
  -3  -3  -3    5.00    1.06
  -3  -3  -3    3.52    0.69
   3   3  -3    5.54    1.17
   3   3  -3    4.23    0.89
  -3   3   3    5.35    1.07
  -3   3   3    4.92    0.81
  -3   3  -3    5.07    0.65
  -3   3  -3    4.66    0.88
   3  -3  -3    5.20    1.05
   3  -3  -3    5.93    0.74
  -3  -3   3    6.63    1.01
  -3  -3   3    3.57    1.09
   3   3   3    5.62    1.06
   3   3   3    4.47    0.68
  -4   0   0  240.59    6.42
  -4   0   0  239.88    6.46
   0  -4   0  241.46    6.77
   0  -4   0  231.27    6.73
   0   0  -4  226.08    7.08
   0   0  -4  240.56    7.07
   0   0   4  233.89    7.01
   0   0   4  250.27    7.14
   0   4   0  238.02    6.86
   0   4   0  235.60    6.80
  -1   0  -4   83.29    3.12
  -1   0  -4   76.12    2.90
  -1   0   4   79.09    3.07
  -1   0   4   78.18    3.27
   0  -4  -1   82.35    2.91
   0  -4  -1   79.79    2.80
   0  -4   1   86.38    2.86
   0  -4   1   77.84    2.72
   0   4  -1   77.52    2.90
   0   4  -1   78.52    2.74
   0   4   1   77.80    2.80
   0   4   1   77.71    2.95
   1   0  -4   77.74    3.28
   1   0  -4   80.61    3.04
   1   0   4   79.60    2.79
   1   0   4   79.77    3.03
   4   1   0   79.31    2.32
   4   1   0   80.04    2.40
  -4   1   0   80.09    2.37
  -4   1   0   77.36    2.26
  -4  -1   0   78.41    2.64
  -4  -1   0   78.75    2.58
   0  -4  -2  154.37    4.80
  -2   0   4  154.18    5.13
  -2   0   4  154.54    4.96
  -2   0  -4  151.57    4.69
  -2   0  -4  148.03    4.71
   0   4  -2  152.73    4.66
   0   4   2  149.76    4.71
   0   4   2  152.28    4.80
   2   0  -4  150.70    5.03
   2   0  -4  141.57    4.83
   2   0   4  158.00    4.42
   2   0   4  150.33    4.59
   4   2   0  152.62    4.43
   4   2   0  149.33    4.40
   0   4  -2  150.84    4.75
  -4  -2   0  147.63    4.60
  -4   2   0  156.84    4.09
   0  -4  -2  150.04    4.69
   0  -4   2  157.47    4.63
   0  -4   2  149.73    4.60
  -4  -2   0  149.79    4.50
  -3   0   4   26.39    1.81
  -3   0   4   28.39    2.30
   0   4   3   29.16    1.65
   0   4   3   25.94    1.93
  -3   0  -4   28.94    1.41
   3   0  -4   29.01    1.73
   3   0   4   29.36    1.25
   3   0   4   28.86    1.33
   4   3   0   27.38    1.75
   4   3   0   28.50    1.54
   0   4  -3   28.48    1.60
  -4   3   0   30.29    1.34
  -3   0  -4   29.10    1.77
  -4  -3   0   28.02    1.61
  -4  -3   0   28.09    1.85
   0  -4   3   27.21    1.76
   0  -4  -3   31.85    2.09
   0  -4  -3   28.22    1.66
   0  -4   3   26.80    1.68
   3   0  -4   25.85    2.19
  -4   3   0   29.77    1.21
   0   4  -3   28.11    2.00
   0   1  -4   76.63    3.21
  -4   0   1   77.63    2.70
  -1  -4   0   75.26    2.88
  -1  -4   0   78.10    2.82
  -1   4   0   74.42    2.59
  -1   4   0   74.49    2.77
   1  -4   0   80.31    2.67
   1  -4   0   78.63    2.55
  -4   0   1   77.98    2.55
   1   4   0   82.47    2.98
   1   4   0   79.48    2.82
   0   1  -4   78.53    2.95
   0   1   4   73.08    2.90
   0   1   4   81.89    3.20
  -4   0  -1   80.00    2.35
   0  -1  -4   77.50    3.13
   0  -1  -4   76.63    2.97
   0  -1   4   77.82    2.97
   0  -1   4   80.28    3.04
  -4   0  -1   80.42    2.35
  -1  -4  -1   13.18    1.45
  -1  -4  -1   12.67    1.16
   1   1  -4   13.58    1.29
  -4  -1  -1   12.67    0.91
  -1  -1  -4   14.09    1.61
  -1  -1  -4   11.79    1.22
  -4   1   1   13.76    1.00
   1  -4   1   11.54    0.85
  -1   1   4   13.17    1.29
   4   1  -1   12.90    1.01
   1  -4   1   14.04    1.11
  -1   1   4   12.39    1.72
   1  -1   4   11.10    1.36
   1   1  -4   14.01    1.79
  -1   4   1   11.53    0.95
  -1   4   1   11.99    1.34
  -4  -1  -1   12.98    1.05
   1   4  -1   14.76    1.48
   1   4  -1   13.02    1.07
   4   1  -1   13.33    0.97
   1  -1   4   10.64    0.99
   1  -1  -4   12.36    1.31
  -1   1  -4   12.94    1.05
  -1  -4   1   11.86    1.14
   1  -4  -1   14.57    1.33
  -4  -1   1   12.68    1.24
  -1  -1   4   13.74    1.40
   1   1   4   13.19    1.63
   1  -4  -1   15.55    1.00
  -1   1  -4   12.44    1.66
   1   4   1   11.47    1.46
   1   1   4   13.16    1.16
   1  -1  -4   12.95    1.87
  -1   4  -1   13.30    1.26
  -1   4  -1   12.17    0.87
  -1  -4   1   13.99    1.56
  -1  -1   4   14.40    1.73
   4   2  -1   52.18    2.35
  -2   1   4   58.12    2.57
  -4   2   1   51.27    2.14
  -1  -4  -2   53.12    2.47
  -1  -4  -2   59.18    2.32
  -2  -1  -4   55.63    2.45
   2  -1   4   49.98    1.99
   2  -1   4   60.03    2.05
   4   2  -1   53.48    2.10
  -2   1   4   52.94    2.76
   1  -4   2   57.06    2.03
  -1   4   2   56.35    2.24
  -1   4   2   54.44    2.42
  -4  -2  -1   55.17    2.02
   1  -4   2   55.12    2.08
   1   4  -2   55.12    2.50
   1   4  -2   54.93    2.25
   2   1  -4   54.38    2.79
  -4   2   1   56.98    2.09
  -2  -1  -4   56.29    2.31
   2   1  -4   56.78    2.45
  -1  -4   2   53.66    2.43
   1  -4  -2   57.72    2.44
   1   4   2   54.73    2.31
  -1  -4   2   57.53    2.30
   2   1   4   57.69    2.13
   2   1   4   56.69    2.46
  -2   1  -4   56.70    2.21
  -4  -2   1   53.56    2.15
  -4  -2   1   57.53    2.39
  -2   1  -4   54.39    2.45
  -2  -1   4   56.40    2.53
  -1   4  -2   56.95    2.30
  -1   4  -2   54.98    2.05
   4   2   1   55.07    2.01
   4   2   1   56.62    1.91
  -2  -1   4   56.34    2.78
   1   4   2   56.72    2.51
   2  -1  -4   58.06    2.80
   2  -1  -4   53.71    2.40
   1  -4  -2   54.13    2.16
   4   3  -1    4.56    0.76
  -3   1   4    5.73    0.97
  -3   1   4    4.18    1.28
  -4   3   1    6.05    0.89
  -4  -3  -1    3.80    0.98
  -4  -3  -1    6.80    0.89
   1   4  -3    5.85    1.13
   3   1  -4    6.18    1.35
   4   3  -1    6.62    1.07
  -1   4   3    5.05    0.89
  -1   4   3    4.59    1.02
   3   1  -4    4.74    0.90
  -1  -4  -3    4.85    1.09
  -1  -4  -3    5.65    0.88
  -3  -1  -4    5.04    0.80
  -4   3   1    5.91    0.77
  -3  -1  -4    5.54    1.01
   1  -4   3    5.75    0.85
   1   4  -3    3.57    0.69
  -3   1  -4    5.56    0.76
   4   3   1    5.86    0.93
  -1  -4   3    5.74    1.12
  -1   4  -3    5.10    1.01
   1  -4  -3    5.82    1.16
   3   1   4    5.96    0.63
   3   1   4    5.83    0.93
  -1  -4   3    5.28    0.91
  -4  -3   1    6.40    0.86
   1   4   3    4.05    1.04
   3  -1  -4    6.36    1.26
   3  -1  -4    5.61    0.90
  -4   3  -1    6.11    0.66
  -3  -1   4    4.87    0.93
  -4   3  -1    5.79    0.59
   1   4   3    5.23    0.86
  -1   4  -3    6.22    0.82
   4   3   1    5.83    0.75
  -3  -1   4    5.16    1.32
  -3   1  -4    4.43    0.92
   1  -4  -3    3.65    0.70
  -4  -3   1    6.23    1.04
   0   2   4  150.13    4.81
  -4   0   2  146.87    4.51
  -4   0   2  150.85    4.78
  -2  -4   0  150.83    4.79
  -2  -4   0  147.76    4.73
  -2   4   0  151.58    4.52
   0  -2  -4  151.68    4.94
   0  -2  -4  148.74    4.83
   0  -2   4  150.84    4.85
   0  -2   4  150.53    4.74
   2   4   0  147.99    4.68
   0   2  -4  150.00    4.79
   2  -4   0  147.14    4.25
   0   2   4  153.65    4.99
  -4   0  -2  158.61    4.30
   4   0  -2  153.07    4.35
   2   4   0  149.68    4.80
   2  -4   0  156.04    4.25
  -4   0  -2  158.63    4.30
   1  -2   4   55.11    2.19
   1  -2   4   52.68    2.76
  -4   1   2   57.51    2.41
  -4  -1  -2   56.91    2.09
   4   1  -2   56.38    2.12
  -1   2   4   57.99    2.75
  -2  -4  -1   55.02    2.33
  -1   2   4   57.80    2.45
   2   4  -1   54.25    2.50
  -2  -4  -1   55.67    2.51
   2  -4   1   56.60    1.86
  -1  -2  -4   54.76    2.61
  -1  -2  -4   55.10    2.36
   1   2  -4   56.10    2.41
   4   1  -2   51.88    2.40
   1   2  -4   52.66    2.76
   2   4  -1   56.65    2.30
  -4  -1  -2   57.28    2.03
  -2   4   1   57.29    2.05
  -2   4   1   54.80    2.26
   2  -4   1   54.87    1.74
   2  -4  -1   55.54    1.89
  -4   1  -2   57.38    1.69
   1  -2  -4   58.08    2.39
  -1   2  -4   56.55    2.27
   2   4   1   55.41    2.52
   2   4   1   57.10    2.32
   4  -1  -2   56.84    1.82
   4  -1  -2   55.64    1.78
  -1  -2   4   57.45    2.59
  -4  -1   2   56.72    2.50
  -1   2  -4   55.89    2.59
  -4  -1   2   54.72    2.16
   1   2   4   56.57    2.34
   1   2   4   55.55    2.65
  -4   1  -2   57.86    1.78
  -2  -4   1   57.88    2.36
  -2   4  -1   55.73    2.15
   1  -2  -4   54.93    2.75
   2  -4  -1   54.57    2.08
  -1  -2   4   55.81    2.48
  -4  -2  -2   95.90    3.27
   2   2  -4   99.78    3.54
   2  -4   2  102.78    2.79
  -2   2   4   96.93    3.73
   4   2  -2   98.78    3.34
  -2  -2  -4   99.05    3.54
  -2  -2  -4   95.54    3.39
  -4   2   2   97.64    3.32
   2   2  -4   96.37    3.82
   4   2  -2   97.81    3.33
  -2   4   2   98.15    3.28
  -2   4   2   92.17    3.35
  -2  -4  -2   95.07    3.37
   2   4  -2   99.05    3.40
  -4  -2  -2   98.79    3.16
   2  -2   4  100.29    2.94
  -2   2   4   96.71    3.54
   2   4  -2   96.56    3.56
  -2  -4  -2   92.98    3.47
   2   2   4   99.42    3.55
   2  -4  -2   97.42    3.30
  -2  -2   4  100.07    3.73
  -2  -4   2   98.75    3.45
  -2   4  -2   95.51    3.19
  -2   4  -2   90.42    3.06
   4   2   2   99.87    2.94
   2  -2  -4   99.69    3.77
   2  -2  -4   96.70    3.41
   2  -4  -2   98.15    3.10
   2   4   2   94.99    3.54
  -2  -4   2   93.43    3.52
  -2   2  -4   94.62    3.54
   4   2   2   94.32    3.05
  -2  -2   4   96.29    3.57
   2   2   4   98.41    3.26
  -4  -2   2  100.59    3.37
  -4  -2   2   90.26    3.46
  -2   2  -4   96.26    3.20
  -4  -3  -2   21.78    1.38
  -4   3   2   21.19    1.21
   4   3  -2   21.40    1.88
   2  -4   3   20.10    1.00
   2  -4   3   20.97    1.05
  -4  -3  -2   21.59    1.82
   4   3  -2   20.80    1.42
  -2  -4  -3   21.65    1.53
   3   2  -4   20.85    1.59
  -3   2   4   20.90    1.69
  -3   2   4   20.64    2.07
  -2  -4  -3   16.62    1.94
   2   4  -3   21.65    1.52
  -3  -2  -4   21.15    1.42
  -2   4   3   19.89    1.52
   2   4  -3   20.25    1.89
  -2   4   3   20.95    1.83
   3   2  -4   19.93    2.23
  -4   3   2   19.55    1.62
  -3  -2  -4   21.83    1.80
  -3  -2   4   21.83    1.79
  -3  -2   4   20.06    2.12
  -4  -3   2   20.44    1.56
   2  -4  -3   21.12    1.36
  -2  -4   3   21.06    1.65
  -2  -4   3   18.09    1.93
  -4   3  -2   22.04    0.95
   3  -2  -4   19.47    1.45
  -4  -3   2   19.91    1.88
  -3   2  -4   19.22    1.22
  -2   4  -3   19.15    1.68
   3   2   4   22.30    1.77
   4   3   2   22.40    1.61
   4   3   2   20.58    1.27
   3   2   4   20.23    1.42
  -3   2  -4   20.62    1.79
   2  -4  -3   19.06    1.92
   2   4   3   20.70    1.95
  -4   3  -2   20.79    1.09
  -2   4  -3   20.92    1.15
   2   4   3   20.51    1.66
   3  -2  -4   23.15    2.06
   4   0  -3   28.93    1.78
   3   4   0   26.56    1.96
   4   0  -3   28.93    1.50
   0   3   4   26.77    2.10
   3   4   0   28.55    1.63
  -4   0  -3   28.40    1.34
  -4   0   3   25.82    1.62
  -4   0   3   27.49    2.17
  -3  -4   0   29.65    2.07
  -3  -4   0   29.09    1.71
  -3   4   0   28.45    1.30
  -3   4   0   27.40    1.47
  -4   0  -3   27.59    1.43
   0  -3  -4   28.35    1.64
   0  -3   4   26.92    1.81
   0  -3   4   28.14    1.84
   0   3  -4   26.10    2.17
   0   3  -4   29.41    1.60
   0   3   4   28.40    1.74
   0  -3  -4   28.23    2.14
  -3  -4  -1    6.00    1.18
   3   4  -1    5.91    0.86
  -4   1   3    3.65    0.82
   1   3  -4    6.30    1.35
   1   3  -4    3.50    0.73
  -4  -1  -3    6.08    0.92
  -4  -1  -3    5.32    0.71
   3   4  -1    5.13    1.12
  -1  -3  -4    6.56    0.94
  -3   4   1    4.76    0.70
   4   1  -3    4.77    0.97
   4   1  -3    6.30    0.90
  -3  -4  -1    5.63    0.90
   1  -3   4    5.50    0.83
   1  -3   4    5.73    0.89
  -3   4   1    6.10    0.92
  -4   1   3    6.00    1.25
  -1   3   4    9.05    1.32
  -1   3   4    4.17    1.09
  -1  -3  -4    4.65    1.03
   1  -3  -4    3.87    1.18
  -4   1  -3    5.85    0.71
  -4   1  -3    4.89    0.71
   4  -1  -3    6.11    0.91
  -1  -3   4    6.24    1.20
  -1   3  -4    6.28    1.19
  -1   3  -4    6.65    0.94
   1   3   4    5.58    0.91
   1   3   4    7.96    1.30
   4  -1  -3    6.35    0.70
  -4  -1   3    6.18    0.93
  -4  -1   3    6.15    1.26
  -3   4  -1    6.33    0.78
  -3  -4   1    6.19    0.93
  -3  -4   1    7.51    1.18
   3   4   1    5.01    1.09
   3   4   1    4.61    0.73
  -1  -3   4    7.21    1.07
  -2  -3  -4   18.70    1.82
   4   2  -3   20.24    1.53
  -3   4   2   19.32    1.61
  -3  -4  -2   17.55    1.77
   4   2  -3   20.02    1.98
  -4   2   3   19.25    1.94
   3   4  -2   22.31    1.54
  -4  -2  -3   21.19    1.33
  -4   2   3   21.45    1.54
  -2   3   4   20.35    1.65
  -2   3   4   21.67    2.08
  -3  -4  -2   20.01    1.48
   2   3  -4   19.76    1.53
   2   3  -4   18.53    2.06
   3   4  -2   20.46    1.94
  -4  -2  -3   19.23    1.63
  -3   4   2   20.99    1.38
  -2  -3  -4   22.39    1.61
  -3  -4   2   18.84    1.63
   4   2   3   21.80    1.48
  -2  -3   4   23.55    1.81
  -2  -3   4   19.41    2.10
  -2   3  -4   22.40    2.00
  -2   3  -4   21.22    1.28
   4  -2  -3   20.06    1.52
   4  -2  -3   19.64    1.06
   2  -3  -4   18.93    2.20
   2  -3  -4   21.84    1.59
  -3  -4   2   19.69    1.85
   4   2   3   21.85    1.05
   2   3   4   21.92    1.64
   2   3   4   20.59    1.98
   3  -4  -2   20.14    1.58
   3  -4  -2   20.50    0.99
  -3   4  -2   23.02    1.40
  -3   4  -2   20.97    1.11
   3   4   2   19.98    1.87
  -4  -2   3   23.08    1.75
  -4  -2   3   18.81    1.99
  -4   2  -3   22.75    1.37
  -4   2  -3   21.17    1.20
   3   4   2   22.61    1.52
  -4  -3  -3    3.21    0.69
   4   3  -3    2.94    1.22
   4   3  -3    3.48    0.83
   3   4  -3    1.50    0.61
  -4   3   3    2.41    0.74
  -4   3   3    3.39    1.14
  -3  -4  -3    1.97    0.64
  -3   4   3    4.04    0.83
  -3  -3  -4    3.42    0.81
  -3   3   4    1.31    0.75
   3   3  -4    2.50    0.84
  -3   4   3    2.35    1.09
  -3  -3   4    2.75    0.97
  -3   3  -4    2.24    0.50
  -3   4  -3    2.36    0.44
  -3  -4   3    2.51    0.79
  -3   4  -3    3.26    0.89
   3  -4  -3    2.27    1.05
   3  -4  -3    2.50    0.66
   3  -3  -4    3.97    1.25
   3  -3  -4    2.86    0.82
  -3   3  -4    2.09    1.08
   3   3   4    2.65    1.15
  -4   3  -3    3.10    0.56
   3   4   3    2.49    1.11
   3   4   3    3.63    0.81
   4  -3  -3    2.42    0.76
   4  -3  -3    3.00    0.46
  -4  -3   3    2.72    0.88
  -4   3  -3    2.69    0.79
   4   3   3    2.04    0.97
   4   3   3    2.26    0.63
  -4  -4   0   48.82    2.28
  -4   0  -4   47.44    2.19
  -4   0  -4   47.35    1.89
  -4   0   4   51.46    2.45
  -4   4   0   48.40    1.78
  -4   4   0   46.45    1.91
   0  -4  -4   43.88    2.59
   0  -4  -4   49.99    2.32
   0  -4   4   51.74    2.46
   0  -4   4   44.62    2.37
   0   4  -4   45.89    2.19
   0   4   4   48.31    2.31
   4   0  -4   46.79    2.61
   4   0  -4   46.95    2.18
   4   4   0   46.19    2.45
   4   4   0   47.41    2.15
  -4  -4  -1   23.12    1.80
   4   4  -1   20.20    2.00
  -4  -1  -4   22.84    1.80
  -4  -1  -4   22.80    1.46
   4   1  -4   23.29    2.26
   4   1  -4   23.12    1.72
  -4   1   4   21.26    1.84
  -1  -4  -4   21.93    1.66
   1  -4   4   19.38    1.75
  -4   4   1   21.34    1.16
  -4   4   1   21.67    1.55
   4   4  -1   22.75    1.60
   1   4  -4   22.50    1.60
  -1   4   4   24.98    1.84
  -4   4  -1   23.28    1.29
  -1   4  -4   21.20    1.50
  -1  -4   4   22.03    2.04
   1  -4  -4   19.08    2.22
   1  -4  -4   22.45    1.66
  -4   4  -1   21.41    1.29
  -1  -4   4   23.67    1.88
   1   4   4   24.40    1.79
   4  -1  -4   18.64    2.08
   4  -1  -4   22.90    1.56
  -4  -1   4   19.59    1.86
  -4   1  -4   24.06    1.67
   4   1   4   21.00    1.23
   4   1   4   27.21    1.23
  -4  -4   1   24.66    1.76
  -1   4  -4   23.10    2.06
   4   4   1   18.65    1.89
   4   4   1   21.53    1.64
  -4  -4  -2   32.03    1.81
   4   4  -2   34.22    2.02
  -4  -2  -4   32.79    1.85
   2  -4   4   31.28    1.43
   4   2  -4   27.21    2.48
   4   2  -4   31.88    2.19
  -4   2   4   31.85    2.12
   4   4  -2   33.33    2.34
   2   4  -4   34.41    1.95
  -4   4   2   31.45    1.68
  -4   4   2   33.34    2.04
  -2  -4  -4   31.20    1.93
  -2   4   4   35.12    2.12
  -2   4  -4   31.86    2.24
  -2   4  -4   32.50    1.67
  -2  -4   4   32.61    2.28
   2  -4  -4   28.68    2.51
   2  -4  -4   34.45    1.92
  -4  -2   4   33.05    2.17
  -4   4  -2   32.92    1.39
   2   4   4   34.38    2.04
   2   4   4   31.76    2.27
   4  -2  -4   28.00    2.12
   4  -2  -4   34.80    1.77
  -4   2  -4   30.77    2.05
  -4   2  -4   31.19    1.81
   4   2   4   34.03    1.51
  -4   4  -2   32.09    1.53
  -4  -4   2   31.35    2.08
   4   4   2   28.21    2.14
   4   4   2   31.99    1.78
  -4  -4  -3    8.32    1.09
  -4   4   3   11.80    1.30
  -4  -3  -4   11.73    1.34
   4   3  -4   10.33    1.43
  -3  -4  -4   11.26    1.62
   4   4  -3   12.58    1.76
  -4   3   4   10.25    1.34
   3   4  -4    9.57    1.27
  -3   4   4    9.14    1.30
  -4   4  -3    8.82    1.03
  -4   3  -4    9.18    1.26
  -4   3  -4    7.72    1.15
  -3   4  -4    6.27    1.23
  -3   4  -4   10.37    1.13
  -4   4  -3   10.11    0.97
   3  -4  -4    9.18    1.47
   3  -4  -4   11.79    1.21
  -4  -4   3    9.61    1.28
   3   4   4    7.25    1.46
   4  -4  -3    8.18    0.98
   4  -4  -3    8.52    0.84
   4  -3  -4    9.50    1.33
   4  -3  -4   10.52    1.45
  -4  -3   4   11.69    1.52
   4   3   4    7.51    1.21
  -3  -4   4   13.57    1.58
   4   4   3    6.42    1.32
   4   4   3    8.23    1.08
  -4  -4  -4   16.47    1.95
   4   4  -4   14.34    2.13
  -4   4   4   14.05    2.01
  -4   4  -4   11.92    1.00
  -4   4  -4    8.93    1.32
   4  -4  -4   10.30    1.37
   4  -4  -4   10.96    1.59
  -4  -4   4   14.28    2.06
   4   4   4   11.32    1.50
   4   4   4   15.45    1.84
  -5   0   0    7.69    0.86
  -5   0   0    7.66    0.95
   0  -5   0    7.83    1.11
   0  -5   0    7.24    1.06
   0   0  -5    8.65    1.38
   0   0  -5    4.96    0.89
   0   0   5    7.41    1.08
   0   0   5   10.09    1.46
   0   5   0    8.50    1.23
   0   5   0    7.15    1.04
   0   5  -1   -0.26    0.80
   0   5  -1    0.47    0.47
   0   5   1   -0.47    0.59
   0   5   1   -0.29    0.90
   1   0  -5   -1.33    1.01
   1   0  -5    0.05    0.62
   1   0   5    0.69    0.60
   1   0   5   -0.25    0.97
  -5  -1   0    0.60    0.64
  -5   1   0    0.16    0.38
  -5   1   0    0.34    0.52
  -1   0  -5   -0.06    1.03
  -1   0  -5    1.08    0.65
  -1   0   5    0.06    0.58
  -1   0   5    0.42    1.11
   0  -5  -1    0.75    0.88
   0  -5  -1    0.51    0.59
   0  -5   1   -0.30    0.83
   0  -5   1   -0.12    0.53
   2   0  -5    7.31    1.06
   2   0   5    8.45    0.97
   2   0   5    7.22    1.10
   5   2   0    7.62    1.05
   5   2   0    5.87    0.72
   0   5  -2    5.96    0.84
   0   5   2    7.78    1.09
   2   0  -5    5.47    1.31
   0  -5   2    7.46    1.17
   0  -5   2    7.87    0.97
   0   5  -2    5.59    1.04
   0  -5  -2    6.06    1.15
   0  -5  -2    6.56    0.90
  -2   0   5    5.61    1.04
  -2   0   5    4.77    1.29
  -2   0  -5    6.65    0.94
  -2   0  -5    6.19    1.18
  -5   2   0    6.77    0.82
  -5  -2   0    6.96    1.02
  -5  -2   0    7.44    0.89
   3   0   5    0.29    0.46
   0   5   3    0.29    0.72
   0   5  -3    0.69    0.60
   3   0   5    0.34    0.70
   0  -5   3    2.00    1.10
   0  -5   3    0.23    0.75
   0  -5  -3   -0.39    1.02
   0  -5  -3   -0.58    0.57
  -3   0  -5   -0.86    0.93
  -3   0  -5   -0.15    0.61
  -3   0   5   -0.13    0.71
   3   0  -5    0.73    1.24
   3   0  -5   -0.80    0.62
  -5  -3   0    1.23    1.50
  -5   3   0    0.01    0.56
   5   3   0    0.62    0.51
  -5   3   0    0.55    0.47
   5   3   0   -0.31    0.82
  -5  -3   0    0.73    0.63
  -5   4   0    5.29    0.81
   0  -5  -4    3.92    1.00
   4   0  -5    3.42    1.42
   0  -5   4    6.09    1.21
   5   4   0    7.61    1.01
   0   5  -4    4.68    0.94
  -5  -4   0    5.04    1.01
  -5   4   0    4.46    0.67
   0   5   4    6.43    1.12
  -4   0  -5    5.01    0.95
  -4   0   5    7.30    1.31
   4   0  -5    6.14    1.02
   5   4   0    3.46    1.19
   0   1   5    0.07    0.58
  -1  -5   0   -0.38    0.91
   0   1  -5    0.56    0.63
   0  -1   5    0.18    0.95
  -5   0  -1    0.34    0.40
  -5   0  -1    0.43    0.50
  -1   5   0    0.43    0.81
   1   5   0   -0.28    0.88
   1   5   0   -0.05    0.54
   0   1   5    0.86    1.10
   1  -5   0   -0.48    0.69
   1  -5   0   -0.48    0.49
  -5   0   1   -0.13    0.46
  -5   0   1    0.15    0.72
  -1  -5   0    0.13    0.49
   0  -1  -5    0.19    0.98
   0  -1  -5    0.05    0.63
   0   1  -5    0.38    1.07
   0  -1   5    0.05    0.61
  -1   5   1    8.58    1.02
  -1   5   1   10.11    1.22
   1   1  -5    5.87    1.20
   1   1  -5    6.96    1.11
  -5   1   1    8.07    1.03
   1  -5   1    8.02    1.03
   1   5  -1    5.27    1.08
  -1   1   5    5.73    0.91
  -5   1   1    8.14    0.98
   1  -5   1    8.44    0.97
  -1   1   5    9.12    1.55
  -5  -1  -1    8.62    0.88
   5   1  -1    8.76    0.83
   5   1  -1    7.19    0.76
   1   5  -1    9.56    1.11
  -1  -1  -5    6.57    1.25
   1  -1   5    7.89    1.01
  -1  -5  -1    8.54    1.27
  -1  -5  -1    7.05    0.96
  -1  -1  -5    8.65    1.18
  -5  -1  -1    8.04    1.10
   1  -1   5    7.13    1.13
  -1  -5   1    8.31    1.19
  -1  -1   5    7.55    1.06
  -1  -1   5    8.76    1.40
  -1   1  -5    5.22    1.19
  -1   1  -5    7.66    1.00
   1   1   5    6.47    0.93
  -5  -1   1    6.88    0.80
   1  -5  -1    7.36    1.06
   1   5   1    6.21    1.09
  -5  -1   1    7.30    0.98
   1   1   5    7.95    1.31
   1  -1  -5    7.94    1.39
  -1   5  -1    8.67    1.12
   1  -1  -5    9.82    1.26
  -1  -5   1    7.07    0.93
   1  -5  -1    8.27    0.91
  -1   5  -1    7.82    1.02
   1   5   1    7.75    1.14
   2   1  -5    1.57    1.26
  -1   5   2    0.70    0.56
   5   2  -1    0.47    0.53
   1  -5   2    0.92    0.61
   2  -1   5    0.35    0.53
  -5  -2  -1    0.56    0.53
   2   1  -5    0.79    0.60
   5   2  -1    1.15    0.78
  -5   2   1    0.21    0.60
  -5   2   1    0.94    0.71
  -2  -1  -5    1.22    0.93
  -2  -1  -5    0.90    0.65
  -1  -5  -2    0.46    0.57
   1   5  -2    0.75    0.53
  -2   1   5    0.92    0.64
  -1   5   2    0.61    0.90
  -1  -5  -2    0.55    0.96
   1  -5   2   -0.23    0.76
   2  -1  -5   -0.29    0.65
   2   1   5    0.01    0.63
   1   5   2   -0.56    0.64
  -5  -2   1    0.24    0.54
  -1  -5   2   -0.04    0.66
   1  -5  -2   -0.16    0.89
  -1   5  -2    1.01    0.84
  -1   5  -2    0.55    0.47
   2   1   5    0.92    1.06
  -5  -2   1    0.71    0.82
   1   5   2   -0.22    0.88
   2  -1  -5    1.42    1.27
   5   2   1    0.60    0.52
   5   2   1    0.19    0.54
   1  -5  -2    0.66    0.60
  -2   1  -5    0.91    1.08
  -2   1  -5    0.25    0.61
  -1  -5   2    1.50    1.07
  -2  -1   5    1.42    1.13
  -2  -1   5    1.17    0.81
   1  -5   3    2.92    0.82
  -3  -1  -5    2.60    0.76
  -5   3   1    1.69    0.62
   3   1  -5    2.37    0.80
   5   3  -1    1.77    0.68
   1  -5   3    2.08    0.90
  -1  -5  -3    1.10    0.65
   1   5  -3    2.40    0.80
   5   3  -1    1.87    0.98
  -3   1   5    2.23    0.93
   3  -1   5    2.59    0.58
   3   1  -5    0.51    1.25
  -5  -3  -1    3.13    0.80
  -5   3   1    2.39    0.80
  -1   5   3    1.67    0.72
   1  -5  -3    2.22    0.78
   3  -1  -5    2.84    0.91
  -1   5  -3    2.00    0.64
   3   1   5    2.22    0.98
   1   5   3    2.61    0.89
   3  -1  -5    1.34    1.26
  -3   1  -5    2.30    0.76
   1  -5  -3    2.81    1.16
  -3  -1   5    2.45    0.96
  -3   1  -5    1.01    1.03
  -5  -3   1    1.62    0.71
   5   3   1    2.14    0.83
   3   1   5    2.41    0.73
  -1  -5   3    2.76    0.99
   5   3   1    1.68    0.57
   1  -5   4    1.34    1.02
   4   1  -5    2.56    1.48
  -1   5   4    0.15    0.75
  -4  -1  -5    1.83    0.75
  -5  -4  -1    1.69    0.93
  -5   4   1    1.02    0.48
   1   5  -4    0.46    0.79
   4   1  -5    1.50    0.90
   1  -5   4    2.12    0.94
  -5   4   1    2.31    0.93
  -4   1   5    1.77    0.96
   5   4  -1    2.53    1.15
  -1  -5  -4    2.42    0.92
   5   4  -1    2.19    0.79
   5   4   1    1.26    0.76
  -4   1  -5   -0.69    1.02
  -1  -5   4    2.80    1.05
  -4   1  -5    1.49    0.71
   5   4   1    0.62    1.04
   1  -5  -4    2.84    0.95
  -5  -4   1    1.95    0.85
   4  -1  -5    1.47    0.87
  -5   4  -1    1.22    0.62
   1   5   4    2.43    0.98
   4   1   5    1.52    0.74
   4   1   5    1.22    0.38
  -4  -1   5    2.78    1.04
  -5   4  -1    1.53    0.54
   4  -1  -5    0.95    1.31
  -1   5  -4    0.91    0.77
   5   0  -2    7.28    0.86
   0  -2   5    7.25    1.19
   0  -2   5    7.27    1.04
  -5   0   2    8.57    1.00
   0   2  -5    5.10    1.18
   0   2  -5    6.98    1.00
  -2  -5   0    6.36    0.86
   0   2   5    5.75    1.37
   2  -5   0    6.61    0.79
   2  -5   0    6.42    0.75
   2   5   0    4.49    1.05
  -5   0   2    5.97    1.14
  -2  -5   0    5.67    1.17
  -5   0  -2    6.47    0.75
   2   5   0    5.22    0.80
  -2   5   0    7.59    0.91
  -2   5   0    5.81    1.00
   0   2   5    9.13    1.27
   0  -2  -5    5.47    1.19
   0  -2  -5    9.20    1.27
  -5   0  -2    6.00    0.84
   5   0  -2    7.21    0.68
   2  -5   1    0.14    0.51
  -1   2   5    2.19    1.10
  -5   1   2    0.72    0.46
  -5   1   2    1.84    0.99
  -5  -1  -2    0.05    0.71
  -2  -5  -1    0.26    0.64
  -2   5   1   -0.05    0.84
   2   5  -1    0.52    0.58
   1  -2   5    0.23    0.83
  -2  -5  -1   -0.09    0.91
  -2   5   1    0.56    0.53
   2   5  -1    0.59    0.96
   5   1  -2    0.42    0.69
  -1  -2  -5    0.36    0.62
   1  -2   5   -0.06    0.59
  -1   2   5    0.42    0.59
   1   2  -5    1.03    0.63
   5   1  -2   -0.28    0.42
   1  -2  -5    1.65    1.20
  -2   5  -1    0.66    0.76
  -5  -1   2    0.48    0.93
  -5   1  -2    0.48    0.39
  -5   1  -2    0.35    0.37
   1   2   5    0.06    1.09
   2  -5  -1    0.30    0.47
  -2   5  -1    0.39    0.48
  -2  -5   1    0.83    0.64
   2   5   1    0.26    0.95
  -1   2  -5   -0.24    1.01
  -1   2  -5    0.51    0.59
   2   5   1    0.34    0.58
  -2  -5   1   -0.23    1.04
  -1  -2   5    1.25    0.77
  -5  -1   2   -0.47    0.58
   1  -2  -5   -0.43    0.55
  -1  -2   5   -0.07    1.09
   1   2   5    1.13    0.74
  -5   2   2    6.43    1.14
  -5  -2  -2    6.86    1.09
   2  -2   5    4.83    0.85
  -2   5   2    7.09    0.97
   5   2  -2    5.50    1.05
  -2   2   5    5.74    1.13
  -5  -2  -2    5.45    0.78
   5   2  -2    5.16    0.90
   2  -2   5    7.08    1.04
  -2  -2  -5    6.12    1.03
   2   5  -2    7.59    1.05
  -2   5   2    7.37    1.45
   2  -5   2    3.52    0.91
  -5   2   2    5.73    0.80
  -2  -5  -2    6.61    1.00
   2  -5   2    5.68    0.63
   2   2  -5    7.79    1.14
  -5  -2   2    5.12    1.13
  -2   2  -5    3.86    1.24
  -5  -2   2    7.31    1.06
  -2   2  -5    5.64    0.87
  -2  -2   5    5.68    1.09
   2   5   2    5.74    0.93
  -2  -5   2    7.22    1.14
   2  -5  -2    7.16    0.85
   2   2   5    5.75    0.90
   2   2   5    6.17    1.29
   2  -2  -5    5.54    1.39
   2  -2  -5    5.18    0.90
   2  -5  -2    5.16    1.06
   5   2   2    6.64    0.92
  -2   5  -2    4.50    0.99
   5   2   2    5.81    0.73
  -2   5  -2    5.23    0.75
   5   3  -2   -0.64    1.06
  -5  -3  -2    0.52    0.59
   2  -5   3    0.18    0.52
   2   5  -3    0.20    0.64
  -3  -2  -5    1.63    0.72
   3   2  -5    0.27    0.86
  -5   3   2    0.20    0.48
  -5   3   2    0.73    0.99
  -3   2   5   -0.77    0.68
   5   3  -2    0.25    0.69
  -2  -5  -3    0.33    0.62
  -2   5   3    0.24    0.69
  -3  -2   5   -0.03    0.87
   5   3   2    0.46    0.55
   2  -5  -3   -0.51    1.06
   3   2   5   -0.08    1.03
   3  -2  -5    0.26    0.76
   2  -5  -3    0.38    0.67
  -2   5  -3    1.04    0.94
  -2   5  -3    0.13    0.52
   3  -2  -5   -0.18    1.27
   5   3   2    0.42    1.40
  -3   2  -5    1.09    0.69
  -2  -5   3    0.67    0.81
  -3   2  -5    0.20    1.16
  -5  -3   2   -0.34    0.71
   3   2   5    0.35    0.77
  -2   5   4    6.11    1.27
  -2  -5  -4    2.95    0.93
   2  -5   4    3.41    0.57
  -5   4   2    2.85    0.75
   5   4  -2    1.87    1.28
   2   5  -4    4.08    0.98
  -5  -4  -2    3.68    1.12
   2  -5   4    4.02    0.69
  -5   4   2    5.04    1.11
   5   4  -2    3.11    0.95
  -4  -2  -5    3.70    0.94
   4   2  -5    5.52    1.29
  -4   2   5    6.61    1.32
  -5  -4   2    3.44    1.11
   2  -5  -4    5.04    1.04
   5   4   2    3.68    0.92
   5   4   2    2.32    1.09
  -2  -5   4    4.88    1.26
  -4  -2   5    4.51    1.24
  -4   2  -5    3.22    1.27
  -4   2  -5    3.97    0.87
  -5   4  -2    3.42    0.68
   2  -5  -4    3.80    1.42
   4  -2  -5    5.43    1.13
  -2   5  -4    3.18    0.83
   4   2   5    4.30    1.13
  -5   4  -2    3.46    0.59
   4   2   5    4.25    0.78
   2   5   4    5.83    1.26
   4  -2  -5    3.88    1.41
   5   0  -3    0.34    0.79
  -5   0  -3    0.35    0.70
   0  -3  -5   -0.68    0.64
   0  -3   5    0.41    1.07
  -5   0   3    1.21    0.70
  -3   5   0    0.03    0.78
   5   0  -3   -0.50    0.54
   3   5   0    0.24    0.61
  -5   0   3    0.54    1.10
   0   3   5    0.42    0.76
   0   3  -5    0.48    0.58
  -3  -5   0    1.01    0.64
  -3   5   0    0.79    0.55
  -5   0  -3   -0.02    0.46
   3   5   0   -0.36    1.05
   0  -3   5    0.58    0.82
  -3  -5  -1    2.17    0.80
  -5  -1  -3    1.22    0.88
   3   5  -1    2.37    0.79
   5   1  -3    2.22    0.69
  -3   5   1    2.11    0.62
  -3   5   1    2.27    0.94
  -5  -1  -3    2.92    0.52
  -1   3   5    2.83    0.85
   5   1  -3    2.15    0.97
  -5   1   3    2.93    0.79
   1  -3   5    3.28    0.97
   1   3  -5    1.52    0.72
  -5   1   3    1.93    1.25
   1  -3   5    1.74    0.79
  -1  -3  -5    1.93    0.69
   1   3   5    2.61    1.18
  -5  -1   3    2.16    0.82
   1   3   5    2.33    0.91
  -3  -5   1    1.89    0.74
  -3   5  -1    2.50    0.84
   1  -3  -5    1.60    0.78
  -5   1  -3    1.59    0.63
  -1  -3   5    2.67    1.25
   3   5   1    1.73    1.13
   3   5   1    1.56    0.67
  -1   3  -5    2.27    0.77
   5  -1  -3    1.51    0.68
   5  -1  -3    2.12    0.44
  -1  -3   5    2.88    1.00
  -5   1  -3    2.19    0.60
   5   2  -3    0.44    0.78
  -2   3   5    0.42    0.78
  -5   2   3    0.85    1.17
   2  -3   5    0.26    0.57
   2  -3   5    0.22    0.65
  -3   5   2   -0.49    0.62
   5   2  -3    0.23    1.03
  -2  -3  -5    0.34    0.71
   3   5  -2    0.09    0.69
   2   3  -5    1.22    0.77
  -5  -2  -3   -0.05    0.54
  -3  -5  -2    0.08    0.78
  -5   2   3    0.54    0.76
  -5  -2  -3   -0.28    0.94
  -5  -2   3    0.90    0.80
  -5   2  -3    0.15    0.64
  -2   3  -5    0.07    0.63
  -3   5  -2   -0.42    0.81
  -2  -3   5    0.72    0.93
   2   3   5    1.78    1.28
   3  -5  -2    0.27    0.81
   2  -3  -5    0.64    0.70
   2  -3  -5   -0.97    1.33
  -3  -5   2    0.35    0.75
   3   5   2    0.84    0.79
   2   3   5    0.50    0.83
   3  -5  -2    0.53    0.52
  -5   2  -3    0.28    0.56
   5   2   3   -0.08    0.53
  -3   5  -2   -0.41    0.37
  -3  -5  -3   -0.43    0.68
  -3   3   5    0.40    0.88
   5   3  -3    0.97    1.22
  -5  -3  -3    1.03    0.71
  -5   3   3   -1.56    0.69
   3   3  -5    1.15    0.93
  -3   5   3    0.79    0.80
   5   3  -3    0.81    0.89
   3   5  -3    0.36    0.77
  -3  -3  -5    0.64    0.87
  -3   3  -5    0.33    0.65
   5   3   3    0.67    0.60
  -3   5  -3    0.17    0.92
  -5   3  -3    0.71    0.74
  -3  -5   3   -0.88    0.84
   3  -5  -3    0.29    0.67
   3  -3  -5    0.69    1.33
   3   3   5    1.54    0.91
  -5  -3   3    0.63    0.91
  -5   3  -3    1.18    0.58
   3   5   3    0.57    0.78
  -3  -3   5    0.94    1.06
   3  -5  -3    0.87    1.10
   3  -3  -5    2.47    0.98
  -3   5  -3    0.77    0.52
   3   3   5    0.63    1.18
   5   3   3    0.07    1.02
   5   4  -3   -0.11    1.04
   4   3  -5    0.73    1.17
  -4   3   5    1.56    1.09
  -3   5   4    2.01    1.13
  -3  -5  -4   -0.35    0.89
   3   5  -4    0.31    0.87
  -5  -4  -3    0.32    0.91
  -5   4   3    0.97    0.91
  -4  -3  -5    2.64    1.04
   4  -3  -5    1.62    1.40
  -5  -4   3    2.98    1.12
   4  -3  -5    0.41    1.07
  -3  -5   4    1.02    1.19
   3  -5  -4    1.40    1.39
   4   3   5    0.43    1.25
  -4  -3   5    2.11    1.22
   4   3   5    0.93    0.86
   3   5   4    2.06    1.03
  -4   3  -5    1.85    0.78
   5   4   3   -0.29    1.17
  -3   5  -4    0.84    0.73
   5   4   3    1.23    0.89
  -5   4  -3    1.81    0.81
  -5   4  -3    0.76    0.58
   3  -5  -4    1.42    1.02
   0  -4   5    5.42    1.24
  -5   0  -4    4.63    1.02
  -5   0  -4    3.79    0.58
   0   4  -5    5.30    0.98
  -4  -5   0    5.43    1.03
   4   5   0    6.50    1.12
   5   0  -4    3.20    1.13
   5   0  -4    6.13    1.05
  -5   0   4    6.14    1.19
   0  -4   5    4.28    1.23
   0   4   5    5.79    1.13
   0  -4  -5    3.94    0.96
  -4   5   0    5.40    0.99
  -4   5   0    5.94    0.87
  -1   4   5    2.35    0.98
  -5  -1  -4   -0.37    0.92
   1  -4   5    0.51    0.93
   1   4  -5    0.52    0.71
   1  -4   5    0.73    0.93
   4   5  -1    1.67    0.91
  -4   5   1    2.43    0.63
  -4  -5  -1    2.25    0.89
  -5  -1  -4    1.18    0.67
   5   1  -4    1.03    1.20
   5   1  -4    1.43    0.88
  -4   5   1    2.20    0.98
  -5   1   4    1.33    1.00
  -1  -4  -5    1.67    0.82
   1   4   5    0.89    0.84
   1  -4  -5    1.09    0.90
  -5   1  -4    2.46    0.96
  -1   4  -5    1.97    0.80
   5  -1  -4    0.66    0.98
  -4  -5   1    0.78    0.88
  -4   5  -1    0.97    0.81
  -1  -4   5    2.84    1.17
   4   5   1    0.97    0.84
  -5  -1   4    1.80    0.98
   5  -1  -4    1.04    0.70
   2  -4   5    4.42    0.75
   2  -4   5    4.04    0.87
  -2  -4  -5    4.24    1.10
  -5   2   4    4.85    1.12
  -5  -2  -4    5.15    0.89
   5   2  -4    3.60    1.42
   5   2  -4    5.67    1.23
   4   5  -2    4.58    1.07
  -2   4   5    5.91    1.30
  -4   5   2    4.52    0.92
   2   4  -5    4.77    1.17
  -4  -5  -2    5.81    1.23
   5  -2  -4    5.40    0.85
   5  -2  -4    2.67    1.63
  -5   2  -4    4.23    0.81
   2  -4  -5    5.88    1.19
  -2   4  -5    4.81    0.96
   2   4   5    4.22    1.15
  -4  -5   2    4.94    1.17
  -4   5  -2    2.82    0.94
  -4   5  -2    2.69    0.52
  -5  -2   4    4.41    1.14
   4   5   2    3.97    1.01
  -2  -4   5    6.46    1.40
  -5   2  -4    3.37    1.08
  -4   5   3    2.06    1.00
  -5  -3  -4    1.48    0.94
  -3   4   5   -0.34    1.06
  -4  -5  -3    1.30    0.89
   4   5  -3    2.04    1.03
   3   4  -5    1.92    1.10
   5   3  -4    0.78    1.18
  -5   3   4    0.35    1.04
  -3  -4  -5    0.16    1.01
   5  -3  -4    0.79    0.89
  -5  -3   4    3.47    1.28
   5   3   4   -0.04    1.08
  -5   3  -4    1.34    0.70
   5  -3  -4    1.19    0.61
   4  -5  -3    0.74    0.52
  -4  -5   3    0.52    1.07
  -4   5  -3    1.73    0.98
  -4   5  -3    1.11    0.53
   5   3   4    0.50    0.69
  -5   3  -4    0.75    1.09
  -3  -4   5    2.36    1.15
  -3   4  -5    0.86    0.73
   4  -5  -3    1.24    0.90
   3  -4  -5    2.36    1.40
   3  -4  -5    1.01    1.07
   4   5   3    0.26    0.96
   3   4   5   -0.53    1.03
  -5  -4  -4    3.12    1.28
   4   5  -4    3.73    1.41
  -4  -4  -5    1.92    1.44
   5   4  -4    3.94    1.44
  -5   4   4    3.22    1.34
  -4  -5  -4    4.30    1.32
  -4   4   5    3.58    1.57
  -4   5   4    2.94    1.44
   4   4  -5    2.61    1.49
  -5   4  -4    3.02    1.06
  -4   5  -4    1.81    0.70
  -4  -4   5    2.42    1.39
   4  -5  -4    2.98    0.93
   4  -4  -5    0.80    1.25
  -4   4  -5    2.84    0.85
   4   4   5    3.70    1.26
  -5  -4   4    2.49    1.48
   4   5   4    4.37    1.36
   5   4   4    3.09    1.08
  -5  -5   0    0.09    0.87
  -5   0  -5   -0.25    0.70
  -5   0   5    2.51    1.26
  -5   5   0    0.07    0.46
  -5   5   0   -1.07    0.91
   0  -5  -5    1.84    1.13
   0  -5   5    1.10    1.21
   0  -5   5    0.33    1.20
   0   5  -5    1.13    0.98
   0   5   5    2.61    1.04
   5   0  -5   -1.01    1.33
   5   0  -5    1.25    1.19
   5   5   0    0.15    0.93
  -5  -5  -1    1.38    1.08
   5   5  -1   -0.61    0.97
  -5  -1  -5   -0.05    0.78
   5   1  -5    1.69    2.18
   5   1  -5    0.27    1.12
  -5   1   5    1.19    1.15
   1   5  -5   -1.27    0.99
  -5   5   1    0.46    0.65
  -1  -5  -5    2.19    1.12
   1  -5   5   -0.71    1.03
  -1   5   5    0.42    1.14
  -1   5  -5   -0.37    0.91
   1  -5  -5   -1.49    1.15
  -5  -5   1    0.74    1.08
  -5   5  -1    0.35    0.85
   1   5   5    0.20    1.10
   5  -1  -5    1.22    1.33
   5  -1  -5    0.41    1.04
  -5  -1   5    2.71    1.22
  -5   1  -5   -0.30    0.71
  -1  -5   5   -2.31    1.24
   5   5   1    0.80    0.97
  -5  -5  -2   -0.75    1.24
   2   5  -5   -0.69    1.06
  -5  -2  -5    0.19    0.91
   2  -5   5    0.93    0.82
   2  -5   5    0.06    0.64
  -5   2   5    0.28    1.20
  -2   5   5   -0.91    1.23
   5   5  -2    1.15    1.13
  -5   5   2    1.13    0.85
  -2  -5  -5    1.14    1.23
   5   2  -5    0.09    1.29
  -2   5  -5   -0.94    0.92
  -5   5  -2    0.46    0.86
   2  -5  -5    1.53    1.24
  -2  -5   5    2.94    1.52
  -5   2  -5    0.62    0.81
  -5  -5   2    0.14    1.19
   2   5   5    0.84    1.28
   5  -2  -5    0.72    1.24
   5  -2  -5    1.77    1.03
  -5  -2   5    2.40    1.39
   5   2   5    0.22    0.82
  -5   5  -2   -0.28    0.60
   5   5   2   -1.60    1.01
  -5  -5   4    2.99    3.24
  -4  -5   5    5.45    3.71
  -5  -4   5    5.57    3.53
   5   5  -5    1.44    2.77
  -6   0   0   41.84    1.68
  -6   0   0   38.04    1.81
   0  -6   0   39.73    2.32
   0  -6   0   42.44    2.16
   0   0  -6   41.36    2.39
   0   0   6   39.59    2.44
   0   0   6   38.58    2.68
   0   6   0   42.94    2.15
  -6   1   0   20.88    1.21
  -6   1   0   19.10    1.36
  -1   0  -6   21.52    1.89
  -1   0   6   22.17    2.07
   0  -6  -1   15.07    2.03
   0  -6  -1   19.96    1.88
   0  -6   1   17.99    1.92
   0  -6   1   22.15    1.72
   0   6  -1   20.77    1.58
   1   0  -6   23.39    1.95
   1   0   6   22.49    1.98
   1   0   6   19.05    2.27
  -6  -1   0   19.40    1.53
  -6  -1   0   20.66    1.11
  -6   2   0   27.13    1.38
  -2   0   6   28.89    2.22
   0  -6  -2   26.28    2.42
   0  -6  -2   31.72    2.12
   0  -6   2   20.95    2.17
   0  -6   2   32.25    1.97
   0   6  -2   29.00    1.93
   0   6   2   25.46    2.03
   2   0  -6   29.56    2.25
   2   0   6   27.81    1.86
   2   0   6   25.94    2.14
  -6  -2   0   29.22    1.62
  -6  -2   0   24.90    2.10
  -2   0  -6   30.32    2.13
  -6   2   0   28.66    1.56
  -6   3   0   10.56    1.23
  -3   0  -6   11.56    1.48
   0  -6   3   13.37    1.54
   0   6  -3   10.58    1.37
   0   6   3   12.74    1.55
  -6   3   0    9.30    1.10
  -6  -3   0   11.55    1.51
   3   0   6    9.13    1.23
   6   3   0    9.31    1.01
  -3   0   6   12.87    1.68
   0  -6  -3   11.44    1.43
   0  -6   3    8.24    1.37
   3   0  -6    9.44    1.44
   3   0   6   10.86    1.08
   0  -6   4    9.26    1.56
   0  -6   4   14.20    1.72
   0   6  -4   15.95    1.79
   4   0  -6   16.51    2.01
   6   4   0    7.40    1.34
   6   4   0   12.28    1.38
  -4   0   6   17.96    2.36
   0  -6  -4   13.42    1.70
  -6  -4   0   10.70    1.45
  -6   4   0    9.52    1.42
  -4   0  -6   11.87    1.49
  -6   4   0    9.89    1.14
   1   6   0   22.51    1.77
  -6   0   1   20.13    1.15
  -6   0   1   20.15    1.71
   1  -6   0   20.87    1.59
  -6   0  -1   21.06    1.31
   0  -1   6   21.09    2.08
   0  -1   6   20.95    2.28
   0   1  -6   18.89    1.90
  -6   0  -1   20.03    1.23
   1  -6   0   15.61    1.78
  -1   6   0   20.30    1.61
   0  -1  -6   21.96    2.09
  -1  -6   0   21.13    1.85
  -1  -6   0   20.85    2.06
   0   1   6   18.17    2.06
  -1  -6  -1   12.33    1.40
   1   6  -1   10.74    1.46
  -6   1   1   10.81    1.25
   1  -1   6   10.14    1.29
   1  -6   1    9.33    1.18
   1  -6   1   13.55    1.48
  -1   1   6   10.95    1.39
  -6   1   1   10.66    1.16
  -1   6   1    9.26    1.12
   1  -1   6   10.90    1.45
   1   1  -6    8.91    1.23
  -6  -1  -1    9.07    0.93
  -1  -1  -6   10.55    1.35
  -1   6  -1    9.78    1.41
  -1  -1   6   13.05    1.58
   1  -6  -1   13.07    1.25
  -1  -6   1    7.69    1.29
  -6  -1   1    9.71    1.24
   1  -1  -6   10.91    1.39
  -1   1  -6    8.87    1.18
   1  -6  -1    6.53    1.20
  -6  -1   1    9.85    1.18
   1   1   6   10.88    1.34
  -6   1  -1    9.57    0.85
   1   1   6    7.90    1.55
   1   6   1   10.97    1.61
  -1  -6   1   11.53    1.34
  -2   1   6   16.21    1.94
  -1   6   2   13.01    1.67
  -6  -2  -1   16.88    1.50
  -2  -1  -6   18.03    2.12
  -6   2   1   15.08    1.73
   2   1  -6   13.77    1.96
   6   2  -1   15.34    1.28
   1  -6   2   15.08    1.68
   1  -6   2   14.22    1.69
   1   6  -2   18.15    1.79
   2  -1   6   13.01    1.68
   6   2  -1   14.67    1.03
  -6   2   1   14.22    1.35
   2  -1   6   15.02    1.65
  -1  -6  -2   14.72    1.98
  -6  -2   1   14.55    1.55
   1  -6  -2   15.66    1.72
  -1  -6   2   15.93    1.84
   2   1   6   14.27    1.65
   2  -1  -6   16.03    2.23
   1  -6  -2   12.36    1.47
  -2  -1   6   14.77    2.00
   2   1   6   18.36    1.74
  -1   6  -2   13.80    1.54
  -2   1  -6   15.27    1.91
  -3  -1  -6    6.97    1.29
   6   3  -1    5.13    1.10
   1  -6   3    5.56    1.15
   1  -6   3    6.37    1.22
   1   6  -3    6.67    1.18
  -6   3   1    4.51    0.80
  -3   1   6    2.95    1.12
  -1  -6  -3    5.57    1.15
   3   1  -6    7.06    1.46
   3  -1   6    6.29    0.78
  -1   6   3    7.20    1.33
  -6   3   1    5.97    1.11
   6   3  -1    4.62    0.96
   3  -1   6    5.18    0.90
   6   3   1    3.99    0.86
   3  -1  -6    6.91    1.35
  -3  -1   6    8.05    1.42
  -1   6  -3    4.54    1.01
   6   3   1    6.06    0.79
  -6  -3   1    4.84    1.06
   1   6   3    4.77    1.21
  -3   1  -6    5.70    1.22
   1  -6  -3    4.57    1.16
  -1  -6   3    7.47    1.39
   3   1   6    4.10    1.23
   3   1   6    7.41    1.14
  -6  -4  -1    7.22    1.41
   1   6  -4    7.74    1.40
  -1  -6  -4   14.24    2.10
   1  -6   4    6.96    1.29
   4   1  -6    8.24    1.64
  -4   1   6    9.94    1.76
   6   4  -1    3.27    1.35
   6   4  -1    9.66    1.43
  -6   4   1    7.98    1.23
   1  -6   4    9.50    1.43
  -4  -1  -6    8.32    1.41
  -6   4   1    6.20    0.69
  -1   6   4    8.91    1.43
   1   6   4    9.83    1.43
   4  -1  -6    9.90    1.63
  -4  -1   6    8.92    1.79
  -1  -6   4    9.91    1.66
  -1   6  -4    6.92    1.29
   6   4   1    7.84    1.13
  -6   4  -1    6.26    0.68
   1  -6  -4    9.31    1.53
   4   1   6    4.58    1.05
  -6   4  -1    5.29    0.76
  -4   1  -6    7.60    1.31
   6   4   1    7.09    1.23
  -6  -4   1    8.57    1.40
  -6   0   2   24.78    2.20
  -2  -6   0   32.73    2.04
   2   6   0   30.21    1.98
   0  -2   6   31.82    2.27
   0  -2   6   25.19    2.39
  -6   0   2   28.51    1.73
  -6   0  -2   24.12    1.54
   0  -2  -6   32.38    2.23
   0   2   6   27.11    2.25
   0   2  -6   29.52    2.15
  -6   0  -2   30.17    1.39
   2  -6   0   27.64    1.54
   2   6  -1   15.53    1.77
   2  -6   1   15.16    1.27
  -6   1   2   15.95    1.44
  -6  -1  -2   14.14    1.62
  -1   2   6   16.73    2.03
   2  -6   1   13.63    1.31
   1  -2   6   15.32    1.83
   1  -2   6   10.35    1.37
   1   2  -6   15.12    1.66
   6   1  -2   14.28    1.11
  -1  -2  -6   16.29    1.98
  -6  -1  -2   13.16    1.02
  -6   1   2   17.37    2.03
  -2   6   1   14.44    1.56
  -2  -6  -1   15.46    1.89
  -2   6  -1   15.16    1.45
   1  -2  -6   16.50    2.07
   2   6   1   14.68    1.84
  -6   1  -2   14.60    1.10
   2  -6  -1   14.57    1.42
  -6  -1   2   14.58    1.62
  -1   2  -6   17.19    1.75
  -6   1  -2   17.45    0.98
   1   2   6   17.18    1.99
  -1  -2   6   14.25    1.98
   2  -6  -1   11.72    1.69
  -2  -6   1   18.20    1.94
  -2   6   2   20.32    1.80
   2  -2   6   16.25    1.83
  -6   2   2   19.26    2.18
  -2  -6  -2   26.95    2.16
   6   2  -2   20.08    1.64
   2  -6   2   18.23    1.35
   2  -6   2   18.77    1.33
  -2  -2  -6   17.91    2.13
   2  -2   6   21.12    1.73
   2   6  -2   20.73    1.89
  -6  -2  -2   19.32    1.51
  -2   2   6   20.63    2.10
  -6   2   2   19.05    1.50
   2   2  -6   19.36    2.22
  -2  -6   2   20.35    2.08
   2  -6  -2   19.85    1.75
   2  -6  -2   16.19    1.95
   2   2   6   20.20    1.91
   2   2   6   16.05    2.38
  -6  -2   2   21.58    1.90
  -2   6  -2   23.59    1.66
   2   6   2   23.84    2.09
   2  -2  -6   21.13    2.30
  -2  -2   6   21.16    2.22
  -2   2  -6   22.19    2.08
   2  -6   3    6.60    0.79
   2  -6   3    6.33    0.65
  -6  -3  -2    8.23    1.25
  -2  -6  -3    7.89    1.36
  -3   2   6    7.47    1.32
  -6   3   2    6.70    1.37
   6   3  -2    6.75    1.32
   3   2  -6    7.30    1.44
  -3  -2  -6    9.38    1.54
  -2   6   3    9.56    1.43
   2   6  -3    9.14    1.33
   6   3  -2    8.52    1.26
  -6   3   2    5.34    0.91
   3  -2  -6    8.82    1.47
  -2   6  -3   10.09    1.19
   3   2   6    8.04    1.49
   2  -6  -3    5.39    1.38
   2  -6  -3    9.14    1.29
  -6  -3   2   12.15    1.48
  -2  -6   3   10.89    1.60
   3   2   6    9.04    1.37
  -3  -2   6    8.26    1.56
  -3   2  -6    8.11    1.28
   2   6   3    8.65    1.33
   6   3   2    5.74    0.89
   6   3   2    6.78    0.88
  -4  -2  -6    8.94    1.58
   6   4  -2    7.13    1.42
   4   2  -6    9.66    1.78
  -4   2   6   10.77    1.87
  -2  -6  -4    8.44    1.50
  -2   6   4    9.15    1.57
  -6  -4  -2    8.34    1.58
   2  -6   4    6.95    0.79
  -6   4   2    6.26    1.01
   2   6  -4    8.96    1.51
   6   4  -2    9.06    1.60
  -4   2  -6    8.80    1.42
   6   4   2    5.37    1.17
  -4  -2   6    7.38    1.70
   2  -6  -4   12.31    1.56
  -2  -6   4   10.77    1.84
  -2   6  -4    7.34    1.30
   6   4   2    8.55    1.15
   4  -2  -6    9.69    1.79
  -2  -6  -5    5.59    3.99
   0  -3  -6    7.68    1.23
   6   0  -3   10.60    1.17
   0  -3   6    6.30    1.41
   0  -3   6   12.12    1.62
   0   3   6   11.06    1.51
  -6   0  -3    8.90    1.09
  -6   0  -3    9.57    1.36
  -6   0   3   11.90    1.36
  -3  -6   0    8.37    1.19
   0   3  -6    8.79    1.31
   3   6   0    9.72    1.43
   6   0  -3    7.63    0.83
   3   6  -1    5.67    1.08
  -3   6   1    6.39    1.04
  -6  -1  -3    4.74    1.11
  -6  -1  -3    4.29    0.78
  -6   1   3    3.83    1.03
   1   3  -6    5.53    1.12
  -1  -3  -6    3.84    1.03
  -1   3   6    6.82    1.25
   1  -3   6    4.73    1.20
   6   1  -3    4.21    0.90
   1  -3   6    4.81    1.26
  -3  -6  -1    6.37    1.25
  -1  -3   6    3.81    1.20
  -3  -6   1    6.36    1.24
   1   3   6    6.62    1.25
  -3   6  -1    5.99    0.85
  -6   1  -3    5.12    0.71
  -6  -1   3    5.89    1.15
   1  -3  -6    5.70    1.17
  -1   3  -6    7.34    1.27
  -6   1  -3    5.43    0.82
   3   6   1    5.34    1.18
   6   2  -3    8.40    1.25
   2  -3   6    7.44    1.03
  -6   2   3    7.49    1.19
  -3  -6  -2    8.65    1.43
  -2   3   6   10.19    1.69
   6   2  -3    7.62    1.37
  -3   6   2    8.61    1.25
   2   3  -6    8.26    1.50
  -6  -2  -3    7.77    1.02
  -2  -3  -6    7.25    1.43
   3   6  -2    9.49    1.48
  -6   2  -3    6.75    0.70
  -2   3  -6    8.40    1.37
  -2  -3   6   10.17    1.75
   2  -3  -6    7.98    1.38
   3  -6  -2    3.81    1.48
   2   3   6    9.33    1.38
  -3  -6   2    7.37    1.32
  -6  -2   3    8.61    1.41
   3   6   2    7.25    1.36
  -3   6  -2    7.80    0.97
   3  -6  -2    8.03    0.90
  -6   2  -3    5.58    0.80
  -6   3   3    2.12    1.02
   3   6  -3    4.87    1.25
  -6  -3  -3    3.97    1.11
   3   3  -6    2.91    1.39
  -3  -3  -6    1.81    1.37
   6   3  -3    3.69    1.40
  -3  -6  -3    3.94    1.44
  -3   3   6    1.70    1.32
   6   3  -3    0.06    1.45
  -3   6   3    3.13    1.22
  -3  -6   3    5.66    1.49
  -3   6  -3    2.32    0.86
   3  -6  -3    4.57    0.99
  -3  -3   6    4.12    1.44
   3  -3  -6    3.55    1.38
  -6  -3   3    7.88    1.47
   3   3   6    3.74    1.29
  -3   3  -6    3.75    1.15
   3   6   3    5.39    1.35
   3  -6  -3    1.68    1.25
   6   0  -4   12.81    1.23
  -6   0  -4    9.00    1.26
   0  -4  -6   15.70    2.00
  -4   6   0   12.38    1.64
   0   4   6   16.32    2.08
   0  -4   6   10.95    1.59
  -6   0  -4   10.30    1.17
  -6   0   4   11.08    1.62
   4   6   0   15.75    2.12
   6   0  -4    7.76    1.31
   0   4  -6   14.92    1.77
  -4  -6   0    8.83    1.45
  -6   1   4    7.92    1.48
   6   1  -4    9.40    1.32
   4   6  -1   11.62    1.64
   1  -4   6    5.81    1.34
  -6  -1  -4    6.48    0.97
   1  -4   6   10.87    1.59
  -4  -6  -1   10.17    1.55
   1   4  -6    7.53    1.58
  -1  -4  -6   10.84    1.84
  -1   4   6   12.37    1.90
   6   1  -4    6.36    1.36
  -4   6   1    6.72    1.13
   6  -1  -4    5.12    0.97
  -4   6  -1    7.15    0.89
   6  -1  -4    7.46    0.84
   1   4   6    9.52    1.50
   1  -4  -6   10.25    1.71
  -6  -1   4    8.56    1.55
   4   6   1    8.14    1.52
  -1   4  -6    7.38    1.48
  -4  -6   1    9.45    1.52
  -6   1  -4    5.64    1.14
  -1  -4   6   12.20    1.88
  -2  -4  -6   12.49    1.85
  -4  -6  -2   11.87    1.83
  -2   4   6   11.68    2.02
  -6   2   4    9.80    1.53
  -6  -2  -4    7.32    1.19
   2   4  -6    7.68    1.54
  -4   6   2    7.64    1.26
   4   6  -2   11.51    1.78
   2  -4   6    9.10    1.04
   6   2  -4    5.37    1.49
   6   2  -4   10.86    1.66
  -2   4  -6    9.20    1.60
  -4  -6   2   10.08    1.65
   4   6   2   13.51    1.80
  -6  -2   4   11.36    1.84
  -4   6  -2    6.39    0.89
  -6   2  -4    8.52    1.20
   2  -4  -6   14.04    1.99
  -2  -4   6   11.96    1.92
   2   4   6   11.03    1.76
  -5  -4  -6    3.68    2.61
  -6  -5  -4    4.24    2.52
   6   5  -4    2.95    2.96
  -5   4   6    7.85    4.26
  -4   6   5    4.31    3.52
  -4  -6  -5    0.88    2.40
  -6   5   4   -2.00    2.01
   5   4  -6   -3.08    2.70
   4   6  -5    0.44    2.89
   4  -6  -5    3.22    1.44
   5  -4  -6    1.94    1.70
  -4   6  -5    0.49    1.23
  -5   4  -6   -0.42    1.21
   4   6   5    1.75    2.41
  -6  -5   4    0.16    2.43
   5   4   6    1.31    1.50
  -5  -4   6    0.84    2.81
   6   5   4    1.97    1.50
  -4  -6   5    0.92    2.65
  -6   3   5    3.06    1.86
   3   5  -6    2.37    2.34
   5   6  -3    2.24    2.40
  -5  -6  -3    0.23    2.72
  -3  -5   6    9.16    2.38
  -6  -3   5    1.67    3.96
  -5  -6  -4    0.19    2.54
  -6  -4  -5    5.93    3.12
  -4  -5  -6    5.13    2.52
   6   4  -5    5.26    3.11
   5   6  -4    0.44    2.76
   4   5  -6   -1.45    2.84
  -4   5   6    0.71    2.57
  -4  -5   6   -2.26    2.68
  -6  -4   5   -1.16    2.64
   4   5   6    2.08    3.80
   5   6   4    0.80    3.78
  -5  -6   4    2.62    2.59
  -6  -6   0    6.02    2.03
  -6   0  -6    2.73    1.26
  -6   0   6    4.88    3.65
   0  -6  -6    5.34    2.51
   0  -6   6    3.97    1.98
   0   6   6    3.00    2.10
   6   0  -6    7.03    2.13
  -6  -6  -2    2.79    2.21
   6   6  -2   10.50    2.81
  -6  -2  -6    5.67    1.98
  -2  -6  -6    2.71    2.61
   6   2  -6    5.45    3.13
  -6   2   6   -3.72    3.68
  -6   6   2    3.89    1.37
  -2   6   6    0.50    2.41
   2   6  -6    9.34    2.65
  -6  -2   6    1.98    2.77
   2  -6  -6    6.05    2.91
  -2  -6   6    3.44    2.65
   2   6   6   -1.10    2.30
   6  -2  -6    2.38    1.58
  -6   2  -6    1.21    1.09
  -6  -6   2   -0.04    2.31
  -6  -6  -3    8.22    2.56
   6   3  -6    3.63    3.00
  -6  -3  -6    7.61    4.19
  -3   6   6    1.29    2.62
  -6   3   6    1.35    2.72
  -6   6   3    4.44    1.95
  -3  -6  -6   -3.34    3.14
   6   6  -3   -5.65    3.03
   3   6  -6   -0.83    3.29
  -6  -3   6    4.20    3.06
  -3   6  -6    5.37    2.00
   6  -3  -6    2.16    1.31
  -6  -6   3    4.82    2.74
  -3  -6   6    2.76    2.96
  -7   0   0   -0.27    0.46
  -7   0   0    0.29    0.86
   0  -7   0    0.37    0.98
   0   0  -7    0.09    1.04
   0   0   7    0.43    1.18
   0   7   0   -0.22    0.87
   1   0  -7    0.58    1.05
  -7  -1   0    0.35    0.66
  -7   1   0    0.14    0.59
  -7   1   0    0.59    0.77
  -1   0  -7    1.23    1.04
  -1   0   7   -0.15    1.19
   0  -7  -1   -1.05    0.91
   0  -7   1   -0.28    1.14
   0  -7   1   -0.12    1.00
   0   7  -1   -0.47    0.80
   0   7   1    2.20    0.97
   1   0   7    1.16    1.21
   0  -7   2    0.12    1.46
   0  -7   2   -0.93    1.16
   0   7  -2    0.07    1.07
   2   0  -7    0.48    1.17
   2   0   7    1.11    1.24
   2   0   7   -0.26    1.34
   0  -7  -2   -0.51    1.17
  -2   0   7    1.00    1.12
  -2   0  -7   -1.75    1.22
  -7  -2   0   -0.03    0.81
  -7   2   0    0.56    0.75
  -7   2   0    0.78    0.79
  -7  -3   0    0.41    1.06
   0   7  -3   -0.87    1.26
   0  -7  -3    2.60    1.35
   0  -7   3    2.70    1.45
   0   7   3   -1.40    1.30
  -3   0  -7   -1.59    1.36
   3   0  -7   -0.30    1.52
   0   7  -5    4.29    2.52
   5   0  -7    2.10    4.09
   7   5   0    1.73    1.67
  -7  -5   0   -7.59    3.09
   0   7   5   -1.40    2.10
   0  -7  -5    0.85    2.19
   0  -7   5   -0.06    1.98
  -5   0   7    1.51    2.25
  -5   0  -7    5.26    2.00
  -7   0  -1    0.20    0.81
  -7   0   1   -0.40    0.63
   1  -7   0   -0.45    0.93
   0  -1   7    0.15    1.13
   0   1  -7   -1.70    0.94
   1  -7   0    0.98    1.19
   1   7   0    0.15    0.86
  -1   7   0    2.14    0.92
   0   1   7    0.80    1.28
  -7   0   1    0.42    1.02
   0  -1  -7    0.07    1.15
  -7   0  -1    0.04    0.63
  -1  -7   0    1.26    1.15
   1   1  -7    0.02    1.03
  -7   1   1   -0.81    1.08
  -7  -1  -1    0.58    0.66
   1  -1   7    0.97    1.22
  -1  -1  -7    0.55    1.21
  -7   1   1    0.50    0.51
   1  -1   7    0.75    1.18
   1  -7   1    0.79    1.17
  -1  -7  -1    1.92    1.07
  -1   1   7    1.32    1.29
   1   7  -1    1.67    0.91
   1  -7   1    0.81    0.93
   1   7   1    0.24    0.96
   1  -7  -1   -0.14    1.23
  -1   1  -7    2.01    1.21
  -7   1  -1    0.57    0.60
  -7   1  -1    0.62    0.64
   1  -7  -1    2.57    1.10
  -7  -1   1    1.00    0.80
  -1  -7   1    1.97    1.14
   1   1   7    0.59    1.27
  -1   7  -1    0.45    0.86
  -1  -1   7    2.37    1.28
   1  -1  -7    2.15    1.23
   2  -1   7    0.10    1.17
  -2   1   7    3.30    1.24
   1  -7   2   -0.21    1.14
   2  -1   7   -0.60    1.15
  -7   2   1   -0.38    1.15
   1  -7   2    0.49    1.06
  -7  -2  -1    0.74    0.82
  -1  -7  -2    0.95    1.23
  -2  -1  -7    1.27    1.32
   1   7  -2    0.50    1.00
  -1   7   2   -0.39    1.17
   2   1   7    0.99    1.25
  -7  -2   1   -1.05    0.83
  -2   1  -7    2.27    1.27
  -1  -7   2   -1.69    1.13
  -1   7  -2   -0.26    0.99
   2  -1  -7   -1.38    1.32
  -2  -1   7    0.74    1.17
   1  -7  -2   -0.10    1.06
   1   7   2   -0.80    1.08
  -1   7   4    2.22    1.97
  -1  -7  -4    4.69    3.65
  -7  -4  -1    1.05    1.47
   1  -7   4    2.74    1.51
  -4   1   7   -2.30    1.99
  -4  -1  -7   -0.20    1.78
   7   4  -1    1.49    1.36
   7   4   1    1.01    0.92
  -7  -4   1   -1.38    1.52
  -4   1  -7   -2.39    1.48
  -4  -1   7    5.19    4.01
  -1   7  -4    2.69    1.54
  -1   7   5    0.75    2.08
  -5   1   7    2.59    2.27
   1   7  -5   -1.77    2.09
  -5  -1  -7   -1.44    2.12
   1  -7   5    1.12    1.53
  -7  -5  -1    2.55    2.83
   7   5  -1    1.54    1.92
  -1  -7  -5    2.68    2.53
   5   1  -7    8.28    2.83
  -5  -1   7    3.51    2.47
  -1  -7   5   -1.32    3.83
  -7  -5   1   -3.64    2.76
   1   7   5   -2.33    2.10
  -5   1  -7   -0.06    1.75
   1  -7  -5    2.65    2.49
   7   5   1   -0.29    1.47
   0   2  -7    0.29    1.18
   0   2   7    0.34    1.30
  -2   7   0   -1.05    0.91
   0  -2  -7    1.38    1.27
  -2  -7   0    0.56    1.16
   2  -7   0    1.89    1.03
  -7   0   2    1.11    0.86
   2  -7   0    0.34    0.82
   2   7   0   -0.84    1.02
  -7   0  -2    0.41    0.68
  -7   0  -2    0.68    0.93
   0  -2   7    0.53    1.25
  -7  -1  -2    0.16    0.67
   1   2  -7    1.75    1.28
  -7   1   2    0.48    0.87
   2   7  -1   -0.72    1.08
   2  -7   1   -0.07    0.79
   1  -2   7    2.17    1.38
  -1   2   7    0.50    1.22
   2  -7   1   -0.83    0.90
  -2  -7  -1   -1.10    1.10
   1  -2   7   -0.32    1.31
  -1  -2  -7    1.10    1.24
  -7   1  -2   -0.05    0.57
   2  -7  -1    0.35    0.85
  -1   2  -7   -1.01    1.21
   2   7   1   -1.53    1.01
   1   2   7    1.42    1.35
  -1  -2   7   -0.36    1.22
  -2  -7   1    2.26    1.29
  -2   7  -1    0.06    0.85
  -7  -1   2    0.39    0.92
   2  -7  -1   -1.38    1.04
  -7   1  -2    1.66    0.67
   1  -2  -7   -0.07    1.19
  -2  -7  -2    1.29    1.32
   2  -2   7    0.46    1.17
  -2  -2  -7   -0.70    1.34
   2   7  -2    1.92    1.27
   2  -7   2    0.07    0.80
  -2   7   2    1.44    1.26
   2  -7   2    0.89    0.77
  -7   2   2    1.41    0.86
  -7  -2  -2    1.23    0.88
  -2   2   7   -0.54    1.24
  -2   2  -7   -1.24    1.24
   2  -7  -2    0.25    1.00
  -2  -7   2    0.19    1.33
   2   2   7    2.60    1.34
  -2  -2   7    6.02    1.52
   2   7   2    0.24    1.22
   2  -2  -7    1.52    1.50
  -2   7  -2   -0.23    0.99
  -7  -2   2   -0.66    1.16
  -3  -7  -3    0.91    2.54
   3   3  -7   -3.55    2.41
   3   7  -3    0.82    2.45
  -3   7   3   -0.70    1.40
   7   3  -3    0.40    1.46
  -3   3   7   -4.46    3.12
  -7   3   3    1.02    1.18
  -7  -3  -3    1.17    1.41
  -3  -3   7    1.84    2.83
   3   7   3    1.26    3.41
  -3   7  -3    0.16    1.13
  -7  -3   3   -3.30    1.64
  -3  -7   3    2.32    4.08
   3   3   7    1.51    1.70
  -3   3  -7    1.69    1.61
  -4   3   7    4.12    2.23
   7   4  -3   -1.56    1.96
  -7   4   3    0.93    1.32
  -4  -3  -7   -3.76    4.44
  -3   7   4    2.60    3.29
   4   3  -7    2.25    2.72
   3   7  -4    5.86    2.35
  -3  -7  -4    3.10    2.46
  -4   3  -7    2.22    1.70
  -3  -7   4    1.34    2.41
   3   7   4    4.90    2.34
   4  -3  -7    2.19    2.51
  -7  -4   3   -2.80    2.66
   3  -7  -4    3.61    1.47
  -4  -3   7    1.19    2.52
  -4  -7   0    2.68    2.58
   0  -4  -7    0.62    4.01
   0   4   7    2.50    2.88
   4   7   0    3.99    1.77
  -4  -7  -1    6.02    3.71
   7   1  -4   -0.02    0.95
  -4   7   1    2.41    1.38
  -1   4   7   -1.39    3.71
  -7   1   4    0.43    1.50
  -1  -4  -7   -6.60    3.70
   1   4  -7    5.43    2.51
   4   7  -1   -0.49    3.18
  -7  -1  -4    0.29    0.87
   1  -4   7   -0.88    1.61
  -4   7  -1   -0.23    0.92
  -7  -1   4    0.78    1.78
   1   4   7    1.16    2.06
   1  -4  -7    3.68    4.75
  -4  -7   1   -4.45    3.68
  -1   4  -7   -0.67    1.79
   4   7   1    3.75    2.36
  -2  -4  -7    4.93    2.46
   2   4  -7   -0.04    2.28
   2  -4   7    1.53    1.17
  -7  -2  -4    0.29    1.21
  -2   4   7    0.50    2.29
  -4   7   2    2.75    1.46
  -7   2   4    0.95    1.58
  -4  -7  -2   -0.29    1.97
   4   7  -2   -0.21    1.94
   7   2  -4    0.66    1.50
  -2   4  -7    4.49    1.75
   2   4   7    1.54    2.57
  -4   7  -2    2.55    1.04
   4   7   2    5.34    3.70
  -2  -4   7    0.61    3.65
  -7  -3  -4   -1.18    1.67
   4   7  -3    3.11    2.42
   7   3  -4    0.26    1.96
  -7   3   4    1.39    1.68
  -4  -7  -3   -4.94    2.25
  -3   4   7   -0.98    2.32
   3   4  -7   -2.25    2.61
  -3  -4  -7    3.32    2.30
   3  -4  -7   -1.90    3.75
  -4   7  -3   -0.08    1.04
  -3  -4   7   -2.08    2.51
  -3   4  -7    3.37    1.89
  -4  -7   3    3.59    2.33
   4   7   3   -1.24    2.06
   3   4   7    1.85    2.80
  -7  -4  -4    7.68    2.87
   4   7  -4    3.91    2.97
  -4  -7  -4    2.20    3.12
  -4  -4  -7   -0.98    2.68
   4   4  -7    2.35    3.55
  -7   4   4    1.21    1.98
  -4   4   7    2.11    2.96
  -4   7   4   -0.04    2.40
  -4   7  -4    3.69    1.41
   4  -4  -7    2.95    2.91
  -4  -4   7    1.02    3.28
  -4  -7   4    3.91    3.03
  -4   4  -7    0.74    1.96
  -5  -7  -1    1.36    2.22
   5   7  -1    2.89    2.25
   1  -5   7   -1.35    1.88
   1   5  -7    2.54    2.54
  -1   5   7    2.83    2.30
   7   1  -5    0.74    1.57
  -5   7   1   -0.78    1.44
  -5   7  -1    0.20    0.86
   1   5   7    1.42    2.40
  -1   5  -7   -3.32    3.73
  -7  -1   5   -0.60    3.36
  -5  -7   1    0.42    2.24
  -1  -5   7   -2.08    3.29
   1  -5  -7   -0.99    2.66
   5   7   1    3.67    2.09
   2   5  -7    1.84    2.84
  -5  -7  -2    1.69    2.59
  -2  -5   7    0.51    2.66
   2  -5  -7    2.05    2.77
   0   0  -8   41.56    3.60
  -3   0   8   11.07    2.23
   3   0   8    4.44    1.63
   0  -8   3    4.05    2.04
   0   8  -3    5.50    3.88
   3   0  -8    8.79    2.61
   0  -8  -3    6.41    3.34
  -4   0  -8    3.56    5.26
   2  -1   8    8.92    1.88
   2   1  -8    9.28    2.48
  -2  -1  -8    9.59    3.41
   1   8  -2    4.08    3.46
  -8  -2  -1    2.99    1.12
   1  -8   2    4.74    1.64
  -2   1   8    5.03    2.29
   2  -1  -8    7.25    2.38
  -8  -2   1    1.79    1.38
   2   1   8    7.45    1.97
   1   8   2    5.81    2.25
  -2  -1   8    5.43    2.11
   1  -8  -2    6.26    1.66
   3   1  -8    1.64    2.81
   1  -8   3    5.58    1.82
   1   8  -3    8.48    2.27
  -8  -3  -1    0.68    1.44
  -3   1   8    4.41    2.23
   3  -1   8    2.46    1.34
  -1  -8  -3   -1.60    2.25
   1   8   3    3.88    2.44
  -8  -3   1    3.73    1.79
   3   1   8    4.80    1.82
   3  -1  -8    3.69    2.62
  -3  -1   8    7.41    2.45
  -1  -8   3    0.40    2.96
  -1  -8  -4    3.34    2.97
   4   1  -8    9.63    3.27
  -4   1   8    1.80    2.64
  -4  -1  -8    6.31    3.19
   1   8  -4    4.55    2.64
  -1  -8   4   12.35    2.63
  -8  -4   1    1.97    4.21
  -4  -1   8    5.27    2.99
   1   8   4    1.90    2.83
   0   2  -8   12.76    3.20
  -2   8   0    7.51    1.70
  -8   0  -2    5.25    0.64
  -8   0   2    3.49    1.23
   0   2   8    8.34    3.89
   2  -8   0    4.21    1.19
   2   8   0    7.14    2.25
   0  -2  -8    9.74    2.77
   1   2  -8    4.81    2.39
  -8   1   2    5.33    1.17
  -8  -1  -2    4.24    0.94
  -1   2   8    8.50    2.40
  -1  -2  -8    6.49    2.69
   1  -2   8    4.38    2.07
  -2  -8  -1    8.42    2.43
   2  -8   1    3.09    1.13
   2   8  -1    6.46    2.19
  -2   8  -1    6.12    1.54
   1  -2  -8    6.68    2.22
  -1  -2   8    2.96    3.24
   2   8   1    8.01    2.09
  -2  -8   1    8.46    3.84
   1   2   8   13.15    2.62
  -8  -1   2    7.01    1.44
   2  -8  -1    2.88    1.28
  -8  -2  -2    5.08    1.30
   2   8  -2    3.69    2.24
  -8   2   2    1.99    1.03
  -2  -8  -2    4.69    2.25
   2  -2   8    4.48    1.74
  -2  -2  -8    9.31    2.83
   2   2  -8    7.84    2.57
  -2   2   8    3.88    2.44
   2   8   2    4.79    2.34
  -2  -2   8    9.17    2.19
   2  -8  -2    3.41    1.45
   2  -2  -8    3.64    2.44
  -2   8  -2    3.50    1.75
  -8  -2   2    6.03    1.73
  -2  -8   2    8.52    2.31
   3   8   0    7.66    2.44
  -8   0  -3    3.16    0.89
   0   3   8    6.93    2.34
   0  -3  -8    2.46    2.81
   0   3  -8    4.13    2.33
  -3   8   0    2.44    1.71
  -8   0   3    2.15    1.65
  -3  -8   0    4.39    2.25
  -1   3   8   -3.25    2.54
   1  -3   8    4.02    2.08
   1   3  -8    8.82    2.65
  -3  -8  -1    6.03    2.36
   3   8  -1    4.30    2.31
  -1  -3  -8    8.58    2.90
  -8   1   3    4.95    1.51
  -3  -8   1   -0.12    2.29
  -1  -3   8    8.49    2.52
   1   3   8    2.36    2.26
  -3   8  -1    4.28    1.59
   3   8   1   -0.30    2.30
   1  -3  -8    1.89    2.80
  -8  -1   3    3.37    1.85
   2   3  -8   10.39    3.02
  -2   3   8    4.03    2.64
  -3   8   2    6.23    3.07
  -2  -3  -8    3.32    2.94
   3   8  -2    1.98    2.54
   2   3   8    1.86    2.38
   3   8   2    1.48    2.49
  -3  -8   2   10.48    2.59
  -4  -8   0    3.40    2.66
   0  -4  -8    6.24    3.30
   0   4  -8    2.83    2.80
   4   8   0    8.92    2.86
   0   4   8    2.68    2.67
   4   8  -1    1.91    2.83
  -1  -4  -8   -0.74    3.55
   1   4  -8    2.36    3.33
  -1   4   8    9.75    3.17
   1  -4   8    7.38    2.45
  -8  -1  -4    4.80    1.11
  -8   1   4    1.38    2.05
  -4  -8  -1    6.91    2.89
   1   4   8    4.02    2.81
  -1  -4   8    0.82    2.62
  -1   4  -8    6.19    2.73
   4   8   1   -1.10    2.75
   1  -4  -8   10.22    3.36
  -4  -8   1    3.19    2.76
  -4   8  -1    3.97    1.48
   0  -9   0   -2.87    2.92
   0   0  -9    6.87    3.34
   0   0   9    0.29    2.77
   0   9   0   -4.01    2.36
   0   0   0    0.00    0.00
;
_shelx_hkl_checksum   77412
