# Supplementary material for: Compositional Variation in FAPb1–xSnxI3 and Its Impact on the Electronic Structure: A Combined Density Functional Theory and Experimental Study
Source: ACS Appl Mater Interfaces. 2022 May 5;14(30):34253–61. doi: 10.1021/acsami.2c00889 (PMC9353781; doi:10.1021/acsami.2c00889)
Supplement: Supplementary file 2 — am2c00889_si_002.zip [file am2c00889_si_002.zip › FAPb05Sn05I3_200K.cif]

 
data_P4mbm
 
_audit_creation_method            'SHELXL-2018/3'
_shelx_SHELXL_version_number      '2018/3'
_chemical_name_systematic         ?
_chemical_name_common             ?
_chemical_melting_point           ?
_chemical_formula_moiety          ?
_chemical_formula_sum
 'C2 I6 N4 Pb Sn' 
_chemical_formula_weight          1167.34

loop_
 _atom_type_symbol
 _atom_type_description
 _atom_type_scat_dispersion_real
 _atom_type_scat_dispersion_imag
 _atom_type_scat_source
 'C'  'C'   0.0033   0.0016
 'International Tables Vol C Tables 4.2.6.8 and 6.1.1.4'
 'I'  'I'  -0.4742   1.8119
 'International Tables Vol C Tables 4.2.6.8 and 6.1.1.4'
 'N'  'N'   0.0061   0.0033
 'International Tables Vol C Tables 4.2.6.8 and 6.1.1.4'
 'Pb'  'Pb'  -3.3944  10.1111
 'International Tables Vol C Tables 4.2.6.8 and 6.1.1.4'
 'Sn'  'Sn'  -0.6537   1.4246
 'International Tables Vol C Tables 4.2.6.8 and 6.1.1.4'
 
_space_group_crystal_system       tetragonal
_space_group_IT_number            127
_space_group_name_H-M_alt         'P 4/m b m'
_space_group_name_Hall            '-P 4 2ab'
 
_shelx_space_group_comment
;
The symmetry employed for this shelxl refinement is uniquely defined
by the following loop, which should always be used as a source of
symmetry information in preference to the above space-group names.
They are only intended as comments.
;
 
loop_
 _space_group_symop_operation_xyz
 'x, y, z'
 '-x, -y, z'
 '-y, x, z'
 'y, -x, z'
 '-x+1/2, y+1/2, -z'
 'x+1/2, -y+1/2, -z'
 'y+1/2, x+1/2, -z'
 '-y+1/2, -x+1/2, -z'
 '-x, -y, -z'
 'x, y, -z'
 'y, -x, -z'
 '-y, x, -z'
 'x-1/2, -y-1/2, z'
 '-x-1/2, y-1/2, z'
 '-y-1/2, -x-1/2, z'
 'y-1/2, x-1/2, z'
 
_cell_length_a                    8.8904(4)
_cell_length_b                    8.8904(4)
_cell_length_c                    6.2877(3)
_cell_angle_alpha                 90
_cell_angle_beta                  90
_cell_angle_gamma                 90
_cell_volume                      496.97(5)
_cell_formula_units_Z             1
_cell_measurement_temperature     200(2)
_cell_measurement_reflns_used     9977
_cell_measurement_theta_min       6.480
_cell_measurement_theta_max       71.957
 
_exptl_crystal_description        'square prism'
_exptl_crystal_colour             'black'
_exptl_crystal_density_meas       ?
_exptl_crystal_density_method     ?
_exptl_crystal_density_diffrn     3.900          
_exptl_crystal_F_000              490
_exptl_transmission_factor_min    0.007120
_exptl_transmission_factor_max    0.040071
_exptl_crystal_size_max           0.120
_exptl_crystal_size_mid           0.120
_exptl_crystal_size_min           0.060
_exptl_absorpt_coefficient_mu     19.013
_shelx_estimated_absorpt_T_min    ?
_shelx_estimated_absorpt_T_max    ?
_exptl_absorpt_correction_type    'multi-scan'
_exptl_absorpt_correction_T_min   ?
_exptl_absorpt_correction_T_max   ?
_exptl_absorpt_process_details    'SAD2ABS-2014/4 - Bruker AXS area detector scaling and absorption correction'
_exptl_absorpt_special_details    ?
_diffrn_ambient_temperature       200(2)
_diffrn_radiation_wavelength      0.71073
_diffrn_radiation_type            MoK\a
_diffrn_source                    ?
_diffrn_measurement_device_type   'Bruker D8 Venture; Photon II area detector'
_diffrn_measurement_method        ?
_diffrn_detector_area_resol_mean  ?
_diffrn_reflns_number             1545
_diffrn_reflns_av_unetI/netI      0.0162
_diffrn_reflns_av_R_equivalents   ?
_diffrn_reflns_limit_h_min        0
_diffrn_reflns_limit_h_max        10
_diffrn_reflns_limit_k_min        0
_diffrn_reflns_limit_k_max        14
_diffrn_reflns_limit_l_min        0
_diffrn_reflns_limit_l_max        10
_diffrn_reflns_theta_min          3.240
_diffrn_reflns_theta_max          36.264
_diffrn_reflns_theta_full         25.242
_diffrn_measured_fraction_theta_max   0.978
_diffrn_measured_fraction_theta_full  1.000
_diffrn_reflns_Laue_measured_fraction_max    0.978
_diffrn_reflns_Laue_measured_fraction_full   1.000
_diffrn_reflns_point_group_measured_fraction_max   0.978
_diffrn_reflns_point_group_measured_fraction_full  1.000
_reflns_number_total              1545
_reflns_number_gt                 1192
_reflns_threshold_expression      'I > 2\s(I)'
_reflns_Friedel_coverage          0.000
_reflns_Friedel_fraction_max      .
_reflns_Friedel_fraction_full     .
 
_reflns_special_details
;
 _reflns_Friedel_fraction is defined as the number of unique
 Friedel pairs measured divided by the number that would be
 possible theoretically, ignoring centric projections and
 systematic absences. Completness statistics refer to single and
 composite reflections containing twin component 1 only.
;
 
_computing_data_collection        ?
_computing_cell_refinement        ?
_computing_data_reduction         ?
_computing_structure_solution     ?
_computing_structure_refinement 'SHELXL-2018/3 (Sheldrick, 2018)'
_computing_molecular_graphics     ?
_computing_publication_material   ?
_refine_special_details
;
 Refined as a 3-component twin.
;
_refine_ls_structure_factor_coef  Fsqd
_refine_ls_matrix_type            full
_refine_ls_weighting_scheme       calc
_refine_ls_weighting_details
'w=1/[\s^2^(Fo^2^)+(0.0573P)^2^+1.1914P] where P=(Fo^2^+2Fc^2^)/3'
_atom_sites_solution_primary      ?
_atom_sites_solution_secondary    ?
_atom_sites_solution_hydrogens    .
_refine_ls_hydrogen_treatment     undef
_refine_ls_extinction_method      none
_refine_ls_extinction_coef        .
_refine_ls_number_reflns          1545
_refine_ls_number_parameters      18
_refine_ls_number_restraints      1
_refine_ls_R_factor_all           0.0514
_refine_ls_R_factor_gt            0.0389
_refine_ls_wR_factor_ref          0.1262
_refine_ls_wR_factor_gt           0.1191
_refine_ls_goodness_of_fit_ref    1.199
_refine_ls_restrained_S_all       1.201
_refine_ls_shift/su_max           0.000
_refine_ls_shift/su_mean          0.000
 
loop_
 _atom_site_label
 _atom_site_type_symbol
 _atom_site_fract_x
 _atom_site_fract_y
 _atom_site_fract_z
 _atom_site_U_iso_or_equiv
 _atom_site_adp_type
 _atom_site_occupancy
 _atom_site_site_symmetry_order  
 _atom_site_calc_flag
 _atom_site_refinement_flags_posn
 _atom_site_refinement_flags_adp
 _atom_site_refinement_flags_occupancy
 _atom_site_disorder_assembly
 _atom_site_disorder_group
Pb1 Pb 0.000000 0.000000 0.000000 0.0308(2) Uani 0.5 8 d S T P . .
Sn1 Sn 0.000000 0.000000 0.000000 0.0308(2) Uani 0.5 8 d S T P . .
I1 I 0.27982(18) 0.22018(18) 0.000000 0.0602(4) Uani 1 4 d S T P . .
I2 I 0.000000 0.000000 -0.500000 0.0564(8) Uani 1 8 d S T P . .
N1 N -0.3972(6) 0.1028(6) -0.500000 0.127(12) Uani 1 4 d DS T P . .
C1 C -0.500000 0.000000 -0.500000 0.12(3) Uani 1 8 d DS T P . .
 
loop_
 _atom_site_aniso_label
 _atom_site_aniso_U_11
 _atom_site_aniso_U_22
 _atom_site_aniso_U_33
 _atom_site_aniso_U_23
 _atom_site_aniso_U_13
 _atom_site_aniso_U_12
Pb1 0.0340(5) 0.0340(5) 0.0246(8) 0.000 0.000 0.000
Sn1 0.0340(5) 0.0340(5) 0.0246(8) 0.000 0.000 0.000
I1 0.0536(5) 0.0536(5) 0.0735(9) 0.000 0.000 -0.0257(6)
I2 0.0730(11) 0.0730(11) 0.0230(8) 0.000 0.000 0.000
N1 0.095(13) 0.095(13) 0.19(4) 0.000 0.000 -0.007(16)
C1 0.16(5) 0.16(5) 0.04(2) 0.000 0.000 0.01(3)
 
_geom_special_details
;
 All esds (except the esd in the dihedral angle between two l.s. planes)
 are estimated using the full covariance matrix.  The cell esds are taken
 into account individually in the estimation of esds in distances, angles
 and torsion angles; correlations between esds in cell parameters are only
 used when they are defined by crystal symmetry.  An approximate (isotropic)
 treatment of cell esds is used for estimating esds involving l.s. planes.
;
 
loop_
 _geom_bond_atom_site_label_1
 _geom_bond_atom_site_label_2
 _geom_bond_distance
 _geom_bond_site_symmetry_2
 _geom_bond_publ_flag
Pb1 I2 3.14385(15) 1_556 ?
Pb1 I2 3.14385(15) . ?
Pb1 I1 3.1655(3) . ?
Pb1 I1 3.1655(3) 9 ?
Pb1 I1 3.1655(3) 3 ?
Pb1 I1 3.1655(3) 11 ?
Sn1 I2 3.14385(15) 1_556 ?
Sn1 I2 3.14385(15) . ?
Sn1 I1 3.1655(3) . ?
Sn1 I1 3.1655(3) 9 ?
Sn1 I1 3.1655(3) 3 ?
Sn1 I1 3.1655(3) 11 ?
N1 C1 1.292(7) . ?
 
loop_
 _geom_angle_atom_site_label_1
 _geom_angle_atom_site_label_2
 _geom_angle_atom_site_label_3
 _geom_angle
 _geom_angle_site_symmetry_1
 _geom_angle_site_symmetry_3
 _geom_angle_publ_flag
I2 Pb1 I2 180.0 1_556 . ?
I2 Pb1 I1 90.0 1_556 . ?
I2 Pb1 I1 90.0 . . ?
I2 Pb1 I1 90.0 1_556 9 ?
I2 Pb1 I1 90.0 . 9 ?
I1 Pb1 I1 180.00(4) . 9 ?
I2 Pb1 I1 90.0 1_556 3 ?
I2 Pb1 I1 90.0 . 3 ?
I1 Pb1 I1 90.0 . 3 ?
I1 Pb1 I1 90.0 9 3 ?
I2 Pb1 I1 90.0 1_556 11 ?
I2 Pb1 I1 90.0 . 11 ?
I1 Pb1 I1 90.0 . 11 ?
I1 Pb1 I1 90.0 9 11 ?
I1 Pb1 I1 180.0 3 11 ?
I2 Sn1 I2 180.0 1_556 . ?
I2 Sn1 I1 90.0 1_556 . ?
I2 Sn1 I1 90.0 . . ?
I2 Sn1 I1 90.0 1_556 9 ?
I2 Sn1 I1 90.0 . 9 ?
I1 Sn1 I1 180.00(4) . 9 ?
I2 Sn1 I1 90.0 1_556 3 ?
I2 Sn1 I1 90.0 . 3 ?
I1 Sn1 I1 90.0 . 3 ?
I1 Sn1 I1 90.0 9 3 ?
I2 Sn1 I1 90.0 1_556 11 ?
I2 Sn1 I1 90.0 . 11 ?
I1 Sn1 I1 90.0 . 11 ?
I1 Sn1 I1 90.0 9 11 ?
I1 Sn1 I1 180.0 3 11 ?
Pb1 I1 Pb1 166.39(8) 5 . ?
Pb1 I1 Sn1 166.39(8) 5 . ?
Pb1 I1 Sn1 0.0 . . ?
Pb1 I2 Pb1 180.0 1_554 . ?
Pb1 I2 Sn1 180.0 1_554 . ?
Pb1 I2 Sn1 0.0 . . ?
N1 C1 N1 180.0(7) 9_454 . ?
 
_refine_diff_density_max    1.580
_refine_diff_density_min   -1.380
_refine_diff_density_rms    0.282

_shelx_res_file
;
TITL P4mbm in P4/mbm
    P4mbm.res
    created by SHELXL-2018/3 at 17:48:24 on 14-Jan-2022
CELL 0.71073   8.89040   8.89040   6.28770  90.0000  90.0000  90.0000
ZERR 1.00000 0.00040 0.00040 0.00030 0.0000 0.0000 0.0000
LATT  1
SYMM -X, -Y, Z
SYMM -Y, X, Z
SYMM Y, -X, Z
SYMM 0.5-X, 0.5+Y, -Z
SYMM 0.5+X, 0.5-Y, -Z
SYMM 0.5+Y, 0.5+X, -Z
SYMM 0.5-Y, 0.5-X, -Z
SFAC C I N Pb Sn
UNIT 2 6 4 1 1
LIST 6 ! automatically inserted. Change 6 to 4 for CHECKCIF!!
TEMP -72.880

L.S. 10
BOND
FMAP 2
PLAN 20
EADP PB1 SN1
DFIX C1 N1 1.305 0.005
ACTA

WGHT    0.057300    1.191400
BASF   0.31054   0.31524
FVAR       0.29069
PB1   4    0.000000    0.000000    0.000000    10.06250    0.03397    0.03397 =
         0.02457    0.00000    0.00000    0.00000
SN1   5    0.000000    0.000000    0.000000    10.06250    0.03397    0.03397 =
         0.02457    0.00000    0.00000    0.00000
I1    2    0.279824    0.220176    0.000000    10.25000    0.05357    0.05357 =
         0.07354    0.00000    0.00000   -0.02572
I2    2    0.000000    0.000000   -0.500000    10.12500    0.07302    0.07302 =
         0.02304    0.00000    0.00000    0.00000
N1    3   -0.397235    0.102765   -0.500000    10.25000    0.09544    0.09544 =
         0.19035    0.00000    0.00000   -0.00719
C1    1   -0.500000    0.000000   -0.500000    10.12500    0.15957    0.15957 =
         0.03566    0.00000    0.00000    0.00653
HKLF 5


REM  P4mbm in P4/mbm
REM wR2 = 0.126180, GooF = S = 1.19927, Restrained GooF = 1.20148 for all data
REM R1 = 0.038939 for 1192 Fo > 4sig(Fo) and 0.051358 for all 1545 data
REM 18 parameters refined using 1 restraints

END

WGHT      0.0552      1.2417

REM Highest difference peak  1.580,  deepest hole -1.380,  1-sigma level  0.282
Q1    1   0.0177  0.0571  0.0828  11.00000  0.05    1.45
Q2    1   0.1972  0.2190  0.0000  10.50000  0.05    1.39
Q3    1   0.3246  0.2539  0.1026  11.00000  0.05    1.21
Q4    1   0.2661  0.1334  0.0000  10.50000  0.05    1.21
Q5    1  -0.0187  0.0945  0.0000  10.50000  0.05    1.13
Q6    1   0.0000  0.0000 -0.5954  10.25000  0.05    0.94
Q7    1   0.0389  0.0707 -0.5000  10.50000  0.05    0.88
Q8    1  -0.4244  0.0756 -0.5607  10.50000  0.05    0.87
Q9    1   0.2553  0.1545  0.0614  11.00000  0.05    0.84
Q10   1   0.2235  0.0779 -0.5985  11.00000  0.05    0.77
Q11   1  -0.2948 -0.0250 -0.3050  11.00000  0.05    0.75
Q12   1  -0.5350  0.0350 -0.5369  10.50000  0.05    0.74
Q13   1  -0.5848  0.0006 -0.5000  10.50000  0.05    0.73
Q14   1  -0.0270  0.0921  0.1953  11.00000  0.05    0.62
Q15   1  -0.6530  0.0789 -0.6196  11.00000  0.05    0.61
Q16   1  -0.5000  0.0000 -0.6536  10.25000  0.05    0.57
Q17   1   0.2822  0.1166  0.2761  11.00000  0.05    0.57
Q18   1  -0.4198  0.1626 -0.7288  11.00000  0.05    0.56
Q19   1   0.0349  0.0870 -0.6895  11.00000  0.05    0.56
Q20   1  -0.4397  0.0603 -0.6619  10.50000  0.05    0.55
;
_shelx_res_checksum   14818

_shelx_hkl_file
;
   1   1   0 2974.55 43.8539  -3
   0   0   1 2974.55 43.8539  -2
   1   1   0 2974.55 43.8539   1
   0   0   1 2976.71 51.6487  -3
   1   1   0 2976.71 51.6487  -2
   1   1   0 2976.71 51.6487   1
   1   1   1 216.232 2.30400  -3
   1   1   1 216.232 2.30400  -2
   0   2   0 216.232 2.30400   1
   1   2   0 85.6832 0.67797   2
   1   2   0 101.410 0.76512   1
   1   2   0 85.1221 0.69621   3
   2   2   0 9767.61 132.669  -3
   0   0   2 9767.61 132.669  -2
   2   2   0 9767.61 132.669   1
   0   0   2 9999.99 136.891  -3
   2   2   0 9999.99 136.891  -2
   2   2   0 9999.99 136.891   1
   0   3   0 0.56930 0.16080   3
   0   3   0 -0.0226 0.21184   2
   0   3   0 -0.0131 0.14364   1
   2   2   1 2661.87 27.8615  -3
   1   1   2 2661.87 27.8615  -2
   1   3   0 2661.87 27.8615   1
   1   1   2 2712.95 26.7755  -3
   2   2   1 2712.95 26.7755  -2
   1   3   0 2712.95 26.7755   1
   2   3   0 74.9767 0.66274   3
   2   3   0 89.6039 0.73515   1
   2   3   0 73.3209 0.65048   2
   0   0   3 961.169 13.0883  -3
   3   3   0 961.169 13.0883  -2
   3   3   0 961.169 13.0883   1
   3   3   0 959.164 13.0019  -3
   0   0   3 959.164 13.0019  -2
   3   3   0 959.164 13.0019   1
   2   2   2 5904.87 73.4061  -3
   2   2   2 5904.87 73.4061  -2
   0   4   0 5904.87 73.4061   1
   1   4   0 225.814 1.83223   3
   1   4   0 264.705 2.00399   1
   1   4   0 214.396 1.82419   2
   1   1   3 117.072 1.44682  -3
   3   3   1 117.072 1.44682  -2
   2   4   0 117.072 1.44682   1
   3   3   1 113.508 1.31782  -3
   1   1   3 113.508 1.31782  -2
   2   4   0 113.508 1.31782   1
   3   4   0 69.5074 0.69602   2
   3   4   0 71.6571 0.74304   3
   3   4   0 83.4261 0.79784   1
   0   0   4 2871.36 38.4382  -3
   4   4   0 2871.36 38.4382  -2
   4   4   0 2871.36 38.4382   1
   4   4   0 2913.12 45.0392  -3
   0   0   4 2913.12 45.0392  -2
   4   4   0 2913.12 45.0392   1
   0   5   0 0.27398 0.17441   1
   0   5   0 0.03191 0.22521   3
   0   5   0 -0.0091 0.26404   2
   3   3   2 861.245 8.91056  -3
   2   2   3 861.245 8.91056  -2
   1   5   0 861.245 8.91056   1
   2   2   3 865.286 9.11102  -3
   3   3   2 865.286 9.11102  -2
   1   5   0 865.286 9.11102   1
   2   5   0 2.69178 0.19826   3
   2   5   0 2.90031 0.20428   2
   2   5   0 3.26443 0.17686   1
   4   4   1 1233.63 12.5414  -3
   1   1   4 1233.63 12.5414  -2
   3   5   0 1233.63 12.5414   1
   1   1   4 1275.02 12.1678  -3
   4   4   1 1275.02 12.1678  -2
   3   5   0 1275.02 12.1678   1
   4   5   0 11.4739 0.37070   2
   4   5   0 11.9770 0.38117   3
   4   5   0 13.9379 0.37910   1
   5   5   0 126.361 2.15656  -3
   0   0   5 126.361 2.15656  -2
   5   5   0 126.361 2.15656   1
   0   0   5 128.039 2.43846  -3
   5   5   0 128.039 2.43846  -2
   5   5   0 128.039 2.43846   1
   3   3   3 120.339 1.67442  -3
   3   3   3 120.339 1.67442  -2
   0   6   0 120.339 1.67442   1
   1   6   0 177.211 1.45297   1
   1   6   0 152.179 1.21254   3
   1   6   0 147.379 1.49015   2
   2   2   4 1848.87 19.0899  -3
   4   4   2 1848.87 19.0899  -2
   2   6   0 1848.87 19.0899   1
   4   4   2 1829.51 18.5658  -3
   2   2   4 1829.51 18.5658  -2
   2   6   0 1829.51 18.5658   1
   3   6   0 71.4022 0.79823   3
   3   6   0 82.9622 0.76988   1
   3   6   0 69.8382 0.76515   2
   1   1   5 80.0461 1.19842  -3
   5   5   1 80.0461 1.19842  -2
   4   6   0 80.0461 1.19842   1
   5   5   1 79.1584 1.10241  -3
   1   1   5 79.1584 1.10241  -2
   4   6   0 79.1584 1.10241   1
   5   6   0 14.8043 0.45360   2
   5   6   0 14.4682 0.46336   3
   5   6   0 18.3269 0.45216   1
   6   6   0 732.936 11.6276  -3
   0   0   6 732.936 11.6276  -2
   6   6   0 732.936 11.6276   1
   0   0   6 742.039 14.3852  -3
   6   6   0 742.039 14.3852  -2
   6   6   0 742.039 14.3852   1
   0   7   0 -0.3549 0.34500   2
   0   7   0 0.27693 0.37608   1
   0   7   0 0.21875 0.26100   3
   4   4   3 504.587 5.85496  -3
   3   3   4 504.587 5.85496  -2
   1   7   0 504.587 5.85496   1
   3   3   4 517.864 7.25256  -3
   4   4   3 517.864 7.25256  -2
   1   7   0 517.864 7.25256   1
   2   7   0 0.82251 0.18292   3
   2   7   0 0.88577 0.19781   1
   2   7   0 0.60222 0.29125   2
   2   2   5 123.776 1.76256  -3
   5   5   2 123.776 1.76256  -2
   3   7   0 123.776 1.76256   1
   5   5   2 119.475 1.68281  -3
   2   2   5 119.475 1.68281  -2
   3   7   0 119.475 1.68281   1
   4   7   0 -0.0598 0.22362   3
   4   7   0 -0.3256 0.30334   2
   4   7   0 -0.0509 0.21839   1
   1   1   6 477.911 5.50774  -3
   6   6   1 477.911 5.50774  -2
   5   7   0 477.911 5.50774   1
   6   6   1 449.765 5.18970  -3
   1   1   6 449.765 5.18970  -2
   5   7   0 449.765 5.18970   1
   6   7   0 -0.2733 0.27416   3
   6   7   0 -0.1874 0.26710   2
   6   7   0 -0.2591 0.25279   1
   7   7   0 16.1651 1.22749  -3
   0   0   7 16.1651 1.22749  -2
   7   7   0 16.1651 1.22749   1
   0   0   7 14.4649 1.21186  -3
   7   7   0 14.4649 1.21186  -2
   7   7   0 14.4649 1.21186   1
   4   4   4 683.704 8.47078  -3
   4   4   4 683.704 8.47078  -2
   0   8   0 683.704 8.47078   1
   1   8   0 61.3481 0.96380   3
   1   8   0 71.3817 1.04810   1
   1   8   0 60.6852 1.00187   2
   5   5   3 87.5459 1.74903  -3
   3   3   5 87.5459 1.74903  -2
   2   8   0 87.5459 1.74903   1
   3   3   5 85.9632 1.75545  -3
   5   5   3 85.9632 1.75545  -2
   2   8   0 85.9632 1.75545   1
   3   8   0 47.6678 0.75195   1
   3   8   0 40.4145 0.66969   3
   3   8   0 40.9584 0.80724   2
   6   6   2 488.890 5.60240  -3
   2   2   6 488.890 5.60240  -2
   4   8   0 488.890 5.60240   1
   2   2   6 498.332 6.30180  -3
   6   6   2 498.332 6.30180  -2
   4   8   0 498.332 6.30180   1
   5   8   0 12.0315 0.49462   1
   5   8   0 9.38730 0.42302   3
   5   8   0 10.1808 0.57215   2
   1   1   7 17.6731 0.99435  -3
   7   7   1 17.6731 0.99435  -2
   6   8   0 17.6731 0.99435   1
   7   7   1 16.9548 0.78866  -3
   1   1   7 16.9548 0.78866  -2
   6   8   0 16.9548 0.78866   1
   7   8   0 1.04030 0.28211   1
   7   8   0 0.85215 0.32372   2
   7   8   0 1.31154 0.34356   3
   0   0   8 184.295 4.05734  -3
   8   8   0 184.295 4.05734  -2
   8   8   0 184.295 4.05734   1
   8   8   0 183.442 4.25095  -3
   0   0   8 183.442 4.25095  -2
   8   8   0 183.442 4.25095   1
   0   9   0 -0.4408 0.46772   3
   0   9   0 -0.3378 0.36850   2
   0   9   0 -0.2457 0.52524   1
   4   4   5 104.769 2.04463  -3
   5   5   4 104.769 2.04463  -2
   1   9   0 104.769 2.04463   1
   5   5   4 105.252 2.03623  -3
   4   4   5 105.252 2.03623  -2
   1   9   0 105.252 2.03623   1
   2   9   0 0.81155 0.33398   2
   2   9   0 1.75635 0.38408   1
   2   9   0 1.15904 0.44191   3
   6   6   3 211.762 3.86773  -3
   3   3   6 211.762 3.86773  -2
   3   9   0 211.762 3.86773   1
   3   3   6 217.815 4.85158  -3
   6   6   3 217.815 4.85158  -2
   3   9   0 217.815 4.85158   1
   4   9   0 4.08704 0.44429   3
   4   9   0 5.42800 0.45975   1
   4   9   0 4.60225 0.47430   2
   7   7   2 18.9426 1.23735  -3
   2   2   7 18.9426 1.23735  -2
   5   9   0 18.9426 1.23735   1
   2   2   7 18.2208 1.05538  -3
   7   7   2 18.2208 1.05538  -2
   5   9   0 18.2208 1.05538   1
   6   9   0 2.17645 0.42511   3
   6   9   0 2.23621 0.38498   1
   6   9   0 2.16229 0.47815   2
   8   8   1 142.737 2.82431  -3
   1   1   8 142.737 2.82431  -2
   7   9   0 142.737 2.82431   1
   1   1   8 147.415 2.94239  -3
   8   8   1 147.415 2.94239  -2
   7   9   0 147.415 2.94239   1
   8   9   0 1.28734 0.66382   2
   9   9   0 4.07305 2.52075  -3
   0   0   9 4.07305 2.52075  -2
   9   9   0 4.07305 2.52075   1
   5   5   5 67.7655 1.88933  -3
   5   5   5 67.7655 1.88933  -2
   0  10   0 67.7655 1.88933   1
   1  10   0 17.0486 0.87090   3
   1  10   0 16.0255 0.66506   2
   1  10   0 21.4395 0.93083   1
   6   6   4 199.119 3.73203  -3
   4   4   6 199.119 3.73203  -2
   2  10   0 199.119 3.73203   1
   4   4   6 201.844 3.79508  -3
   6   6   4 201.844 3.79508  -2
   2  10   0 201.844 3.79508   1
   3  10   0 11.6965 0.67447   2
   3  10   0 11.9377 0.70893   3
   3  10   0 15.9373 0.88673   1
   3   3   7 29.7408 1.71611  -3
   7   7   3 29.7408 1.71611  -2
   4  10   0 29.7408 1.71611   1
   7   7   3 27.0621 1.37538  -3
   3   3   7 27.0621 1.37538  -2
   4  10   0 27.0621 1.37538   1
   5  10   0 7.54422 0.61880   1
   5  10   0 5.95381 0.58813   2
   8   8   2 150.335 3.79195  -3
   2   2   8 150.335 3.79195  -2
   6  10   0 150.335 3.79195   1
   2   2   8 144.840 2.97649  -3
   8   8   2 144.840 2.97649  -2
   6  10   0 144.840 2.97649   1
   7  10   0 1.80223 0.56587   2
   9   9   1 55.7144 3.43934  -3
   1   1   9 55.7144 3.43934  -2
   8  10   0 55.7144 3.43934   1
   9  10   0 1.59488 0.81846   2
  10  10   0 49.6089 4.26827  -3
   0   0  10 49.6089 4.26827  -2
  10  10   0 49.6089 4.26827   1
   0   0  10 52.1607 3.92918  -3
  10  10   0 52.1607 3.92918  -2
  10  10   0 52.1607 3.92918   1
   6   6   5 68.9569 1.99698  -3
   5   5   6 68.9569 1.99698  -2
   1  11   0 68.9569 1.99698   1
   5   5   6 67.0215 2.37484  -3
   6   6   5 67.0215 2.37484  -2
   1  11   0 67.0215 2.37484   1
   2  11   0 1.41523 0.52876   1
   7   7   4 24.0966 1.78506  -3
   4   4   7 24.0966 1.78506  -2
   3  11   0 24.0966 1.78506   1
   4   4   7 23.4094 1.72334  -3
   7   7   4 23.4094 1.72334  -2
   3  11   0 23.4094 1.72334   1
   4  11   0 4.54150 2.35615   3
   3   3   8 76.3131 3.52133  -3
   8   8   3 76.3131 3.52133  -2
   5  11   0 76.3131 3.52133   1
   8   8   3 78.1021 2.67629  -3
   3   3   8 78.1021 2.67629  -2
   5  11   0 78.1021 2.67629   1
   6  11   0 26.4321 2.79754   1
   6  11   0 2.56630 1.99563   3
   9   9   2 1.45863 1.89271  -3
   2   2   9 1.45863 1.89271  -2
   7  11   0 1.45863 1.89271   1
   8  11   0 1.31170 0.78547   1
   8  11   0 1.50954 0.84938   2
  10  10   1 38.1102 2.89903  -3
   1   1  10 38.1102 2.89903  -2
   9  11   0 38.1102 2.89903   1
   1   1  10 41.7855 2.58637  -3
  10  10   1 41.7855 2.58637  -2
   9  11   0 41.7855 2.58637   1
   6   6   6 66.7906 2.08443  -3
   6   6   6 66.7906 2.08443  -2
   0  12   0 66.7906 2.08443   1
   1  12   0 3.08556 0.58660   1
   1  12   0 3.90920 0.60161   3
   1  12   0 3.21526 0.50540   2
   7   7   5 24.8407 1.60122  -3
   5   5   7 24.8407 1.60122  -2
   2  12   0 24.8407 1.60122   1
   5   5   7 22.3737 1.36361  -3
   7   7   5 22.3737 1.36361  -2
   2  12   0 22.3737 1.36361   1
   3  12   0 2.59770 0.52154   2
   3  12   0 3.54461 0.62614   3
   3  12   0 3.44787 0.60236   1
   4   4   8 59.7526 1.92547  -3
   8   8   4 59.7526 1.92547  -2
   4  12   0 59.7526 1.92547   1
   8   8   4 59.1039 2.06626  -3
   4   4   8 59.1039 2.06626  -2
   4  12   0 59.1039 2.06626   1
   5  12   0 2.84445 0.59286   2
   5  12   0 3.83608 0.76060   3
   9   9   3 4.19649 1.38219  -3
   3   3   9 4.19649 1.38219  -2
   6  12   0 4.19649 1.38219   1
   7  12   0 2.28332 0.89874   1
   7  12   0 2.08213 0.96637   2
   7  12   0 0.50029 0.76036   3
  10  10   2 30.3741 2.76560  -3
   2   2  10 30.3741 2.76560  -2
   8  12   0 30.3741 2.76560   1
   0  13   0 1.09549 1.26562   2
   0  13   0 0.29582 0.90690   3
   0  13   0 0.53444 1.03688   1
   6   6   7 17.2462 1.34381  -3
   7   7   6 17.2462 1.34381  -2
   1  13   0 17.2462 1.34381   1
   7   7   6 17.4066 1.39222  -3
   6   6   7 17.4066 1.39222  -2
   1  13   0 17.4066 1.39222   1
   2  13   0 0.62347 0.64008   1
   2  13   0 2.19287 0.68671   3
   2  13   0 -0.1857 0.98104   2
   8   8   5 27.3782 2.47244  -3
   5   5   8 27.3782 2.47244  -2
   3  13   0 27.3782 2.47244   1
   5   5   8 26.8410 1.85802  -3
   8   8   5 26.8410 1.85802  -2
   3  13   0 26.8410 1.85802   1
   4  13   0 1.04667 0.84712   3
   4  13   0 0.87652 0.94309   2
   4  13   0 -0.0417 0.90091   1
   9   9   4 6.25878 1.51348  -3
   4   4   9 6.25878 1.51348  -2
   5  13   0 6.25878 1.51348   1
   4   4   9 3.49327 1.76024  -3
   9   9   4 3.49327 1.76024  -2
   5  13   0 3.49327 1.76024   1
   6  13   0 1.25086 0.81185   3
   6  13   0 1.80530 1.02339   2
   6  13   0 0.10457 0.87931   1
  10  10   3 15.4103 3.96025  -3
   3   3  10 15.4103 3.96025  -2
   7  13   0 15.4103 3.96025   1
   3   3  10 23.4181 3.98006  -3
  10  10   3 23.4181 3.98006  -2
   7  13   0 23.4181 3.98006   1
   7   7   7 8.76193 2.30998  -3
   7   7   7 8.76193 2.30998  -2
   0  14   0 8.76193 2.30998   1
   1  14   0 0.21720 0.93539   1
   1  14   0 -0.3110 1.08282   3
   1  14   0 1.50465 1.00301   2
   8   8   6 19.9854 2.53555  -3
   6   6   8 19.9854 2.53555  -2
   2  14   0 19.9854 2.53555   1
   6   6   8 17.8295 2.53218  -3
   8   8   6 17.8295 2.53218  -2
   2  14   0 17.8295 2.53218   1
   3  14   0 -0.0616 1.16791   1
   3  14   0 0.51148 1.10941   3
   3  14   0 -0.9916 1.08294   2
   5   5   9 3.80607 2.48432  -3
   9   9   5 3.80607 2.48432  -2
   4  14   0 3.80607 2.48432   1
   9   9   5 0.65367 2.62676  -3
   5   5   9 0.65367 2.62676  -2
   4  14   0 0.65367 2.62676   1
   1   1   0 2933.21 43.8702  -3
   1   1   0 2933.21 43.8702  -2
   0   0   1 2933.21 43.8702   1
   0   1   1 0.50961 0.09841   2
   0   1   1 0.32031 0.10847   3
   0   1   1 0.32685 0.08506   1
   0   2   0 216.324 2.29622  -3
   1   1   1 216.324 2.29622  -2
   1   1   1 216.324 2.29622   1
   1   1   1 214.648 2.78979  -3
   0   2   0 214.648 2.78979  -2
   1   1   1 214.648 2.78979   1
   0   2   1 2209.26 17.5506  -3
   0   2   1 2209.26 17.5506  -2
   0   2   1 2209.26 17.5506   1
   1   2   1 134.473 0.77515   3
   1   2   1 133.205 0.75395   2
   1   2   1 160.179 0.90232   1
   1   3   0 2639.95 25.7331  -3
   1   1   2 2639.95 25.7331  -2
   2   2   1 2639.95 25.7331   1
   1   1   2 2588.12 25.6804  -3
   1   3   0 2588.12 25.6804  -2
   2   2   1 2588.12 25.6804   1
   0   3   1 0.21710 0.16421   1
   0   3   1 -0.2748 0.17227   2
   0   3   1 0.11453 0.16521   3
   1   3   1 246.785 1.99941  -3
   0   2   2 246.785 1.99941  -2
   1   3   1 246.785 1.99941   1
   0   2   2 247.741 2.08787  -3
   1   3   1 247.741 2.08787  -2
   1   3   1 247.741 2.08787   1
   2   3   1 19.6630 0.24040   2
   2   3   1 19.9704 0.23627   3
   2   3   1 24.1627 0.25886   1
   1   1   3 100.321 1.48633  -3
   2   4   0 100.321 1.48633  -2
   3   3   1 100.321 1.48633   1
   2   4   0 98.8036 1.35549  -3
   1   1   3 98.8036 1.35549  -2
   3   3   1 98.8036 1.35549   1
   1   3   2 1958.86 17.0967  -3
   1   3   2 1958.86 17.0967  -2
   0   4   1 1958.86 17.0967   1
   1   4   1 199.785 1.20861   1
   1   4   1 164.137 1.05294   2
   1   4   1 167.148 1.00451   3
   2   4   1 382.056 3.15202  -3
   0   2   3 382.056 3.15202  -2
   2   4   1 382.056 3.15202   1
   0   2   3 387.237 2.93522  -3
   2   4   1 387.237 2.93522  -2
   2   4   1 387.237 2.93522   1
   3   4   1 111.484 0.68905   1
   3   4   1 92.1874 0.59811   2
   3   4   1 92.8160 0.61639   3
   1   1   4 1175.30 11.2531  -3
   3   5   0 1175.30 11.2531  -2
   4   4   1 1175.30 11.2531   1
   3   5   0 1176.08 11.2157  -3
   1   1   4 1176.08 11.2157  -2
   4   4   1 1176.08 11.2157   1
   0   5   1 -0.2930 0.14966   2
   0   5   1 -0.1156 0.18127   1
   0   5   1 -0.0225 0.19079   3
   2   4   2 119.260 1.14222  -3
   1   3   3 119.260 1.14222  -2
   1   5   1 119.260 1.14222   1
   1   3   3 116.581 1.09453  -3
   2   4   2 116.581 1.09453  -2
   1   5   1 116.581 1.09453   1
   2   5   1 4.17863 0.17296   3
   2   5   1 4.00602 0.17395   2
   2   5   1 5.33428 0.17034   1
   3   5   1 420.953 2.96704  -3
   0   2   4 420.953 2.96704  -2
   3   5   1 420.953 2.96704   1
   0   2   4 425.372 3.33790  -3
   3   5   1 425.372 3.33790  -2
   3   5   1 425.372 3.33790   1
   4   5   1 10.7987 0.24076   1
   4   5   1 8.97330 0.20875   2
   4   5   1 8.57443 0.21604   3
   4   6   0 71.8204 1.13354  -3
   1   1   5 71.8204 1.13354  -2
   5   5   1 71.8204 1.13354   1
   1   1   5 70.3221 1.11773  -3
   4   6   0 70.3221 1.11773  -2
   5   5   1 70.3221 1.11773   1
   2   4   3 58.4127 0.73812  -3
   2   4   3 58.4127 0.73812  -2
   0   6   1 58.4127 0.73812   1
   1   6   1 157.267 0.95208   1
   1   6   1 133.663 0.89661   3
   1   6   1 131.011 0.84695   2
   1   3   4 965.289 7.58207  -3
   3   5   2 965.289 7.58207  -2
   2   6   1 965.289 7.58207   1
   3   5   2 935.465 7.05101  -3
   1   3   4 935.465 7.05101  -2
   2   6   1 935.465 7.05101   1
   3   6   1 81.0670 0.60166   1
   3   6   1 68.1938 0.55612   2
   3   6   1 68.2867 0.58493   3
   0   2   5 38.5206 0.64615  -3
   4   6   1 38.5206 0.64615  -2
   4   6   1 38.5206 0.64615   1
   4   6   1 37.1310 0.52702  -3
   0   2   5 37.1310 0.52702  -2
   4   6   1 37.1310 0.52702   1
   5   6   1 11.1592 0.27218   3
   5   6   1 11.4752 0.26999   2
   5   6   1 13.4920 0.30532   1
   1   1   6 431.950 5.01963  -3
   5   7   0 431.950 5.01963  -2
   6   6   1 431.950 5.01963   1
   5   7   0 436.596 5.06783  -3
   1   1   6 436.596 5.06783  -2
   6   6   1 436.596 5.06783   1
   0   7   1 -0.5464 0.21701   1
   0   7   1 -0.0515 0.21802   3
   0   7   1 -0.4350 0.20067   2
   2   4   4 202.221 1.67865  -3
   3   5   3 202.221 1.67865  -2
   1   7   1 202.221 1.67865   1
   3   5   3 199.203 1.65942  -3
   2   4   4 199.203 1.65942  -2
   1   7   1 199.203 1.65942   1
   2   7   1 -0.1877 0.18107   3
   2   7   1 -0.0784 0.16063   1
   2   7   1 -0.0304 0.16788   2
   4   6   2 62.8886 0.78864  -3
   1   3   5 62.8886 0.78864  -2
   3   7   1 62.8886 0.78864   1
   1   3   5 65.4475 0.80054  -3
   4   6   2 65.4475 0.80054  -2
   3   7   1 65.4475 0.80054   1
   4   7   1 0.64058 0.20820   3
   4   7   1 0.53386 0.18817   2
   4   7   1 0.87643 0.18913   1
   5   7   1 284.019 2.34228  -3
   0   2   6 284.019 2.34228  -2
   5   7   1 284.019 2.34228   1
   0   2   6 286.592 2.58649  -3
   5   7   1 286.592 2.58649  -2
   5   7   1 286.592 2.58649   1
   6   7   1 -0.1672 0.20013   1
   6   7   1 -0.5015 0.20262   2
   6   7   1 -0.2860 0.19058   3
   1   1   7 15.5921 1.07261  -3
   6   8   0 15.5921 1.07261  -2
   7   7   1 15.5921 1.07261   1
   6   8   0 16.3748 0.82146  -3
   1   1   7 16.3748 0.82146  -2
   7   7   1 16.3748 0.82146   1
   3   5   4 490.270 4.38198  -3
   3   5   4 490.270 4.38198  -2
   0   8   1 490.270 4.38198   1
   1   8   1 71.9494 0.66473   1
   1   8   1 60.0956 0.62363   3
   1   8   1 58.1106 0.57493   2
   2   4   5 12.5855 0.45246  -3
   4   6   3 12.5855 0.45246  -2
   2   8   1 12.5855 0.45246   1
   4   6   3 12.7359 0.47131  -3
   2   4   5 12.7359 0.47131  -2
   2   8   1 12.7359 0.47131   1
   3   8   1 35.1964 0.50387   1
   3   8   1 30.7239 0.53839   3
   3   8   1 28.7075 0.47267   2
   1   3   6 349.161 3.06185  -3
   5   7   2 349.161 3.06185  -2
   4   8   1 349.161 3.06185   1
   5   7   2 338.135 3.12175  -3
   1   3   6 338.135 3.12175  -2
   4   8   1 338.135 3.12175   1
   5   8   1 10.7383 0.34931   3
   5   8   1 12.9021 0.38046   1
   5   8   1 10.6664 0.32940   2
   6   8   1 4.41498 0.46035  -3
   0   2   7 4.41498 0.46035  -2
   6   8   1 4.41498 0.46035   1
   0   2   7 3.64730 0.40411  -3
   6   8   1 3.64730 0.40411  -2
   6   8   1 3.64730 0.40411   1
   7   8   1 1.00936 0.25032   3
   7   8   1 0.61736 0.25551   2
   7   8   1 1.00747 0.25547   1
   1   1   8 142.789 2.86757  -3
   7   9   0 142.789 2.86757  -2
   8   8   1 142.789 2.86757   1
   7   9   0 136.075 2.72493  -3
   1   1   8 136.075 2.72493  -2
   8   8   1 136.075 2.72493   1
   0   9   1 -0.4659 0.32524   1
   0   9   1 -0.2844 0.30549   2
   0   9   1 0.12827 0.32325   3
   3   5   5 77.1145 1.38054  -3
   4   6   4 77.1145 1.38054  -2
   1   9   1 77.1145 1.38054   1
   4   6   4 72.0218 1.06671  -3
   3   5   5 72.0218 1.06671  -2
   1   9   1 72.0218 1.06671   1
   2   9   1 2.63068 0.21625   1
   2   9   1 1.91065 0.28885   2
   2   9   1 2.20415 0.23181   3
   5   7   3 149.694 1.75992  -3
   2   4   6 149.694 1.75992  -2
   3   9   1 149.694 1.75992   1
   2   4   6 152.774 1.84044  -3
   5   7   3 152.774 1.84044  -2
   3   9   1 152.774 1.84044   1
   4   9   1 3.39884 0.28186   1
   4   9   1 2.39229 0.27312   3
   4   9   1 2.57647 0.26769   2
   1   3   7 13.9157 0.54730  -3
   6   8   2 13.9157 0.54730  -2
   5   9   1 13.9157 0.54730   1
   6   8   2 15.1484 0.68744  -3
   1   3   7 15.1484 0.68744  -2
   5   9   1 15.1484 0.68744   1
   6   9   1 2.04416 0.28803   2
   6   9   1 2.38908 0.27914   1
   6   9   1 1.98893 0.31301   3
   0   2   8 106.207 1.57297  -3
   7   9   1 106.207 1.57297  -2
   7   9   1 106.207 1.57297   1
   7   9   1 107.946 1.72540  -3
   0   2   8 107.946 1.72540  -2
   7   9   1 107.946 1.72540   1
   8   9   1 1.72820 0.79241   3
   8   9   1 1.94958 1.39560   1
   4   6   5 25.2794 0.88061  -3
   4   6   5 25.2794 0.88061  -2
   0  10   1 25.2794 0.88061   1
   1  10   1 18.1268 0.54117   1
   1  10   1 15.6237 0.48317   2
   1  10   1 15.7890 0.40187   3
   3   5   6 183.230 2.46992  -3
   5   7   4 183.230 2.46992  -2
   2  10   1 183.230 2.46992   1
   5   7   4 180.496 2.45047  -3
   3   5   6 180.496 2.45047  -2
   2  10   1 180.496 2.45047   1
   3  10   1 15.1925 0.51840   1
   3  10   1 12.2113 0.37755   3
   3  10   1 12.2222 0.45250   2
   2   4   7 9.13504 0.60189  -3
   6   8   3 9.13504 0.60189  -2
   4  10   1 9.13504 0.60189   1
   6   8   3 10.6059 0.63859  -3
   2   4   7 10.6059 0.63859  -2
   4  10   1 10.6059 0.63859   1
   5  10   1 5.94645 0.42054   3
   5  10   1 6.28118 0.41047   1
   5  10   1 5.58665 0.49160   2
   7   9   2 107.832 1.72461  -3
   1   3   8 107.832 1.72461  -2
   6  10   1 107.832 1.72461   1
   1   3   8 112.036 1.94681  -3
   7   9   2 112.036 1.94681  -2
   6  10   1 112.036 1.94681   1
   7  10   1 1.63825 0.37427   3
   7  10   1 1.87377 0.36356   1
   7  10   1 1.57618 0.39503   2
   8  10   1 2.37812 0.82512  -3
   0   2   9 2.37812 0.82512  -2
   8  10   1 2.37812 0.82512   1
   0   2   9 0.50824 0.62663  -3
   8  10   1 0.50824 0.62663  -2
   8  10   1 0.50824 0.62663   1
   9  10   1 2.45359 1.19008   1
   9  10   1 -0.1962 0.60753   3
   1   1  10 42.1980 2.71861  -3
   9  11   0 42.1980 2.71861  -2
  10  10   1 42.1980 2.71861   1
   9  11   0 39.6115 2.90455  -3
   1   1  10 39.6115 2.90455  -2
  10  10   1 39.6115 2.90455   1
   0  11   1 0.54619 0.37885   2
   0  11   1 0.41533 1.48411   1
   0  11   1 1.20102 1.70186   3
   5   7   5 59.5829 1.31761  -3
   4   6   6 59.5829 1.31761  -2
   1  11   1 59.5829 1.31761   1
   4   6   6 61.1045 1.43686  -3
   5   7   5 61.1045 1.43686  -2
   1  11   1 61.1045 1.43686   1
   2  11   1 1.40003 0.34603   1
   2  11   1 1.82716 0.92200   3
   2  11   1 1.38602 0.33393   2
   6   8   4 18.7676 1.19017  -3
   3   5   7 18.7676 1.19017  -2
   3  11   1 18.7676 1.19017   1
   3   5   7 19.8172 1.21644  -3
   6   8   4 19.8172 1.21644  -2
   3  11   1 19.8172 1.21644   1
   4  11   1 2.53585 0.35744   3
   4  11   1 2.98222 0.46439   2
   4  11   1 3.75804 0.42433   1
   2   4   8 61.1864 1.42397  -3
   7   9   3 61.1864 1.42397  -2
   5  11   1 61.1864 1.42397   1
   7   9   3 61.2092 1.52225  -3
   2   4   8 61.2092 1.52225  -2
   5  11   1 61.2092 1.52225   1
   6  11   1 2.88335 0.47593   3
   6  11   1 3.25081 0.48075   1
   8  10   2 3.80493 1.39886  -3
   1   3   9 3.80493 1.39886  -2
   7  11   1 3.80493 1.39886   1
   1   3   9 1.50461 0.82309  -3
   8  10   2 1.50461 0.82309  -2
   7  11   1 1.50461 0.82309   1
   8  11   1 1.85143 0.64861   1
   8  11   1 1.25506 0.59395   3
   8  11   1 1.88465 0.67728   2
   9  11   1 33.8411 1.74022  -3
   0   2  10 33.8411 1.74022  -2
   9  11   1 33.8411 1.74022   1
   0   2  10 35.3880 2.63379  -3
   9  11   1 35.3880 2.63379  -2
   9  11   1 35.3880 2.63379   1
   5   7   6 73.9293 1.51502  -3
   5   7   6 73.9293 1.51502  -2
   0  12   1 73.9293 1.51502   1
   1  12   1 3.21097 0.34797   2
   1  12   1 2.33793 0.41288   3
   1  12   1 2.96678 0.41955   1
   6   8   5 14.4125 0.85480  -3
   4   6   7 14.4125 0.85480  -2
   2  12   1 14.4125 0.85480   1
   4   6   7 16.0752 0.90329  -3
   6   8   5 16.0752 0.90329  -2
   2  12   1 16.0752 0.90329   1
   3  12   1 3.06431 0.41577   1
   3  12   1 2.51034 0.39439   2
   3  12   1 3.24811 0.46498   3
   3   5   8 53.4139 1.37726  -3
   7   9   4 53.4139 1.37726  -2
   4  12   1 53.4139 1.37726   1
   7   9   4 55.2756 1.56743  -3
   3   5   8 55.2756 1.56743  -2
   4  12   1 55.2756 1.56743   1
   5  12   1 3.43853 0.53125   1
   5  12   1 3.22880 0.50598   3
   5  12   1 2.80465 0.94840   2
   8  10   3 4.43472 1.08190  -3
   2   4   9 4.43472 1.08190  -2
   6  12   1 4.43472 1.08190   1
   7  12   1 2.06187 0.60228   2
   7  12   1 1.63318 0.57373   3
   7  12   1 0.33560 0.56846   1
   9  11   2 29.1539 1.77262  -3
   1   3  10 29.1539 1.77262  -2
   8  12   1 29.1539 1.77262   1
   1   3  10 28.7638 2.13209  -3
   9  11   2 28.7638 2.13209  -2
   8  12   1 28.7638 2.13209   1
   0  13   1 0.28150 0.79800   1
   0  13   1 0.50842 0.81962   3
   0  13   1 0.18032 0.70152   2
   6   8   6 13.6874 1.36667  -3
   5   7   7 13.6874 1.36667  -2
   1  13   1 13.6874 1.36667   1
   5   7   7 16.8690 1.36086  -3
   6   8   6 16.8690 1.36086  -2
   1  13   1 16.8690 1.36086   1
   2  13   1 0.21973 0.65325   3
   2  13   1 1.18909 0.50294   2
   4   6   8 23.6873 1.52420  -3
   7   9   5 23.6873 1.52420  -2
   3  13   1 23.6873 1.52420   1
   7   9   5 24.0201 1.66265  -3
   4   6   8 24.0201 1.66265  -2
   3  13   1 24.0201 1.66265   1
   4  13   1 2.72919 0.59948   2
   4  13   1 1.67121 0.56658   1
   4  13   1 1.37079 0.60658   3
   8  10   4 2.85490 1.34444  -3
   3   5   9 2.85490 1.34444  -2
   5  13   1 2.85490 1.34444   1
   3   5   9 3.90082 0.98996  -3
   8  10   4 3.90082 0.98996  -2
   5  13   1 3.90082 0.98996   1
   6  13   1 1.61273 0.73944   3
   6  13   1 1.47660 0.75733   2
   6  13   1 1.55095 0.71167   1
   6   8   7 6.88140 1.34272  -3
   6   8   7 6.88140 1.34272  -2
   0  14   1 6.88140 1.34272   1
   1  14   1 1.15727 0.66158   3
   1  14   1 -0.5357 0.67366   1
   1  14   1 0.40100 0.72051   2
   7   9   6 21.2234 1.57459  -3
   5   7   8 21.2234 1.57459  -2
   2  14   1 21.2234 1.57459   1
   5   7   8 20.8141 1.63665  -3
   7   9   6 20.8141 1.63665  -2
   2  14   1 20.8141 1.63665   1
   3  14   1 2.04565 0.74006   3
   3  14   1 0.62368 0.74820   2
   3  14   1 -0.1252 0.72834   1
   8  10   5 5.31278 2.72932  -3
   4   6   9 5.31278 2.72932  -2
   4  14   1 5.31278 2.72932   1
   4   6   9 4.08941 1.56336  -3
   8  10   5 4.08941 1.56336  -2
   4  14   1 4.08941 1.56336   1
   2   2   0 9903.77 135.231  -3
   2   2   0 9903.77 135.231  -2
   0   0   2 9903.77 135.231   1
   0   1   2 0.27439 0.11290   3
   0   1   2 0.30437 0.11537   2
   0   1   2 0.16890 0.13208   1
   2   2   1 2552.39 25.0206  -3
   1   3   0 2552.39 25.0206  -2
   1   1   2 2552.39 25.0206   1
   1   3   0 2636.93 25.6903  -3
   2   2   1 2636.93 25.6903  -2
   1   1   2 2636.93 25.6903   1
   1   3   1 248.895 1.98180  -3
   1   3   1 248.895 1.98180  -2
   0   2   2 248.895 1.98180   1
   1   2   2 66.0182 0.46868   1
   1   2   2 54.7094 0.40372   2
   1   2   2 54.9538 0.41365   3
   0   4   0 5948.14 66.3658  -3
   2   2   2 5948.14 66.3658  -2
   2   2   2 5948.14 66.3658   1
   2   2   2 5964.94 81.1884  -3
   0   4   0 5964.94 81.1884  -2
   2   2   2 5964.94 81.1884   1
   0   3   2 0.18502 0.19926   3
   0   3   2 0.00900 0.22756   1
   0   3   2 -0.0391 0.21473   2
   0   4   1 1994.42 16.2769  -3
   1   3   2 1994.42 16.2769  -2
   1   3   2 1994.42 16.2769   1
   1   3   2 1959.34 15.9068  -3
   0   4   1 1959.34 15.9068  -2
   1   3   2 1959.34 15.9068   1
   2   3   2 36.9916 0.35343   2
   2   3   2 37.9713 0.35329   3
   2   3   2 44.9809 0.38157   1
   2   2   3 869.207 9.70303  -3
   1   5   0 869.207 9.70303  -2
   3   3   2 869.207 9.70303   1
   1   5   0 855.550 8.26959  -3
   2   2   3 855.550 8.26959  -2
   3   3   2 855.550 8.26959   1
   0   4   2 3746.92 30.3923  -3
   0   4   2 3746.92 30.3923  -2
   0   4   2 3746.92 30.3923   1
   1   4   2 138.124 0.89466   2
   1   4   2 165.461 1.04414   1
   1   4   2 142.632 0.98858   3
   1   5   1 131.537 1.15733  -3
   1   3   3 131.537 1.15733  -2
   2   4   2 131.537 1.15733   1
   1   3   3 133.594 1.21343  -3
   1   5   1 133.594 1.21343  -2
   2   4   2 133.594 1.21343   1
   3   4   2 49.8996 0.44492   3
   3   4   2 48.6627 0.44113   2
   3   4   2 59.6910 0.48172   1
   2   2   4 1903.24 20.8012  -3
   2   6   0 1903.24 20.8012  -2
   4   4   2 1903.24 20.8012   1
   2   6   0 1849.21 17.5219  -3
   2   2   4 1849.21 17.5219  -2
   4   4   2 1849.21 17.5219   1
   0   5   2 0.10660 0.22644   2
   0   5   2 0.11083 0.24099   3
   0   5   2 0.02265 0.23049   1
   1   5   2 739.771 5.67130  -3
   0   4   3 739.771 5.67130  -2
   1   5   2 739.771 5.67130   1
   0   4   3 743.113 5.90925  -3
   1   5   2 743.113 5.90925  -2
   1   5   2 743.113 5.90925   1
   2   5   2 2.42458 0.14530   1
   2   5   2 1.74245 0.14800   2
   2   5   2 1.97627 0.15711   3
   2   6   1 995.457 7.50282  -3
   1   3   4 995.457 7.50282  -2
   3   5   2 995.457 7.50282   1
   1   3   4 1000.21 7.87287  -3
   2   6   1 1000.21 7.87287  -2
   3   5   2 1000.21 7.87287   1
   4   5   2 7.11362 0.22093   3
   4   5   2 6.78282 0.21169   2
   4   5   2 8.30695 0.22344   1
   3   7   0 119.597 1.55510  -3
   2   2   5 119.597 1.55510  -2
   5   5   2 119.597 1.55510   1
   2   2   5 121.224 1.76063  -3
   3   7   0 121.224 1.76063  -2
   5   5   2 121.224 1.76063   1
   1   5   3 116.276 1.09419  -3
   1   5   3 116.276 1.09419  -2
   0   6   2 116.276 1.09419   1
   1   6   2 101.827 0.71201   3
   1   6   2 99.6106 0.73065   2
   1   6   2 118.858 0.79222   1
   2   6   2 1248.50 9.01180  -3
   0   4   4 1248.50 9.01180  -2
   2   6   2 1248.50 9.01180   1
   0   4   4 1267.45 9.16562  -3
   2   6   2 1267.45 9.16562  -2
   2   6   2 1267.45 9.16562   1
   3   6   2 55.3287 0.49827   1
   3   6   2 46.1713 0.48727   3
   3   6   2 45.8420 0.48006   2
   3   7   1 71.2565 0.85338  -3
   1   3   5 71.2565 0.85338  -2
   4   6   2 71.2565 0.85338   1
   1   3   5 71.8247 0.83597  -3
   3   7   1 71.8247 0.83597  -2
   4   6   2 71.8247 0.83597   1
   5   6   2 9.55480 0.27147   2
   5   6   2 11.7716 0.30507   1
   5   6   2 9.69521 0.29543   3
   2   2   6 514.706 6.52003  -3
   4   8   0 514.706 6.52003  -2
   6   6   2 514.706 6.52003   1
   4   8   0 502.011 5.77133  -3
   2   2   6 502.011 5.77133  -2
   6   6   2 502.011 5.77133   1
   0   7   2 -0.0748 0.18803   2
   0   7   2 0.19425 0.26956   3
   0   7   2 -0.0929 0.22768   1
   2   6   3 415.617 3.60464  -3
   1   5   4 415.617 3.60464  -2
   1   7   2 415.617 3.60464   1
   1   5   4 416.559 3.31022  -3
   2   6   3 416.559 3.31022  -2
   1   7   2 416.559 3.31022   1
   2   7   2 0.32641 0.17385   2
   2   7   2 0.70527 0.18481   1
   2   7   2 0.30073 0.18325   3
   3   7   2 116.102 1.31191  -3
   0   4   5 116.102 1.31191  -2
   3   7   2 116.102 1.31191   1
   0   4   5 118.095 1.26866  -3
   3   7   2 118.095 1.26866  -2
   3   7   2 118.095 1.26866   1
   4   7   2 -0.4042 0.20699   2
   4   7   2 -0.1349 0.19837   1
   4   7   2 -0.3589 0.19339   3
   1   3   6 375.447 3.28071  -3
   4   8   1 375.447 3.28071  -2
   5   7   2 375.447 3.28071   1
   4   8   1 366.772 3.56483  -3
   1   3   6 366.772 3.56483  -2
   5   7   2 366.772 3.56483   1
   6   7   2 -0.2835 0.23544   1
   6   7   2 -0.2273 0.23719   3
   6   7   2 -0.0649 0.24482   2
   2   2   7 19.1160 1.16370  -3
   5   9   0 19.1160 1.16370  -2
   7   7   2 19.1160 1.16370   1
   5   9   0 16.5426 0.76952  -3
   2   2   7 16.5426 0.76952  -2
   7   7   2 16.5426 0.76952   1
   2   6   4 468.202 4.42782  -3
   2   6   4 468.202 4.42782  -2
   0   8   2 468.202 4.42782   1
   1   8   2 41.8759 0.56225   3
   1   8   2 40.8788 0.56389   2
   1   8   2 49.6807 0.57269   1
   1   5   5 76.9585 1.01145  -3
   3   7   3 76.9585 1.01145  -2
   2   8   2 76.9585 1.01145   1
   3   7   3 75.1526 1.00594  -3
   1   5   5 75.1526 1.00594  -2
   2   8   2 75.1526 1.00594   1
   3   8   2 32.8808 0.49727   1
   3   8   2 27.4932 0.50128   3
   3   8   2 26.8067 0.50429   2
   0   4   6 356.035 3.46107  -3
   4   8   2 356.035 3.46107  -2
   4   8   2 356.035 3.46107   1
   4   8   2 341.424 3.16823  -3
   0   4   6 341.424 3.16823  -2
   4   8   2 341.424 3.16823   1
   5   8   2 7.27976 0.30331   2
   5   8   2 8.40017 0.30951   1
   5   8   2 6.49591 0.31014   3
   5   9   1 16.1597 0.72129  -3
   1   3   7 16.1597 0.72129  -2
   6   8   2 16.1597 0.72129   1
   1   3   7 16.4698 0.76883  -3
   5   9   1 16.4698 0.76883  -2
   6   8   2 16.4698 0.76883   1
   7   8   2 0.57200 0.30318   1
   7   8   2 0.60288 0.33745   2
   7   8   2 0.12639 0.30964   3
   2   2   8 146.910 2.98172  -3
   6  10   0 146.910 2.98172  -2
   8   8   2 146.910 2.98172   1
   6  10   0 135.609 3.47756  -3
   2   2   8 135.609 3.47756  -2
   8   8   2 135.609 3.47756   1
   0   9   2 -0.3763 0.26306   2
   0   9   2 -0.0208 0.31191   1
   0   9   2 -0.2754 0.29958   3
   3   7   4 91.1028 1.19780  -3
   2   6   5 91.1028 1.19780  -2
   1   9   2 91.1028 1.19780   1
   2   6   5 92.4227 1.27927  -3
   3   7   4 92.4227 1.27927  -2
   1   9   2 92.4227 1.27927   1
   2   9   2 0.99642 0.22112   2
   2   9   2 1.04987 0.23491   1
   2   9   2 0.85844 0.24029   3
   4   8   3 170.886 1.87475  -3
   1   5   6 170.886 1.87475  -2
   3   9   2 170.886 1.87475   1
   1   5   6 174.279 1.79667  -3
   4   8   3 174.279 1.79667  -2
   3   9   2 174.279 1.79667   1
   4   9   2 3.55764 0.25955   1
   4   9   2 2.82906 0.25657   2
   4   9   2 3.11242 0.29113   3
   5   9   2 21.1257 0.83186  -3
   0   4   7 21.1257 0.83186  -2
   5   9   2 21.1257 0.83186   1
   0   4   7 20.5856 0.77402  -3
   5   9   2 20.5856 0.77402  -2
   5   9   2 20.5856 0.77402   1
   6   9   2 1.52930 0.32925   3
   6   9   2 1.84200 0.31114   1
   6   9   2 1.96079 1.39468   2
   1   3   8 123.188 2.32694  -3
   6  10   1 123.188 2.32694  -2
   7   9   2 123.188 2.32694   1
   6  10   1 116.402 1.97518  -3
   1   3   8 116.402 1.97518  -2
   7   9   2 116.402 1.97518   1
   8   9   2 0.58926 0.42060   3
   8   9   2 0.62869 0.41269   2
   8   9   2 1.32498 0.39377   1
   7  11   0 1.41676 1.88574  -3
   2   2   9 1.41676 1.88574  -2
   9   9   2 1.41676 1.88574   1
   3   7   5 56.0068 1.00825  -3
   3   7   5 56.0068 1.00825  -2
   0  10   2 56.0068 1.00825   1
   1  10   2 11.1892 0.36093   3
   1  10   2 11.7327 0.38260   2
   1  10   2 13.8951 0.41296   1
   4   8   4 139.027 1.71933  -3
   2   6   6 139.027 1.71933  -2
   2  10   2 139.027 1.71933   1
   2   6   6 137.535 1.78874  -3
   4   8   4 137.535 1.78874  -2
   2  10   2 137.535 1.78874   1
   3  10   2 7.89031 0.32926   2
   3  10   2 10.3062 0.38719   1
   3  10   2 8.33819 0.44750   3
   1   5   7 21.7238 0.86952  -3
   5   9   3 21.7238 0.86952  -2
   4  10   2 21.7238 0.86952   1
   5   9   3 23.0673 0.91985  -3
   1   5   7 23.0673 0.91985  -2
   4  10   2 23.0673 0.91985   1
   5  10   2 3.75446 0.36220   2
   5  10   2 4.27659 0.39159   3
   5  10   2 4.23290 0.36308   1
   0   4   8 97.7962 1.51427  -3
   6  10   2 97.7962 1.51427  -2
   6  10   2 97.7962 1.51427   1
   6  10   2 96.3987 1.66786  -3
   0   4   8 96.3987 1.66786  -2
   6  10   2 96.3987 1.66786   1
   7  10   2 1.55309 0.37355   1
   7  10   2 1.61132 0.40664   3
   7  10   2 2.12003 0.41570   2
   1   3   9 2.52229 0.80658  -3
   7  11   1 2.52229 0.80658  -2
   8  10   2 2.52229 0.80658   1
   7  11   1 1.81453 1.11643  -3
   1   3   9 1.81453 1.11643  -2
   8  10   2 1.81453 1.11643   1
   9  10   2 1.44927 0.67564   1
   9  10   2 0.78791 0.53304   3
   9  10   2 2.05489 0.68789   2
   2   2  10 47.4788 4.19362  -3
   8  12   0 47.4788 4.19362  -2
  10  10   2 47.4788 4.19362   1
   8  12   0 36.0932 2.86428  -3
   2   2  10 36.0932 2.86428  -2
  10  10   2 36.0932 2.86428   1
   0  11   2 -0.1973 0.46494   2
   0  11   2 0.12199 0.41289   3
   4   8   5 49.7560 1.20042  -3
   3   7   6 49.7560 1.20042  -2
   1  11   2 49.7560 1.20042   1
   3   7   6 51.7787 1.54801  -3
   4   8   5 51.7787 1.54801  -2
   1  11   2 51.7787 1.54801   1
   2  11   2 0.43447 0.32219   2
   2  11   2 0.68950 0.31611   1
   2  11   2 0.75223 0.73736   3
   5   9   4 21.3328 0.85211  -3
   2   6   7 21.3328 0.85211  -2
   3  11   2 21.3328 0.85211   1
   2   6   7 20.1968 1.17068  -3
   5   9   4 20.1968 1.17068  -2
   3  11   2 20.1968 1.17068   1
   4  11   2 3.00311 0.36380   1
   4  11   2 3.21111 0.38163   3
   4  11   2 2.26818 0.42423   2
   6  10   3 58.0658 1.42404  -3
   1   5   8 58.0658 1.42404  -2
   5  11   2 58.0658 1.42404   1
   1   5   8 58.5820 1.52887  -3
   6  10   3 58.5820 1.52887  -2
   5  11   2 58.5820 1.52887   1
   6  11   2 2.68879 0.42885   3
   6  11   2 2.22458 0.43011   1
   6  11   2 2.44134 0.49381   2
   0   4   9 5.38962 0.81730  -3
   7  11   2 5.38962 0.81730  -2
   7  11   2 5.38962 0.81730   1
   8  11   2 0.51048 0.63517   1
   8  11   2 1.06925 0.61140   3
   8  11   2 0.36328 0.59523   2
   1   3  10 25.5091 2.11923  -3
   8  12   1 25.5091 2.11923  -2
   9  11   2 25.5091 2.11923   1
   8  12   1 33.1974 1.83761  -3
   1   3  10 33.1974 1.83761  -2
   9  11   2 33.1974 1.83761   1
   4   8   6 44.6555 1.61100  -3
   4   8   6 44.6555 1.61100  -2
   0  12   2 44.6555 1.61100   1
   1  12   2 2.19072 0.50386   1
   1  12   2 2.68840 0.49415   3
   1  12   2 2.36706 0.49192   2
   3   7   7 21.0180 1.40581  -3
   5   9   5 21.0180 1.40581  -2
   2  12   2 21.0180 1.40581   1
   5   9   5 19.9183 1.32000  -3
   3   7   7 19.9183 1.32000  -2
   2  12   2 19.9183 1.32000   1
   3  12   2 2.63886 0.59464   3
   3  12   2 1.45701 0.54996   1
   6  10   4 41.3815 1.53034  -3
   2   6   8 41.3815 1.53034  -2
   4  12   2 41.3815 1.53034   1
   2   6   8 40.8960 1.74393  -3
   6  10   4 40.8960 1.74393  -2
   4  12   2 40.8960 1.74393   1
   5  12   2 2.06650 0.51683   3
   5  12   2 2.34752 0.58483   1
   5  12   2 2.69141 0.53678   2
   7  11   3 5.00997 1.02014  -3
   1   5   9 5.00997 1.02014  -2
   6  12   2 5.00997 1.02014   1
   1   5   9 4.62711 1.05257  -3
   7  11   3 4.62711 1.05257  -2
   6  12   2 4.62711 1.05257   1
   7  12   2 1.90549 0.67074   2
   7  12   2 1.01482 0.68891   1
   7  12   2 1.43425 0.79607   3
   8  12   2 28.8683 2.36724  -3
   0   4  10 28.8683 2.36724  -2
   8  12   2 28.8683 2.36724   1
   0   4  10 29.0620 2.22187  -3
   8  12   2 29.0620 2.22187  -2
   8  12   2 29.0620 2.22187   1
   0  13   2 -1.0527 0.82731   1
   0  13   2 -0.5757 0.79811   2
   0  13   2 -0.8107 0.86366   3
   5   9   6 13.1866 1.24889  -3
   4   8   7 13.1866 1.24889  -2
   1  13   2 13.1866 1.24889   1
   4   8   7 15.4015 1.17719  -3
   5   9   6 15.4015 1.17719  -2
   1  13   2 15.4015 1.17719   1
   2  13   2 0.94351 0.69357   3
   2  13   2 0.25828 0.64056   2
   2  13   2 0.26262 0.59506   1
   6  10   5 22.2353 1.44422  -3
   3   7   8 22.2353 1.44422  -2
   3  13   2 22.2353 1.44422   1
   3   7   8 19.4003 1.30774  -3
   6  10   5 19.4003 1.30774  -2
   3  13   2 19.4003 1.30774   1
   4  13   2 1.47871 0.58229   2
   4  13   2 0.67805 0.62105   1
   4  13   2 1.31443 0.62427   3
   7  11   4 5.52165 1.26940  -3
   2   6   9 5.52165 1.26940  -2
   5  13   2 5.52165 1.26940   1
   2   6   9 5.26462 1.32659  -3
   7  11   4 5.26462 1.32659  -2
   5  13   2 5.26462 1.32659   1
   6  13   2 1.47755 0.79595   2
   6  13   2 0.46439 0.76196   1
   6  13   2 1.82550 0.82053   3
   5   9   7 12.4543 1.44687  -3
   5   9   7 12.4543 1.44687  -2
   0  14   2 12.4543 1.44687   1
   1  14   2 0.22387 0.76024   1
   1  14   2 0.89553 0.77614   3
   1  14   2 0.37238 0.83760   2
   6  10   6 16.0649 1.51155  -3
   4   8   8 16.0649 1.51155  -2
   2  14   2 16.0649 1.51155   1
   4   8   8 15.6789 1.34143  -3
   6  10   6 15.6789 1.34143  -2
   2  14   2 15.6789 1.34143   1
   3  14   2 2.32836 0.82067   3
   3  14   2 0.22679 0.80872   2
   3  14   2 -0.4232 0.74729   1
   3   3   0 983.867 15.5054  -3
   3   3   0 983.867 15.5054  -2
   0   0   3 983.867 15.5054   1
   0   1   3 0.15814 0.15067   2
   0   1   3 0.04401 0.15372   3
   0   1   3 -0.0635 0.17816   1
   3   3   1 100.145 1.36500  -3
   2   4   0 100.145 1.36500  -2
   1   1   3 100.145 1.36500   1
   2   4   0 103.424 1.44615  -3
   3   3   1 103.424 1.44615  -2
   1   1   3 103.424 1.44615   1
   2   4   1 402.637 3.32533  -3
   2   4   1 402.637 3.32533  -2
   0   2   3 402.637 3.32533   1
   1   2   3 42.7890 0.38862   3
   1   2   3 50.0927 0.44385   1
   1   2   3 42.2556 0.34247   2
   3   3   2 881.264 9.86914  -3
   1   5   0 881.264 9.86914  -2
   2   2   3 881.264 9.86914   1
   1   5   0 862.738 8.97573  -3
   3   3   2 862.738 8.97573  -2
   2   2   3 862.738 8.97573   1
   0   3   3 -0.2109 0.17649   1
   0   3   3 -0.0293 0.17012   2
   0   3   3 -0.1608 0.14940   3
   1   5   1 123.072 1.12271  -3
   2   4   2 123.072 1.12271  -2
   1   3   3 123.072 1.12271   1
   2   4   2 121.642 1.17113  -3
   1   5   1 121.642 1.17113  -2
   1   3   3 121.642 1.17113   1
   2   3   3 11.3476 0.25414   2
   2   3   3 11.4844 0.24852   3
   2   3   3 13.8339 0.27454   1
   0   6   0 103.005 1.26874  -3
   3   3   3 103.005 1.26874  -2
   3   3   3 103.005 1.26874   1
   3   3   3 105.560 1.56261  -3
   0   6   0 105.560 1.56261  -2
   3   3   3 105.560 1.56261   1
   1   5   2 732.370 5.46780  -3
   1   5   2 732.370 5.46780  -2
   0   4   3 732.370 5.46780   1
   1   4   3 71.6891 0.56173   2
   1   4   3 88.1002 0.62450   1
   1   4   3 72.7666 0.55352   3
   2   4   3 62.6768 0.75558  -3
   0   6   1 62.6768 0.75558  -2
   2   4   3 62.6768 0.75558   1
   0   6   1 62.9045 0.72508  -3
   2   4   3 62.9045 0.72508  -2
   2   4   3 62.9045 0.72508   1
   3   4   3 41.2308 0.45808   1
   3   4   3 34.6252 0.39671   2
   3   4   3 35.2214 0.39074   3
   1   7   0 494.244 4.93285  -3
   3   3   4 494.244 4.93285  -2
   4   4   3 494.244 4.93285   1
   3   3   4 494.617 5.73367  -3
   1   7   0 494.617 5.73367  -2
   4   4   3 494.617 5.73367   1
   0   5   3 -0.3454 0.19678   2
   0   5   3 -0.4145 0.27749   1
   0   5   3 -0.3517 0.25897   3
   0   6   2 97.9847 1.04108  -3
   1   5   3 97.9847 1.04108  -2
   1   5   3 97.9847 1.04108   1
   1   5   3 97.2224 1.09376  -3
   0   6   2 97.2224 1.09376  -2
   1   5   3 97.2224 1.09376   1
   2   5   3 1.27043 0.15886   2
   2   5   3 1.57081 0.15408   1
   2   5   3 1.37300 0.15831   3
   2   4   4 209.217 1.82470  -3
   1   7   1 209.217 1.82470  -2
   3   5   3 209.217 1.82470   1
   1   7   1 208.772 1.75629  -3
   2   4   4 208.772 1.75629  -2
   3   5   3 208.772 1.75629   1
   4   5   3 4.07409 0.21223   3
   4   5   3 4.85058 0.21285   1
   4   5   3 4.20955 0.19777   2
   2   8   0 75.4623 1.27269  -3
   3   3   5 75.4623 1.27269  -2
   5   5   3 75.4623 1.27269   1
   3   3   5 77.1313 1.72561  -3
   2   8   0 77.1313 1.72561  -2
   5   5   3 77.1313 1.72561   1
   0   6   3 1.54970 0.33461  -3
   0   6   3 1.54970 0.33461  -2
   0   6   3 1.54970 0.33461   1
   1   6   3 59.0129 0.56427   2
   1   6   3 58.9009 0.55208   3
   1   6   3 69.4910 0.63152   1
   1   5   4 395.964 3.06690  -3
   1   7   2 395.964 3.06690  -2
   2   6   3 395.964 3.06690   1
   1   7   2 387.740 3.13332  -3
   1   5   4 387.740 3.13332  -2
   2   6   3 387.740 3.13332   1
   3   6   3 31.0588 0.44330   3
   3   6   3 31.3669 0.44758   2
   3   6   3 37.3576 0.45168   1
   2   8   1 10.9813 0.45418  -3
   2   4   5 10.9813 0.45418  -2
   4   6   3 10.9813 0.45418   1
   2   4   5 10.7209 0.44879  -3
   2   8   1 10.7209 0.44879  -2
   4   6   3 10.7209 0.44879   1
   5   6   3 5.46774 0.24886   1
   5   6   3 4.52766 0.24994   2
   5   6   3 4.24446 0.26363   3
   3   9   0 202.811 3.75971  -3
   3   3   6 202.811 3.75971  -2
   6   6   3 202.811 3.75971   1
   3   3   6 201.507 3.73074  -3
   3   9   0 201.507 3.73074  -2
   6   6   3 201.507 3.73074   1
   0   7   3 0.32975 0.25002   3
   0   7   3 -0.5746 0.34924   1
   0   7   3 -0.2143 0.35411   2
   0   6   4 126.951 1.65527  -3
   1   7   3 126.951 1.65527  -2
   1   7   3 126.951 1.65527   1
   1   7   3 124.286 1.39131  -3
   0   6   4 124.286 1.39131  -2
   1   7   3 124.286 1.39131   1
   2   7   3 -0.1221 0.16452   1
   2   7   3 -0.0596 0.19170   2
   2   7   3 -0.0911 0.20026   3
   2   8   2 64.6122 1.01021  -3
   1   5   5 64.6122 1.01021  -2
   3   7   3 64.6122 1.01021   1
   1   5   5 64.3905 0.94683  -3
   2   8   2 64.3905 0.94683  -2
   3   7   3 64.3905 0.94683   1
   4   7   3 0.22497 0.20396   2
   4   7   3 0.22546 0.20399   3
   4   7   3 0.14345 0.19129   1
   3   9   1 157.813 2.00455  -3
   2   4   6 157.813 2.00455  -2
   5   7   3 157.813 2.00455   1
   2   4   6 153.133 1.84594  -3
   3   9   1 153.133 1.84594  -2
   5   7   3 153.133 1.84594   1
   6   7   3 0.09028 0.33850   2
   6   7   3 -0.2259 0.24672   1
   6   7   3 -0.0197 0.29523   3
   4  10   0 22.3322 1.31081  -3
   3   3   7 22.3322 1.31081  -2
   7   7   3 22.3322 1.31081   1
   3   3   7 27.2103 1.78753  -3
   4  10   0 27.2103 1.78753  -2
   7   7   3 27.2103 1.78753   1
   1   7   4 217.190 2.27873  -3
   1   7   4 217.190 2.27873  -2
   0   8   3 217.190 2.27873   1
   1   8   3 32.5480 0.47256   1
   1   8   3 27.5789 0.51821   3
   1   8   3 27.5938 0.51248   2
   2   8   3 15.4829 0.56320  -3
   0   6   5 15.4829 0.56320  -2
   2   8   3 15.4829 0.56320   1
   0   6   5 15.8523 0.60390  -3
   2   8   3 15.8523 0.60390  -2
   2   8   3 15.8523 0.60390   1
   3   8   3 14.0426 0.37790   3
   3   8   3 14.3262 0.39677   2
   3   8   3 16.9255 0.42390   1
   1   5   6 168.212 1.85919  -3
   3   9   2 168.212 1.85919  -2
   4   8   3 168.212 1.85919   1
   3   9   2 164.466 1.94841  -3
   1   5   6 164.466 1.94841  -2
   4   8   3 164.466 1.94841   1
   5   8   3 4.57184 0.27401   2
   5   8   3 4.47907 0.26417   3
   5   8   3 5.73631 0.30904   1
   4  10   1 8.05751 0.53670  -3
   2   4   7 8.05751 0.53670  -2
   6   8   3 8.05751 0.53670   1
   2   4   7 7.98311 0.50663  -3
   4  10   1 7.98311 0.50663  -2
   6   8   3 7.98311 0.50663   1
   7   8   3 0.51922 0.39760   2
   5  11   0 75.8242 2.61461  -3
   3   3   8 75.8242 2.61461  -2
   8   8   3 75.8242 2.61461   1
   3   3   8 93.6038 2.96769  -3
   5  11   0 93.6038 2.96769  -2
   8   8   3 93.6038 2.96769   1
   0   9   3 -0.1206 0.29273   3
   0   9   3 0.14438 0.31528   1
   0   9   3 -0.4569 0.39678   2
   2   8   4 58.4199 0.94468  -3
   1   7   5 58.4199 0.94468  -2
   1   9   3 58.4199 0.94468   1
   1   7   5 59.1770 1.04923  -3
   2   8   4 59.1770 1.04923  -2
   1   9   3 59.1770 1.04923   1
   2   9   3 0.81369 0.21816   2
   2   9   3 0.90160 0.25388   3
   2   9   3 1.40300 0.22771   1
   3   9   3 87.2444 1.20504  -3
   0   6   6 87.2444 1.20504  -2
   3   9   3 87.2444 1.20504   1
   0   6   6 90.6679 1.15741  -3
   3   9   3 90.6679 1.15741  -2
   3   9   3 90.6679 1.15741   1
   4   9   3 1.71061 0.27346   3
   4   9   3 2.22158 0.28914   1
   4   9   3 2.16788 0.27525   2
   1   5   7 20.2505 0.77863  -3
   4  10   2 20.2505 0.77863  -2
   5   9   3 20.2505 0.77863   1
   4  10   2 21.1748 0.92428  -3
   1   5   7 21.1748 0.92428  -2
   5   9   3 21.1748 0.92428   1
   6   9   3 0.57064 0.35961   3
   6   9   3 1.03356 0.32832   1
   6   9   3 0.93155 0.41768   2
   5  11   1 62.3272 1.72533  -3
   2   4   8 62.3272 1.72533  -2
   7   9   3 62.3272 1.72533   1
   2   4   8 61.9768 1.67031  -3
   5  11   1 61.9768 1.67031  -2
   7   9   3 61.9768 1.67031   1
   8   9   3 0.25317 0.42783   1
   8   9   3 -0.0481 0.42592   3
   6  12   0 5.85530 1.30148  -3
   3   3   9 5.85530 1.30148  -2
   9   9   3 5.85530 1.30148   1
   3   3   9 4.55887 1.18044  -3
   6  12   0 4.55887 1.18044  -2
   9   9   3 4.55887 1.18044   1
   2   8   5 24.4474 0.87198  -3
   2   8   5 24.4474 0.87198  -2
   0  10   3 24.4474 0.87198   1
   1  10   3 7.25660 0.40310   3
   1  10   3 7.67875 0.37051   2
   1  10   3 8.77761 0.40053   1
   1   7   6 94.9383 1.44153  -3
   3   9   4 94.9383 1.44153  -2
   2  10   3 94.9383 1.44153   1
   3   9   4 101.220 1.53403  -3
   1   7   6 101.220 1.53403  -2
   2  10   3 101.220 1.53403   1
   3  10   3 5.38966 0.37183   3
   3  10   3 6.81812 0.36249   1
   3  10   3 5.57422 0.35480   2
   0   6   7 12.6722 0.82028  -3
   4  10   3 12.6722 0.82028  -2
   4  10   3 12.6722 0.82028   1
   4  10   3 36.6933 2.96555  -3
   0   6   7 36.6933 2.96555  -2
   4  10   3 36.6933 2.96555   1
   5  10   3 3.20074 0.32695   1
   5  10   3 2.79959 0.38238   3
   5  10   3 3.75824 0.35844   2
   5  11   2 55.8100 1.31852  -3
   1   5   8 55.8100 1.31852  -2
   6  10   3 55.8100 1.31852   1
   1   5   8 59.9452 1.40828  -3
   5  11   2 59.9452 1.40828  -2
   6  10   3 59.9452 1.40828   1
   7  10   3 0.27264 0.46347   1
   7  10   3 1.58351 1.24687   2
   7  10   3 1.57126 0.49382   3
   2   4   9 3.06010 0.86557  -3
   6  12   1 3.06010 0.86557  -2
   8  10   3 3.06010 0.86557   1
   6  12   1 3.89348 1.10472  -3
   2   4   9 3.89348 1.10472  -2
   8  10   3 3.89348 1.10472   1
   9  10   3 -0.0676 0.59675   3
   9  10   3 0.29879 0.60817   2
   9  10   3 -0.3873 0.67021   1
   3   3  10 20.4145 4.51464  -3
   7  13   0 20.4145 4.51464  -2
  10  10   3 20.4145 4.51464   1
   7  13   0 21.0755 2.56664  -3
   3   3  10 21.0755 2.56664  -2
  10  10   3 21.0755 2.56664   1
   0  11   3 -0.1792 0.59924   3
   0  11   3 -0.4463 0.53381   2
   3   9   5 35.5463 1.27759  -3
   2   8   6 35.5463 1.27759  -2
   1  11   3 35.5463 1.27759   1
   2   8   6 37.6252 1.37761  -3
   3   9   5 37.6252 1.37761  -2
   1  11   3 37.6252 1.37761   1
   2  11   3 0.51791 0.38384   2
   2  11   3 0.92702 0.53548   1
   2  11   3 0.99077 0.54853   3
   4  10   4 19.9199 1.20088  -3
   1   7   7 19.9199 1.20088  -2
   3  11   3 19.9199 1.20088   1
   1   7   7 20.9446 0.97761  -3
   4  10   4 20.9446 0.97761  -2
   3  11   3 20.9446 0.97761   1
   4  11   3 1.61469 0.37146   1
   4  11   3 1.96198 0.46483   2
   4  11   3 2.09218 0.41147   3
   5  11   3 37.5100 1.29095  -3
   0   6   8 37.5100 1.29095  -2
   5  11   3 37.5100 1.29095   1
   0   6   8 37.3078 1.46899  -3
   5  11   3 37.3078 1.46899  -2
   5  11   3 37.3078 1.46899   1
   6  11   3 2.36842 0.56493   1
   6  11   3 1.40445 0.50517   3
   6  11   3 1.82144 0.58510   2
   6  12   2 3.46317 1.05796  -3
   1   5   9 3.46317 1.05796  -2
   7  11   3 3.46317 1.05796   1
   1   5   9 4.47792 1.00670  -3
   6  12   2 4.47792 1.00670  -2
   7  11   3 4.47792 1.00670   1
   8  11   3 1.66057 0.74184   2
   8  11   3 0.44604 0.73988   3
   8  11   3 1.46105 0.63474   1
   3   9   6 36.9218 1.48212  -3
   3   9   6 36.9218 1.48212  -2
   0  12   3 36.9218 1.48212   1
   1  12   3 0.85080 0.53687   1
   1  12   3 1.18064 0.43955   3
   1  12   3 1.47839 0.61239   2
   2   8   7 15.0413 1.06353  -3
   4  10   5 15.0413 1.06353  -2
   2  12   3 15.0413 1.06353   1
   4  10   5 15.7026 1.05346  -3
   2   8   7 15.7026 1.05346  -2
   2  12   3 15.7026 1.05346   1
   3  12   3 2.17826 0.53729   2
   3  12   3 1.80723 0.56186   1
   3  12   3 1.68654 0.46192   3
   5  11   4 32.7211 1.56609  -3
   1   7   8 32.7211 1.56609  -2
   4  12   3 32.7211 1.56609   1
   1   7   8 33.4434 1.84226  -3
   5  11   4 33.4434 1.84226  -2
   4  12   3 33.4434 1.84226   1
   5  12   3 1.21689 0.61607   1
   5  12   3 1.87563 0.61499   2
   5  12   3 0.81939 0.59173   3
   0   6   9 4.66177 1.14064  -3
   6  12   3 4.66177 1.14064  -2
   6  12   3 4.66177 1.14064   1
   6  12   3 1.80138 1.21849  -3
   0   6   9 1.80138 1.21849  -2
   6  12   3 1.80138 1.21849   1
   7  12   3 1.86358 0.88324   3
   7  12   3 -0.0647 0.71635   1
   7  12   3 1.59010 0.74038   2
   0  13   3 0.59513 0.88343   3
   0  13   3 -0.0648 0.84763   1
   0  13   3 0.37847 0.81078   2
   3   9   7 14.1163 1.18183  -3
   4  10   6 14.1163 1.18183  -2
   1  13   3 14.1163 1.18183   1
   4  10   6 14.2414 1.23388  -3
   3   9   7 14.2414 1.23388  -2
   1  13   3 14.2414 1.23388   1
   2  13   3 0.93522 0.61709   1
   2  13   3 1.41485 0.67678   3
   2  13   3 1.13149 0.60625   2
   2   8   8 15.7680 1.20320  -3
   5  11   5 15.7680 1.20320  -2
   3  13   3 15.7680 1.20320   1
   5  11   5 16.7412 1.30663  -3
   2   8   8 16.7412 1.30663  -2
   3  13   3 16.7412 1.30663   1
   4  13   3 0.14987 0.67375   2
   4  13   3 0.67902 0.78453   1
   4  13   3 0.06695 0.67327   3
   6  12   4 4.95256 1.42226  -3
   1   7   9 4.95256 1.42226  -2
   5  13   3 4.95256 1.42226   1
   1   7   9 3.57440 1.40849  -3
   6  12   4 3.57440 1.40849  -2
   5  13   3 3.57440 1.40849   1
   4  10   7 9.19548 1.35084  -3
   4  10   7 9.19548 1.35084  -2
   0  14   3 9.19548 1.35084   1
   1  14   3 0.51911 0.70750   2
   1  14   3 0.15743 0.81795   3
   1  14   3 0.33327 0.78561   1
   3   9   8 12.7311 1.62738  -3
   5  11   6 12.7311 1.62738  -2
   2  14   3 12.7311 1.62738   1
   5  11   6 14.4615 1.73077  -3
   3   9   8 14.4615 1.73077  -2
   2  14   3 14.4615 1.73077   1
   4   4   0 3011.04 40.2589  -3
   4   4   0 3011.04 40.2589  -2
   0   0   4 3011.04 40.2589   1
   0   1   4 -0.2681 0.20731   2
   0   1   4 -0.6373 0.21860   1
   0   1   4 -0.4862 0.16570   3
   3   5   0 1240.62 13.7288  -3
   4   4   1 1240.62 13.7288  -2
   1   1   4 1240.62 13.7288   1
   4   4   1 1230.08 11.8000  -3
   3   5   0 1230.08 11.8000  -2
   1   1   4 1230.08 11.8000   1
   3   5   1 417.735 3.22437  -3
   3   5   1 417.735 3.22437  -2
   0   2   4 417.735 3.22437   1
   1   2   4 17.8492 0.31933   1
   1   2   4 14.6815 0.25034   2
   1   2   4 15.0762 0.28905   3
   2   6   0 1945.27 21.3112  -3
   4   4   2 1945.27 21.3112  -2
   2   2   4 1945.27 21.3112   1
   4   4   2 1922.63 21.0636  -3
   2   6   0 1922.63 21.0636  -2
   2   2   4 1922.63 21.0636   1
   0   3   4 -0.1224 0.21410   2
   0   3   4 -0.3559 0.26740   1
   0   3   4 0.37555 0.25985   3
   3   5   2 1002.20 7.92811  -3
   2   6   1 1002.20 7.92811  -2
   1   3   4 1002.20 7.92811   1
   2   6   1 1016.63 7.71089  -3
   3   5   2 1016.63 7.71089  -2
   1   3   4 1016.63 7.71089   1
   2   3   4 8.21908 0.22274   2
   2   3   4 8.13108 0.23604   3
   2   3   4 9.76594 0.26242   1
   1   7   0 494.690 5.76105  -3
   4   4   3 494.690 5.76105  -2
   3   3   4 494.690 5.76105   1
   4   4   3 502.392 5.84866  -3
   1   7   0 502.392 5.84866  -2
   3   3   4 502.392 5.84866   1
   2   6   2 1299.72 9.41652  -3
   2   6   2 1299.72 9.41652  -2
   0   4   4 1299.72 9.41652   1
   1   4   4 37.8381 0.41642   2
   1   4   4 45.3676 0.48220   1
   1   4   4 39.4988 0.41697   3
   1   7   1 214.100 1.88973  -3
   3   5   3 214.100 1.88973  -2
   2   4   4 214.100 1.88973   1
   3   5   3 209.692 1.84151  -3
   1   7   1 209.692 1.84151  -2
   2   4   4 209.692 1.84151   1
   3   4   4 16.5290 0.33383   3
   3   4   4 19.3022 0.37477   1
   3   4   4 15.9528 0.31486   2
   0   8   0 706.514 8.79107  -3
   4   4   4 706.514 8.79107  -2
   4   4   4 706.514 8.79107   1
   4   4   4 750.505 10.5366  -3
   0   8   0 750.505 10.5366  -2
   4   4   4 750.505 10.5366   1
   0   5   4 0.04875 0.22218   3
   0   5   4 0.18392 0.22941   2
   0   5   4 -0.2637 0.25253   1
   2   6   3 416.589 3.34775  -3
   1   7   2 416.589 3.34775  -2
   1   5   4 416.589 3.34775   1
   1   7   2 408.820 3.30294  -3
   2   6   3 408.820 3.30294  -2
   1   5   4 408.820 3.30294   1
   2   5   4 0.62574 0.16894   3
   2   5   4 0.59512 0.18392   2
   2   5   4 0.88226 0.19376   1
   3   5   4 523.322 4.70914  -3
   0   8   1 523.322 4.70914  -2
   3   5   4 523.322 4.70914   1
   0   8   1 521.623 4.42199  -3
   3   5   4 521.623 4.42199  -2
   3   5   4 521.623 4.42199   1
   4   5   4 2.07662 0.21443   1
   4   5   4 1.75963 0.24116   3
   4   5   4 1.59258 0.21833   2
   4   4   5 100.973 1.87961  -3
   1   9   0 100.973 1.87961  -2
   5   5   4 100.973 1.87961   1
   1   9   0 96.8794 2.21265  -3
   4   4   5 96.8794 2.21265  -2
   5   5   4 96.8794 2.21265   1
   1   7   3 133.223 1.42173  -3
   1   7   3 133.223 1.42173  -2
   0   6   4 133.223 1.42173   1
   1   6   4 32.6546 0.51912   3
   1   6   4 36.3318 0.47970   1
   1   6   4 31.1817 0.48304   2
   0   8   2 476.047 4.27674  -3
   2   6   4 476.047 4.27674  -2
   2   6   4 476.047 4.27674   1
   2   6   4 485.002 4.62418  -3
   0   8   2 485.002 4.62418  -2
   2   6   4 485.002 4.62418   1
   3   6   4 14.1414 0.36989   3
   3   6   4 14.0336 0.38858   2
   3   6   4 17.1256 0.39789   1
   3   5   5 80.7530 1.22568  -3
   1   9   1 80.7530 1.22568  -2
   4   6   4 80.7530 1.22568   1
   1   9   1 77.8190 1.10031  -3
   3   5   5 77.8190 1.10031  -2
   4   6   4 77.8190 1.10031   1
   5   6   4 3.84129 0.28270   1
   5   6   4 3.11002 0.30530   2
   5   6   4 3.54958 0.28712   3
   4   4   6 205.285 3.81002  -3
   2  10   0 205.285 3.81002  -2
   6   6   4 205.285 3.81002   1
   2  10   0 205.028 3.83094  -3
   4   4   6 205.028 3.83094  -2
   6   6   4 205.028 3.83094   1
   0   7   4 0.24228 0.39039   3
   0   7   4 -0.0862 0.39888   1
   0   7   4 -0.0311 0.21266   2
   0   8   3 234.446 2.61008  -3
   1   7   4 234.446 2.61008  -2
   1   7   4 234.446 2.61008   1
   1   7   4 235.832 2.81797  -3
   0   8   3 235.832 2.81797  -2
   1   7   4 235.832 2.81797   1
   2   7   4 0.08756 0.17504   1
   2   7   4 0.06101 0.21478   2
   2   7   4 0.22825 0.20068   3
   1   9   2 90.3189 1.19193  -3
   2   6   5 90.3189 1.19193  -2
   3   7   4 90.3189 1.19193   1
   2   6   5 87.8864 1.10824  -3
   1   9   2 87.8864 1.10824  -2
   3   7   4 87.8864 1.10824   1
   4   7   4 0.02497 0.20226   2
   4   7   4 -0.0150 0.21424   1
   4   7   4 -0.1315 0.23021   3
   3   5   6 195.265 2.35781  -3
   2  10   1 195.265 2.35781  -2
   5   7   4 195.265 2.35781   1
   2  10   1 189.077 2.13052  -3
   3   5   6 189.077 2.13052  -2
   5   7   4 189.077 2.13052   1
   6   7   4 1.83170 0.63647   1
   6   7   4 -0.1332 0.32960   2
   4   4   7 21.7377 1.52714  -3
   3  11   0 21.7377 1.52714  -2
   7   7   4 21.7377 1.52714   1
   3  11   0 19.9924 2.16670  -3
   4   4   7 19.9924 2.16670  -2
   7   7   4 19.9924 2.16670   1
   0   8   4 178.714 2.29160  -3
   0   8   4 178.714 2.29160  -2
   0   8   4 178.714 2.29160   1
   1   8   4 13.6141 0.39911   2
   1   8   4 16.7066 0.43106   1
   1   8   4 14.0456 0.41661   3
   1   7   5 65.4985 1.05136  -3
   1   9   3 65.4985 1.05136  -2
   2   8   4 65.4985 1.05136   1
   1   9   3 64.1750 0.97392  -3
   1   7   5 64.1750 0.97392  -2
   2   8   4 64.1750 0.97392   1
   3   8   4 10.7134 0.36902   1
   3   8   4 8.37086 0.30070   3
   3   8   4 8.85531 0.32557   2
   2  10   2 144.430 1.90464  -3
   2   6   6 144.430 1.90464  -2
   4   8   4 144.430 1.90464   1
   2   6   6 142.425 1.83246  -3
   2  10   2 142.425 1.83246  -2
   4   8   4 142.425 1.83246   1
   3  11   1 20.0707 1.29453  -3
   3   5   7 20.0707 1.29453  -2
   6   8   4 20.0707 1.29453   1
   3   5   7 19.3521 0.97100  -3
   3  11   1 19.3521 0.97100  -2
   6   8   4 19.3521 0.97100   1
   7   8   4 0.37366 0.34038   1
   7   8   4 0.60812 0.39942   3
   7   8   4 1.21358 0.40751   2
   4  12   0 62.5689 2.06018  -3
   4   4   8 62.5689 2.06018  -2
   8   8   4 62.5689 2.06018   1
   4   4   8 60.2277 1.85405  -3
   4  12   0 60.2277 1.85405  -2
   8   8   4 60.2277 1.85405   1
   0   9   4 -0.1028 0.52935   1
   0   9   4 -0.0510 0.45462   2
   0   9   4 -0.2140 0.52398   3
   0   8   5 65.9601 1.39314  -3
   1   9   4 65.9601 1.39314  -2
   1   9   4 65.9601 1.39314   1
   1   9   4 63.2459 1.13469  -3
   0   8   5 63.2459 1.13469  -2
   1   9   4 63.2459 1.13469   1
   2   9   4 0.92835 0.31447   1
   2   9   4 0.82710 0.29445   3
   2  10   3 108.242 1.78749  -3
   1   7   6 108.242 1.78749  -2
   3   9   4 108.242 1.78749   1
   1   7   6 107.395 1.76751  -3
   2  10   3 107.395 1.76751  -2
   3   9   4 107.395 1.76751   1
   4   9   4 1.50668 0.36576   2
   4   9   4 1.44300 0.33790   3
   4   9   4 1.57312 0.34504   1
   3  11   2 22.0621 0.94502  -3
   2   6   7 22.0621 0.94502  -2
   5   9   4 22.0621 0.94502   1
   2   6   7 23.6190 0.82410  -3
   3  11   2 23.6190 0.82410  -2
   5   9   4 23.6190 0.82410   1
   6   9   4 0.73167 0.40648   3
   6   9   4 1.17871 0.63188   1
   4  12   1 61.0863 1.46053  -3
   3   5   8 61.0863 1.46053  -2
   7   9   4 61.0863 1.46053   1
   3   5   8 60.0443 1.56166  -3
   4  12   1 60.0443 1.56166  -2
   7   9   4 60.0443 1.56166   1
   8   9   4 0.25411 0.48182   1
   8   9   4 1.33693 1.05635   2
   5  13   0 5.67116 1.33370  -3
   4   4   9 5.67116 1.33370  -2
   9   9   4 5.67116 1.33370   1
   4   4   9 6.95766 1.60160  -3
   5  13   0 6.95766 1.60160  -2
   9   9   4 6.95766 1.60160   1
   1   9   5 39.7463 1.42388  -3
   1   9   5 39.7463 1.42388  -2
   0  10   4 39.7463 1.42388   1
   1  10   4 3.66120 0.58494   2
   1  10   4 33.8516 1.64628   1
   1  10   4 3.97516 0.60101   3
   0   8   6 63.4007 1.41680  -3
   2  10   4 63.4007 1.41680  -2
   2  10   4 63.4007 1.41680   1
   2  10   4 57.3324 2.31730  -3
   0   8   6 57.3324 2.31730  -2
   2  10   4 57.3324 2.31730   1
   3  10   4 2.84290 0.49051   2
   3  10   4 2.47211 0.51664   3
   3  10   4 3.82520 0.41724   1
   1   7   7 21.4916 1.33458  -3
   3  11   3 21.4916 1.33458  -2
   4  10   4 21.4916 1.33458   1
   3  11   3 19.9481 0.90805  -3
   1   7   7 19.9481 0.90805  -2
   4  10   4 19.9481 0.90805   1
   5  10   4 1.14139 0.44732   3
   5  10   4 2.39304 0.44163   1
   2   6   8 45.7144 1.56450  -3
   4  12   2 45.7144 1.56450  -2
   6  10   4 45.7144 1.56450   1
   4  12   2 43.8083 1.31137  -3
   2   6   8 43.8083 1.31137  -2
   6  10   4 43.8083 1.31137   1
   7  10   4 1.08289 0.63054   2
   7  10   4 0.92936 0.54677   1
   7  10   4 1.21721 0.58599   3
   5  13   1 5.66340 1.15087  -3
   3   5   9 5.66340 1.15087  -2
   8  10   4 5.66340 1.15087   1
   3   5   9 8.19793 1.44796  -3
   5  13   1 8.19793 1.44796  -2
   8  10   4 8.19793 1.44796   1
   9  10   4 0.45400 0.68875   1
   9  10   4 0.57538 0.78199   2
   9  10   4 0.44967 0.76252   3
   0  11   4 0.75264 0.62288   2
   0  11   4 -0.0512 0.64988   1
   0  11   4 0.08012 0.63248   3
   1   9   6 33.3710 1.21827  -3
   2  10   5 33.3710 1.21827  -2
   1  11   4 33.3710 1.21827   1
   2  10   5 33.7495 1.22643  -3
   1   9   6 33.7495 1.22643  -2
   1  11   4 33.7495 1.22643   1
   2  11   4 1.08319 0.42940   2
   0   8   7 21.1987 1.21727  -3
   3  11   4 21.1987 1.21727  -2
   3  11   4 21.1987 1.21727   1
   3  11   4 21.6876 1.11333  -3
   0   8   7 21.6876 1.11333  -2
   3  11   4 21.6876 1.11333   1
   4  11   4 0.08723 0.46198   2
   4  11   4 1.42489 0.53803   3
   4  11   4 1.42791 0.55578   1
   1   7   8 33.6051 1.46977  -3
   4  12   3 33.6051 1.46977  -2
   5  11   4 33.6051 1.46977   1
   4  12   3 32.2975 1.54332  -3
   1   7   8 32.2975 1.54332  -2
   5  11   4 32.2975 1.54332   1
   6  11   4 2.56367 0.64075   2
   6  11   4 1.07175 0.54403   1
   6  11   4 0.26643 0.62164   3
   5  13   2 4.22242 1.18448  -3
   2   6   9 4.22242 1.18448  -2
   7  11   4 4.22242 1.18448   1
   2   6   9 5.63715 1.09532  -3
   5  13   2 5.63715 1.09532  -2
   7  11   4 5.63715 1.09532   1
   8  11   4 0.96230 0.87887   3
   8  11   4 0.47492 0.75972   2
   8  11   4 0.30710 0.87826   1
   2  10   6 20.2708 1.06201  -3
   2  10   6 20.2708 1.06201  -2
   0  12   4 20.2708 1.06201   1
   1  12   4 0.99509 0.55705   2
   1  12   4 1.23948 0.60165   1
   1  12   4 1.31718 0.50939   3
   1   9   7 16.4611 1.15401  -3
   3  11   5 16.4611 1.15401  -2
   2  12   4 16.4611 1.15401   1
   3  11   5 16.2031 1.09599  -3
   1   9   7 16.2031 1.09599  -2
   2  12   4 16.2031 1.09599   1
   3  12   4 0.85249 0.62893   1
   3  12   4 1.02356 0.56303   3
   3  12   4 1.10016 0.59024   2
   4  12   4 17.3435 1.41114  -3
   0   8   8 17.3435 1.41114  -2
   4  12   4 17.3435 1.41114   1
   0   8   8 19.1200 1.29699  -3
   4  12   4 19.1200 1.29699  -2
   4  12   4 19.1200 1.29699   1
   5  12   4 0.89044 0.72656   2
   5  12   4 0.03462 0.67811   1
   5  12   4 1.43983 0.71757   3
   1   7   9 4.65863 1.27423  -3
   5  13   3 4.65863 1.27423  -2
   6  12   4 4.65863 1.27423   1
   5  13   3 1.96252 1.52929  -3
   1   7   9 1.96252 1.52929  -2
   6  12   4 1.96252 1.52929   1
   0  13   4 -0.6063 0.89702   2
   0  13   4 0.66090 0.96915   3
   0  13   4 0.48850 1.08279   1
   3  11   6 11.0176 1.28727  -3
   2  10   7 11.0176 1.28727  -2
   1  13   4 11.0176 1.28727   1
   2  10   7 9.65950 1.26959  -3
   3  11   6 9.65950 1.26959  -2
   1  13   4 9.65950 1.26959   1
   2  13   4 0.12704 0.70120   2
   2  13   4 1.45179 0.79531   3
   2  13   4 -0.1256 0.68849   1
   4  12   5 12.8360 1.26804  -3
   1   9   8 12.8360 1.26804  -2
   3  13   4 12.8360 1.26804   1
   1   9   8 9.59495 1.52815  -3
   4  12   5 9.59495 1.52815  -2
   3  13   4 9.59495 1.52815   1
   4  13   4 1.37259 0.82280   2
   4  13   4 1.15200 0.89543   3
   4  13   4 0.72261 0.93306   1
   5   5   0 144.020 2.48379  -3
   5   5   0 144.020 2.48379  -2
   0   0   5 144.020 2.48379   1
   0   1   5 -0.2338 0.19310   3
   0   1   5 -0.3600 0.22907   1
   0   1   5 -0.0534 0.20851   2
   4   6   0 70.7735 1.10743  -3
   5   5   1 70.7735 1.10743  -2
   1   1   5 70.7735 1.10743   1
   5   5   1 68.9381 1.07619  -3
   4   6   0 68.9381 1.07619  -2
   1   1   5 68.9381 1.07619   1
   4   6   1 42.6193 0.73431  -3
   4   6   1 42.6193 0.73431  -2
   0   2   5 42.6193 0.73431   1
   1   2   5 7.53030 0.21944   3
   1   2   5 9.13691 0.23932   1
   1   2   5 7.24977 0.21173   2
   5   5   2 128.441 1.94972  -3
   3   7   0 128.441 1.94972  -2
   2   2   5 128.441 1.94972   1
   3   7   0 131.259 1.79424  -3
   5   5   2 131.259 1.79424  -2
   2   2   5 131.259 1.79424   1
   0   3   5 0.15777 0.30695   1
   0   3   5 0.09384 0.23069   2
   0   3   5 -0.0586 0.23868   3
   4   6   2 64.8819 0.92510  -3
   3   7   1 64.8819 0.92510  -2
   1   3   5 64.8819 0.92510   1
   3   7   1 65.6956 0.88128  -3
   4   6   2 65.6956 0.88128  -2
   1   3   5 65.6956 0.88128   1
   2   3   5 2.51080 0.18338   2
   2   3   5 2.79173 0.20565   3
   2   3   5 3.17307 0.22782   1
   5   5   3 72.7033 1.49078  -3
   2   8   0 72.7033 1.49078  -2
   3   3   5 72.7033 1.49078   1
   2   8   0 73.6006 1.54073  -3
   5   5   3 73.6006 1.54073  -2
   3   3   5 73.6006 1.54073   1
   3   7   2 122.587 1.34406  -3
   3   7   2 122.587 1.34406  -2
   0   4   5 122.587 1.34406   1
   1   4   5 18.2774 0.42888   1
   1   4   5 15.0958 0.40406   2
   1   4   5 15.6425 0.34468   3
   2   8   1 11.6947 0.52458  -3
   4   6   3 11.6947 0.52458  -2
   2   4   5 11.6947 0.52458   1
   4   6   3 12.1819 0.49065  -3
   2   8   1 12.1819 0.49065  -2
   2   4   5 12.1819 0.49065   1
   3   4   5 8.13648 0.30906   1
   3   4   5 6.93278 0.29513   3
   3   4   5 7.26956 0.26605   2
   5   5   4 96.9336 1.89906  -3
   1   9   0 96.9336 1.89906  -2
   4   4   5 96.9336 1.89906   1
   1   9   0 100.495 1.98538  -3
   5   5   4 100.495 1.98538  -2
   4   4   5 100.495 1.98538   1
   0   5   5 -0.6087 0.33629   1
   0   5   5 0.06852 0.27614   2
   0   5   5 -0.0353 0.26751   3
   2   8   2 63.5803 0.97648  -3
   3   7   3 63.5803 0.97648  -2
   1   5   5 63.5803 0.97648   1
   3   7   3 64.9833 0.96626  -3
   2   8   2 64.9833 0.96626  -2
   1   5   5 64.9833 0.96626   1
   2   5   5 0.50886 0.22701   2
   2   5   5 0.08643 0.20051   3
   2   5   5 0.15951 0.23003   1
   4   6   4 78.1736 1.26240  -3
   1   9   1 78.1736 1.26240  -2
   3   5   5 78.1736 1.26240   1
   1   9   1 79.1055 1.07528  -3
   4   6   4 79.1055 1.07528  -2
   3   5   5 79.1055 1.07528   1
   4   5   5 0.98476 0.24658   1
   4   5   5 0.70035 0.23142   3
   4   5   5 1.02460 0.26764   2
   0  10   0 55.8312 1.72252  -3
   5   5   5 55.8312 1.72252  -2
   5   5   5 55.8312 1.72252   1
   5   5   5 54.6121 1.42073  -3
   0  10   0 54.6121 1.42073  -2
   5   5   5 54.6121 1.42073   1
   2   8   3 14.2130 0.55973  -3
   2   8   3 14.2130 0.55973  -2
   0   6   5 14.2130 0.55973   1
   1   6   5 13.1712 0.35275   3
   1   6   5 15.9241 0.42140   1
   1   6   5 12.6629 0.34732   2
   1   9   2 88.6377 1.20122  -3
   3   7   4 88.6377 1.20122  -2
   2   6   5 88.6377 1.20122   1
   3   7   4 87.8727 1.15639  -3
   1   9   2 87.8727 1.15639  -2
   2   6   5 87.8727 1.15639   1
   3   6   5 6.92509 0.29379   3
   3   6   5 7.09756 0.28399   2
   3   6   5 8.44452 0.31664   1
   4   6   5 19.4661 0.86742  -3
   0  10   1 19.4661 0.86742  -2
   4   6   5 19.4661 0.86742   1
   0  10   1 18.5509 0.72253  -3
   4   6   5 18.5509 0.72253  -2
   4   6   5 18.5509 0.72253   1
   5   6   5 0.72412 0.29250   3
   5   6   5 0.90306 0.28189   1
   5   6   5 0.57738 0.30635   2
   5   5   6 84.1240 2.90651  -3
   1  11   0 84.1240 2.90651  -2
   6   6   5 84.1240 2.90651   1
   1  11   0 63.1456 2.24616  -3
   5   5   6 63.1456 2.24616  -2
   6   6   5 63.1456 2.24616   1
   0   7   5 -0.2540 0.39041   3
   0   7   5 0.10944 0.31422   1
   0   7   5 0.06624 0.34222   2
   1   9   3 61.3531 1.05602  -3
   2   8   4 61.3531 1.05602  -2
   1   7   5 61.3531 1.05602   1
   2   8   4 58.2347 1.04251  -3
   1   9   3 58.2347 1.04251  -2
   1   7   5 58.2347 1.04251   1
   2   7   5 0.27353 0.23024   2
   2   7   5 -0.0737 0.22833   1
   2   7   5 -0.0411 0.21374   3
   0  10   2 47.5115 0.87712  -3
   3   7   5 47.5115 0.87712  -2
   3   7   5 47.5115 0.87712   1
   3   7   5 47.4251 0.97878  -3
   0  10   2 47.4251 0.97878  -2
   3   7   5 47.4251 0.97878   1
   4   7   5 0.32041 0.25348   2
   4   7   5 0.41004 0.26580   3
   4   7   5 0.19063 0.25909   1
   4   6   6 60.9076 1.30450  -3
   1  11   1 60.9076 1.30450  -2
   5   7   5 60.9076 1.30450   1
   1  11   1 59.5639 1.39483  -3
   4   6   6 59.5639 1.39483  -2
   5   7   5 59.5639 1.39483   1
   6   7   5 0.35971 0.34037   1
   6   7   5 0.20890 0.35381   3
   6   7   5 0.06530 0.37795   2
   5   5   7 17.7935 1.28826  -3
   2  12   0 17.7935 1.28826  -2
   7   7   5 17.7935 1.28826   1
   2  12   0 20.5992 1.43533  -3
   5   5   7 20.5992 1.43533  -2
   7   7   5 20.5992 1.43533   1
   1   9   4 61.7611 1.12435  -3
   1   9   4 61.7611 1.12435  -2
   0   8   5 61.7611 1.12435   1
   1   8   5 7.14144 0.39347   3
   1   8   5 6.68825 0.34262   2
   1   8   5 8.01141 0.42428   1
   2   8   5 23.5103 0.88519  -3
   0  10   3 23.5103 0.88519  -2
   2   8   5 23.5103 0.88519   1
   0  10   3 24.2368 0.87117  -3
   2   8   5 24.2368 0.87117  -2
   2   8   5 24.2368 0.87117   1
   3   8   5 24.8521 1.25756   3
   3   8   5 3.99490 0.40787   2
   3   8   5 26.8440 2.97901   1
   3   7   6 48.9134 1.40510  -3
   1  11   2 48.9134 1.40510  -2
   4   8   5 48.9134 1.40510   1
   1  11   2 50.5890 1.17259  -3
   3   7   6 50.5890 1.17259  -2
   4   8   5 50.5890 1.17259   1
   5   8   5 0.95168 0.35986   2
   5   8   5 1.54618 0.28076   1
   5   8   5 0.87956 0.34545   3
   4   6   7 12.5772 0.69202  -3
   2  12   1 12.5772 0.69202  -2
   6   8   5 12.5772 0.69202   1
   2  12   1 13.1041 0.77737  -3
   4   6   7 13.1041 0.77737  -2
   6   8   5 13.1041 0.77737   1
   7   8   5 -0.1491 0.42571   1
   7   8   5 0.44011 0.41802   3
   7   8   5 -0.3409 0.40815   2
   3  13   0 30.3644 2.49629  -3
   5   5   8 30.3644 2.49629  -2
   8   8   5 30.3644 2.49629   1
   5   5   8 29.9887 2.43025  -3
   3  13   0 29.9887 2.43025  -2
   8   8   5 29.9887 2.43025   1
   0   9   5 1.45368 1.70855   3
   0   9   5 0.09022 1.45134   2
   1   9   5 40.4466 1.58668  -3
   0  10   4 40.4466 1.58668  -2
   1   9   5 40.4466 1.58668   1
   0  10   4 37.2218 1.44179  -3
   1   9   5 37.2218 1.44179  -2
   1   9   5 37.2218 1.44179   1
   2   9   5 0.61240 0.41785   3
   2   9   5 1.55984 0.58197   1
   1  11   3 40.1730 1.31853  -3
   2   8   6 40.1730 1.31853  -2
   3   9   5 40.1730 1.31853   1
   2   8   6 40.3866 1.16504  -3
   1  11   3 40.3866 1.16504  -2
   3   9   5 40.3866 1.16504   1
   4   9   5 0.65826 0.35019   1
   4   9   5 0.79330 1.24696   3
   4   9   5 3.52196 1.62676   2
   2  12   2 17.1744 0.90914  -3
   3   7   7 17.1744 0.90914  -2
   5   9   5 17.1744 0.90914   1
   3   7   7 17.0322 1.08943  -3
   2  12   2 17.0322 1.08943  -2
   5   9   5 17.0322 1.08943   1
   6   9   5 0.00661 0.57882   2
   6   9   5 0.61133 0.47056   1
   6   9   5 0.40823 0.58237   3
   4   6   8 27.9371 1.68113  -3
   3  13   1 27.9371 1.68113  -2
   7   9   5 27.9371 1.68113   1
   3  13   1 24.2632 1.31022  -3
   4   6   8 24.2632 1.31022  -2
   7   9   5 24.2632 1.31022   1
   8   9   5 -1.1503 0.67142   3
   8   9   5 -0.1996 0.62313   2
   8   9   5 0.31419 0.63182   1
   4  14   0 10.2308 2.15238  -3
   5   5   9 10.2308 2.15238  -2
   9   9   5 10.2308 2.15238   1
   5   5   9 4.26375 1.81215  -3
   4  14   0 4.26375 1.81215  -2
   9   9   5 4.26375 1.81215   1
   0  10   5 19.7128 1.18718  -3
   0  10   5 19.7128 1.18718  -2
   0  10   5 19.7128 1.18718   1
   1  10   5 1.31328 0.49884   3
   1  10   5 2.30522 0.53173   1
   1  10   5 1.53284 0.50502   2
   1   9   6 32.8987 1.39271  -3
   1  11   4 32.8987 1.39271  -2
   2  10   5 32.8987 1.39271   1
   1  11   4 32.4757 1.35287  -3
   1   9   6 32.4757 1.35287  -2
   2  10   5 32.4757 1.35287   1
   3  10   5 1.70115 0.51423   1
   3  10   5 1.91246 0.43772   3
   3  10   5 1.42360 0.48199   2
   2   8   7 15.4243 1.01294  -3
   2  12   3 15.4243 1.01294  -2
   4  10   5 15.4243 1.01294   1
   2  12   3 13.6322 0.94255  -3
   2   8   7 13.6322 0.94255  -2
   4  10   5 13.6322 0.94255   1
   5  10   5 0.96148 0.55815   3
   5  10   5 1.39976 0.53214   1
   5  10   5 1.36339 0.58607   2
   3  13   2 25.1299 1.45388  -3
   3   7   8 25.1299 1.45388  -2
   6  10   5 25.1299 1.45388   1
   3   7   8 22.6985 1.16338  -3
   3  13   2 22.6985 1.16338  -2
   6  10   5 22.6985 1.16338   1
   7  10   5 1.26494 0.66376   2
   7  10   5 0.13286 0.65018   3
   7  10   5 0.24572 0.66599   1
   4  14   1 3.89094 1.18557  -3
   4   6   9 3.89094 1.18557  -2
   8  10   5 3.89094 1.18557   1
   4   6   9 5.82166 1.34470  -3
   4  14   1 5.82166 1.34470  -2
   8  10   5 5.82166 1.34470   1
   0  11   5 -0.1452 0.70843   2
   0  11   5 1.19115 0.72339   1
   0  11   5 0.42496 0.67665   3
   1  11   5 23.1143 1.07465  -3
   0  10   6 23.1143 1.07465  -2
   1  11   5 23.1143 1.07465   1
   0  10   6 22.1320 1.14491  -3
   1  11   5 22.1320 1.14491  -2
   1  11   5 22.1320 1.14491   1
   2  11   5 0.02330 0.53730   3
   2  11   5 0.81597 0.51580   2
   2  11   5 0.20609 0.52659   1
   1   9   7 15.1888 0.99817  -3
   2  12   4 15.1888 0.99817  -2
   3  11   5 15.1888 0.99817   1
   2  12   4 15.4611 0.90637  -3
   1   9   7 15.4611 0.90637  -2
   3  11   5 15.4611 0.90637   1
   4  11   5 0.58785 0.57261   2
   4  11   5 1.22148 0.61937   3
   4  11   5 1.14951 0.59375   1
   2   8   8 21.6730 1.19896  -3
   3  13   3 21.6730 1.19896  -2
   5  11   5 21.6730 1.19896   1
   3  13   3 19.3591 1.22260  -3
   2   8   8 19.3591 1.22260  -2
   5  11   5 19.3591 1.22260   1
   6  11   5 0.55193 0.62917   1
   6  11   5 -0.1994 0.68098   2
   6  11   5 1.61398 0.78118   3
   1  11   6 15.7898 1.11012  -3
   1  11   6 15.7898 1.11012  -2
   0  12   5 15.7898 1.11012   1
   1  12   5 0.69758 0.66819   2
   1  12   5 0.88014 0.56086   1
   1  12   5 1.29237 0.60081   3
   0  10   7 9.72384 1.00313  -3
   2  12   5 9.72384 1.00313  -2
   2  12   5 9.72384 1.00313   1
   2  12   5 10.9228 0.96374  -3
   0  10   7 10.9228 0.96374  -2
   2  12   5 10.9228 0.96374   1
   3  12   5 0.52722 0.65388   2
   3  12   5 0.19686 0.67325   3
   3  12   5 0.95162 0.62330   1
   3  13   4 14.2345 1.31480  -3
   1   9   8 14.2345 1.31480  -2
   4  12   5 14.2345 1.31480   1
   1   9   8 11.3525 1.17730  -3
   3  13   4 11.3525 1.17730  -2
   4  12   5 11.3525 1.17730   1
   5  12   5 -0.4347 0.85492   1
   5  12   5 1.54756 0.87894   2
   5  12   5 0.90746 0.85663   3
   0  13   5 1.52809 1.14121   3
   0  13   5 -0.1976 1.07841   2
   0  13   5 4.27160 2.21692   1
   6   6   0 776.794 12.3419  -3
   6   6   0 776.794 12.3419  -2
   0   0   6 776.794 12.3419   1
   0   1   6 -0.8768 0.28574   3
   0   1   6 -0.0269 0.28406   2
   0   1   6 -0.9406 0.33616   1
   6   6   1 452.475 5.25749  -3
   5   7   0 452.475 5.25749  -2
   1   1   6 452.475 5.25749   1
   5   7   0 461.623 5.36375  -3
   6   6   1 461.623 5.36375  -2
   1   1   6 461.623 5.36375   1
   5   7   1 283.071 2.61433  -3
   5   7   1 283.071 2.61433  -2
   0   2   6 283.071 2.61433   1
   1   2   6 1.61696 0.21731   3
   1   2   6 1.66027 0.18526   2
   1   2   6 2.04034 0.25722   1
   6   6   2 528.816 6.77826  -3
   4   8   0 528.816 6.77826  -2
   2   2   6 528.816 6.77826   1
   4   8   0 524.695 6.66574  -3
   6   6   2 524.695 6.66574  -2
   2   2   6 524.695 6.66574   1
   0   3   6 -0.5428 0.35161   1
   0   3   6 -0.3307 0.30017   2
   0   3   6 0.21214 0.28531   3
   5   7   2 364.769 3.60402  -3
   4   8   1 364.769 3.60402  -2
   1   3   6 364.769 3.60402   1
   4   8   1 374.617 3.49618  -3
   5   7   2 374.617 3.49618  -2
   1   3   6 374.617 3.49618   1
   2   3   6 0.95760 0.28791   1
   2   3   6 1.02041 0.22122   2
   2   3   6 0.62425 0.26317   3
   3   9   0 209.936 4.05303  -3
   6   6   3 209.936 4.05303  -2
   3   3   6 209.936 4.05303   1
   6   6   3 208.291 3.94668  -3
   3   9   0 208.291 3.94668  -2
   3   3   6 208.291 3.94668   1
   4   8   2 366.667 3.43178  -3
   4   8   2 366.667 3.43178  -2
   0   4   6 366.667 3.43178   1
   1   4   6 6.18622 0.26304   3
   1   4   6 6.99326 0.31362   1
   1   4   6 6.06341 0.27406   2
   5   7   3 153.181 2.04856  -3
   3   9   1 153.181 2.04856  -2
   2   4   6 153.181 2.04856   1
   3   9   1 155.257 1.82919  -3
   5   7   3 155.257 1.82919  -2
   2   4   6 155.257 1.82919   1
   3   4   6 3.40916 0.34866   1
   3   4   6 2.49572 0.28086   3
   3   4   6 2.05355 0.27591   2
   6   6   4 209.628 3.99101  -3
   2  10   0 209.628 3.99101  -2
   4   4   6 209.628 3.99101   1
   2  10   0 224.969 4.25954  -3
   6   6   4 224.969 4.25954  -2
   4   4   6 224.969 4.25954   1
   0   5   6 0.05422 0.30278   2
   0   5   6 0.44802 0.30664   3
   0   5   6 0.12550 0.38524   1
   3   9   2 170.005 1.83954  -3
   4   8   3 170.005 1.83954  -2
   1   5   6 170.005 1.83954   1
   4   8   3 172.472 2.07617  -3
   3   9   2 172.472 2.07617  -2
   1   5   6 172.472 2.07617   1
   2   5   6 0.09708 0.25021   1
   2   5   6 0.19773 0.24202   2
   2   5   6 0.24041 0.23982   3
   2  10   1 207.686 2.81451  -3
   5   7   4 207.686 2.81451  -2
   3   5   6 207.686 2.81451   1
   5   7   4 192.489 2.41253  -3
   2  10   1 192.489 2.41253  -2
   3   5   6 192.489 2.41253   1
   4   5   6 1.01915 0.30364   2
   4   5   6 0.13820 0.27803   3
   4   5   6 0.35931 0.30928   1
   1  11   0 65.4328 2.26687  -3
   6   6   5 65.4328 2.26687  -2
   5   5   6 65.4328 2.26687   1
   6   6   5 59.6731 2.02886  -3
   1  11   0 59.6731 2.02886  -2
   5   5   6 59.6731 2.02886   1
   3   9   3 95.4421 1.32798  -3
   3   9   3 95.4421 1.32798  -2
   0   6   6 95.4421 1.32798   1
   1   6   6 6.50814 0.32604   1
   1   6   6 5.27719 0.26666   2
   1   6   6 5.32514 0.26073   3
   4   8   4 141.211 1.73787  -3
   2  10   2 141.211 1.73787  -2
   2   6   6 141.211 1.73787   1
   2  10   2 149.211 1.86032  -3
   4   8   4 149.211 1.86032  -2
   2   6   6 149.211 1.86032   1
   3   6   6 2.62283 0.33455   3
   1  11   1 65.3741 1.49673  -3
   5   7   5 65.3741 1.49673  -2
   4   6   6 65.3741 1.49673   1
   5   7   5 57.7997 1.32168  -3
   1  11   1 57.7997 1.32168  -2
   4   6   6 57.7997 1.32168   1
   5   6   6 0.61576 0.39809   2
   5   6   6 0.83583 0.36656   1
   5   6   6 1.19446 0.38718   3
   6   6   6 67.3165 1.93739  -3
   0  12   0 67.3165 1.93739  -2
   6   6   6 67.3165 1.93739   1
   0  12   0 73.3276 2.14097  -3
   6   6   6 73.3276 2.14097  -2
   6   6   6 73.3276 2.14097   1
   0   7   6 1.34827 1.02381   1
   0   7   6 0.69233 0.39997   3
   3   9   4 111.358 1.89036  -3
   2  10   3 111.358 1.89036  -2
   1   7   6 111.358 1.89036   1
   2  10   3 107.817 1.78506  -3
   3   9   4 107.817 1.78506  -2
   1   7   6 107.817 1.78506   1
   2   7   6 1.03070 0.86905   1
   2   7   6 1.66024 1.12208   3
   4   8   5 46.3831 1.62012  -3
   1  11   2 46.3831 1.62012  -2
   3   7   6 46.3831 1.62012   1
   1  11   2 47.1213 1.36169  -3
   4   8   5 47.1213 1.36169  -2
   3   7   6 47.1213 1.36169   1
   4   7   6 0.30695 0.30525   1
   4   7   6 0.39826 0.35540   2
   4   7   6 0.10737 0.28842   3
   5   7   6 74.6215 1.43782  -3
   0  12   1 74.6215 1.43782  -2
   5   7   6 74.6215 1.43782   1
   0  12   1 79.8884 1.56465  -3
   5   7   6 79.8884 1.56465  -2
   5   7   6 79.8884 1.56465   1
   6   7   6 0.29771 0.38817   3
   6   7   6 0.02887 0.37034   1
   6   7   6 0.14973 0.40782   2
   6   6   7 17.0011 1.89468  -3
   1  13   0 17.0011 1.89468  -2
   7   7   6 17.0011 1.89468   1
   1  13   0 17.0739 1.22796  -3
   6   6   7 17.0739 1.22796  -2
   7   7   6 17.0739 1.22796   1
   2  10   4 65.8256 1.85559  -3
   2  10   4 65.8256 1.85559  -2
   0   8   6 65.8256 1.85559   1
   1   8   6 2.95964 0.49258   1
   1   8   6 2.63965 0.50318   3
   1   8   6 1.03622 2.93344   2
   3   9   5 39.6501 1.23656  -3
   1  11   3 39.6501 1.23656  -2
   2   8   6 39.6501 1.23656   1
   1  11   3 40.3267 1.70215  -3
   3   9   5 40.3267 1.70215  -2
   2   8   6 40.3267 1.70215   1
   3   8   6 1.69401 0.38247   3
   3   8   6 1.57701 0.32943   2
   3   8   6 2.29869 0.37733   1
   0  12   2 49.0098 1.41752  -3
   4   8   6 49.0098 1.41752  -2
   4   8   6 49.0098 1.41752   1
   4   8   6 51.3425 1.54009  -3
   0  12   2 51.3425 1.54009  -2
   4   8   6 51.3425 1.54009   1
   5   8   6 0.11356 0.49638   3
   5   8   6 0.55787 0.47910   2
   5   8   6 1.45000 0.46951   1
   5   7   7 19.1065 1.15453  -3
   1  13   1 19.1065 1.15453  -2
   6   8   6 19.1065 1.15453   1
   1  13   1 18.9016 1.05986  -3
   5   7   7 18.9016 1.05986  -2
   6   8   6 18.9016 1.05986   1
   7   8   6 0.37338 0.68038   3
   7   8   6 0.76319 0.65393   1
   7   8   6 2.65792 2.09773   2
   2  14   0 20.5123 2.74998  -3
   6   6   8 20.5123 2.74998  -2
   8   8   6 20.5123 2.74998   1
   6   6   8 25.0748 2.69304  -3
   2  14   0 25.0748 2.69304  -2
   8   8   6 25.0748 2.69304   1
   0   9   6 0.20764 0.70824   1
   0   9   6 0.46092 0.60032   2
   1  11   4 33.5820 1.39335  -3
   2  10   5 33.5820 1.39335  -2
   1   9   6 33.5820 1.39335   1
   2  10   5 35.3542 1.33279  -3
   1  11   4 35.3542 1.33279  -2
   1   9   6 35.3542 1.33279   1
   2   9   6 0.66237 0.46413   1
   2   9   6 0.11415 0.45503   2
   2   9   6 0.15199 0.43700   3
   3   9   6 43.5758 1.79880  -3
   0  12   3 43.5758 1.79880  -2
   3   9   6 43.5758 1.79880   1
   0  12   3 43.0170 1.34185  -3
   3   9   6 43.0170 1.34185  -2
   3   9   6 43.0170 1.34185   1
   4   9   6 0.56455 0.52555   2
   4   9   6 0.99576 0.54472   1
   4   9   6 0.40963 0.53379   3
   4   8   7 17.1867 1.23736  -3
   1  13   2 17.1867 1.23736  -2
   5   9   6 17.1867 1.23736   1
   1  13   2 17.5644 1.15537  -3
   4   8   7 17.5644 1.15537  -2
   5   9   6 17.5644 1.15537   1
   6   9   6 -0.6207 0.62039   2
   6   9   6 0.23708 0.66408   3
   6   9   6 0.99851 0.71024   1
   5   7   8 24.7855 1.48328  -3
   2  14   1 24.7855 1.48328  -2
   7   9   6 24.7855 1.48328   1
   2  14   1 27.1950 1.56331  -3
   5   7   8 27.1950 1.56331  -2
   7   9   6 27.1950 1.56331   1
   8   9   6 0.67881 0.83838   1
   8   9   6 0.43735 0.80161   3
   8   9   6 1.65739 0.81992   2
   1  11   5 22.8779 1.13606  -3
   1  11   5 22.8779 1.13606  -2
   0  10   6 22.8779 1.13606   1
   1  10   6 0.41079 0.50657   2
   1  10   6 0.63286 0.56316   3
   1  10   6 2.47109 0.69882   1
   0  12   4 21.2394 1.03281  -3
   2  10   6 21.2394 1.03281  -2
   2  10   6 21.2394 1.03281   1
   2  10   6 24.9742 1.30807  -3
   0  12   4 24.9742 1.30807  -2
   2  10   6 24.9742 1.30807   1
   3  10   6 0.35579 0.57072   3
   3  10   6 1.41868 0.56465   1
   3  10   6 1.66730 0.70751   2
   3   9   7 16.6033 1.04288  -3
   1  13   3 16.6033 1.04288  -2
   4  10   6 16.6033 1.04288   1
   1  13   3 16.9431 1.10411  -3
   3   9   7 16.9431 1.10411  -2
   4  10   6 16.9431 1.10411   1
   5  10   6 0.17694 0.67000   1
   5  10   6 0.86214 0.64413   3
   5  10   6 0.95953 0.63275   2
   2  14   2 21.0879 1.47566  -3
   4   8   8 21.0879 1.47566  -2
   6  10   6 21.0879 1.47566   1
   4   8   8 15.1198 1.44756  -3
   2  14   2 15.1198 1.44756  -2
   6  10   6 15.1198 1.44756   1
   0  11   6 1.05980 0.93726   2
   0  11   6 0.40311 0.79185   1
   0  11   6 -0.9502 0.73725   3
   0  12   5 17.7989 1.01405  -3
   1  11   6 17.7989 1.01405  -2
   1  11   6 17.7989 1.01405   1
   1  11   6 17.1418 1.19677  -3
   0  12   5 17.1418 1.19677  -2
   1  11   6 17.1418 1.19677   1
   2  11   6 0.79451 0.63122   2
   2  11   6 -0.7521 0.65193   3
   2  11   6 0.84283 0.63441   1
   2  10   7 13.0259 1.04294  -3
   1  13   4 13.0259 1.04294  -2
   3  11   6 13.0259 1.04294   1
   1  13   4 14.5468 1.20170  -3
   2  10   7 14.5468 1.20170  -2
   3  11   6 14.5468 1.20170   1
   4  11   6 1.00541 0.74673   1
   4  11   6 -0.1228 0.77366   3
   4  11   6 1.90177 0.80215   2
   2  14   3 17.2086 1.42357  -3
   3   9   8 17.2086 1.42357  -2
   5  11   6 17.2086 1.42357   1
   3   9   8 14.4611 1.21973  -3
   2  14   3 14.4611 1.21973  -2
   5  11   6 14.4611 1.21973   1
   0  12   6 7.73478 1.15001  -3
   0  12   6 7.73478 1.15001  -2
   0  12   6 7.73478 1.15001   1
   1  12   6 1.30303 0.76418   3
   1  12   6 0.91856 0.79917   2
   1  12   6 1.03920 0.74491   1
   7   7   0 18.6937 1.27855  -3
   7   7   0 18.6937 1.27855  -2
   0   0   7 18.6937 1.27855   1
   0   1   7 0.23520 0.32765   3
   0   1   7 0.22566 0.29162   2
   0   1   7 -0.4209 0.29507   1
   6   8   0 16.4762 0.74170  -3
   7   7   1 16.4762 0.74170  -2
   1   1   7 16.4762 0.74170   1
   7   7   1 15.7019 0.71509  -3
   6   8   0 15.7019 0.71509  -2
   1   1   7 15.7019 0.71509   1
   6   8   1 4.69986 0.45230  -3
   6   8   1 4.69986 0.45230  -2
   0   2   7 4.69986 0.45230   1
   1   2   7 1.17346 0.28139   3
   1   2   7 1.43674 0.28489   1
   1   2   7 1.45836 0.19134   2
   5   9   0 23.6867 1.51622  -3
   7   7   2 23.6867 1.51622  -2
   2   2   7 23.6867 1.51622   1
   7   7   2 17.5707 1.38798  -3
   5   9   0 17.5707 1.38798  -2
   2   2   7 17.5707 1.38798   1
   0   3   7 0.30275 0.34253   3
   0   3   7 0.55720 0.35790   2
   0   3   7 0.32567 0.39177   1
   5   9   1 15.7570 0.62538  -3
   6   8   2 15.7570 0.62538  -2
   1   3   7 15.7570 0.62538   1
   6   8   2 15.0889 0.68575  -3
   5   9   1 15.0889 0.68575  -2
   1   3   7 15.0889 0.68575   1
   2   3   7 0.88843 0.31492   3
   2   3   7 0.58689 0.37348   1
   2   3   7 0.74731 0.22697   2
   4  10   0 21.6125 1.52586  -3
   7   7   3 21.6125 1.52586  -2
   3   3   7 21.6125 1.52586   1
   7   7   3 22.4543 1.45728  -3
   4  10   0 22.4543 1.45728  -2
   3   3   7 22.4543 1.45728   1
   5   9   2 21.0383 0.91703  -3
   5   9   2 21.0383 0.91703  -2
   0   4   7 21.0383 0.91703   1
   1   4   7 2.57224 0.30104   1
   1   4   7 2.49673 0.27705   3
   1   4   7 2.25789 0.29807   2
   6   8   3 6.51765 0.67123  -3
   4  10   1 6.51765 0.67123  -2
   2   4   7 6.51765 0.67123   1
   4  10   1 7.58043 0.58870  -3
   6   8   3 7.58043 0.58870  -2
   2   4   7 7.58043 0.58870   1
   7   7   4 20.7544 1.75312  -3
   3  11   0 20.7544 1.75312  -2
   4   4   7 20.7544 1.75312   1
   0   5   7 0.14575 0.43501   2
   0   5   7 0.46829 1.39872   3
   4  10   2 23.6905 1.13436  -3
   5   9   3 23.6905 1.13436  -2
   1   5   7 23.6905 1.13436   1
   5   9   3 18.6580 0.91707  -3
   4  10   2 18.6580 0.91707  -2
   1   5   7 18.6580 0.91707   1
   2   5   7 0.24635 0.29176   2
   2   5   7 0.22764 0.71153   1
   3  11   1 20.3142 1.29198  -3
   6   8   4 20.3142 1.29198  -2
   3   5   7 20.3142 1.29198   1
   6   8   4 18.3641 1.28693  -3
   3  11   1 18.3641 1.28693  -2
   3   5   7 18.3641 1.28693   1
   4   5   7 0.18425 0.33158   3
   4   5   7 0.07707 0.37482   1
   4   5   7 0.10199 0.35286   2
   7   7   5 19.3785 1.51998  -3
   2  12   0 19.3785 1.51998  -2
   5   5   7 19.3785 1.51998   1
   2  12   0 21.0723 1.46034  -3
   7   7   5 21.0723 1.46034  -2
   5   5   7 21.0723 1.46034   1
   4  10   3 12.0484 0.78373  -3
   4  10   3 12.0484 0.78373  -2
   0   6   7 12.0484 0.78373   1
   1   6   7 1.56763 0.33771   2
   1   6   7 1.79359 0.32229   3
   1   6   7 1.92497 0.39232   1
   3  11   2 23.3691 0.94888  -3
   5   9   4 23.3691 0.94888  -2
   2   6   7 23.3691 0.94888   1
   5   9   4 21.0381 1.05601  -3
   3  11   2 21.0381 1.05601  -2
   2   6   7 21.0381 1.05601   1
   3   6   7 0.09502 0.30854   2
   3   6   7 1.27863 0.31987   3
   3   6   7 1.33230 0.39189   1
   2  12   1 14.9867 0.83859  -3
   6   8   5 14.9867 0.83859  -2
   4   6   7 14.9867 0.83859   1
   6   8   5 11.9363 0.75797  -3
   2  12   1 11.9363 0.75797  -2
   4   6   7 11.9363 0.75797   1
   5   6   7 0.41446 0.42797   1
   5   6   7 0.08263 0.41175   3
   5   6   7 -0.1548 0.42461   2
   1  13   0 21.2973 1.33577  -3
   7   7   6 21.2973 1.33577  -2
   6   6   7 21.2973 1.33577   1
   7   7   6 18.4435 2.44693  -3
   1  13   0 18.4435 2.44693  -2
   6   6   7 18.4435 2.44693   1
   0   7   7 0.23177 0.56878   3
   0   7   7 -0.0161 1.12134   2
   0   7   7 -0.1431 0.72914   1
   4  10   4 22.1119 1.16478  -3
   3  11   3 22.1119 1.16478  -2
   1   7   7 22.1119 1.16478   1
   3  11   3 20.8533 1.54399  -3
   4  10   4 20.8533 1.54399  -2
   1   7   7 20.8533 1.54399   1
   2   7   7 0.29828 0.40716   2
   2   7   7 0.88371 0.63902   1
   5   9   5 19.5964 1.08468  -3
   2  12   2 19.5964 1.08468  -2
   3   7   7 19.5964 1.08468   1
   2  12   2 21.1908 1.50406  -3
   5   9   5 21.1908 1.50406  -2
   3   7   7 21.1908 1.50406   1
   4   7   7 0.15754 0.54399   1
   4   7   7 0.56029 0.46224   2
   4   7   7 -0.2250 1.31137   3
   1  13   1 19.3877 1.27494  -3
   6   8   6 19.3877 1.27494  -2
   5   7   7 19.3877 1.27494   1
   6   8   6 20.2566 1.40920  -3
   1  13   1 20.2566 1.40920  -2
   5   7   7 20.2566 1.40920   1
   6   7   7 0.05147 0.65436   3
   6   7   7 2.91226 1.03175   2
   6   7   7 0.09534 0.73680   1
   7   7   7 10.0473 1.99844  -3
   0  14   0 10.0473 1.99844  -2
   7   7   7 10.0473 1.99844   1
   0  14   0 16.7396 2.63872  -3
   7   7   7 16.7396 2.63872  -2
   7   7   7 16.7396 2.63872   1
   3  11   4 20.8703 1.18148  -3
   3  11   4 20.8703 1.18148  -2
   0   8   7 20.8703 1.18148   1
   1   8   7 1.27330 0.54328   1
   1   8   7 0.83180 0.48100   2
   1   8   7 1.69122 0.50095   3
   4  10   5 12.7063 1.03415  -3
   2  12   3 12.7063 1.03415  -2
   2   8   7 12.7063 1.03415   1
   2  12   3 13.3155 0.84273  -3
   4  10   5 13.3155 0.84273  -2
   2   8   7 13.3155 0.84273   1
   3   8   7 0.41473 0.56616   3
   3   8   7 0.71418 0.53700   2
   3   8   7 1.62662 0.61429   1
   5   9   6 18.5626 1.49611  -3
   1  13   2 18.5626 1.49611  -2
   4   8   7 18.5626 1.49611   1
   1  13   2 17.4055 1.20339  -3
   5   9   6 17.4055 1.20339  -2
   4   8   7 17.4055 1.20339   1
   5   8   7 0.55063 0.58035   3
   5   8   7 0.97762 0.62315   1
   5   8   7 0.37122 0.57654   2
   0  14   1 10.1598 1.16280  -3
   6   8   7 10.1598 1.16280  -2
   6   8   7 10.1598 1.16280   1
   6   8   7 9.18864 1.53341  -3
   0  14   1 9.18864 1.53341  -2
   6   8   7 9.18864 1.53341   1
   7   8   7 0.56409 0.87841   2
   7   8   7 0.76173 0.80848   3
   7   8   7 1.04313 0.87246   1
   0   9   7 0.13967 0.80403   2
   0   9   7 0.57376 0.98415   1
   3  11   5 15.7123 1.05439  -3
   2  12   4 15.7123 1.05439  -2
   1   9   7 15.7123 1.05439   1
   2  12   4 15.6351 0.99653  -3
   3  11   5 15.6351 0.99653  -2
   1   9   7 15.6351 0.99653   1
   2   9   7 0.02279 0.60945   2
   2   9   7 -0.4090 0.56074   3
   2   9   7 0.90734 0.66512   1
   4  10   6 13.7515 1.06472  -3
   1  13   3 13.7515 1.06472  -2
   3   9   7 13.7515 1.06472   1
   1  13   3 15.4880 1.22134  -3
   4  10   6 15.4880 1.22134  -2
   3   9   7 15.4880 1.22134   1
   4   9   7 1.45683 0.62579   3
   4   9   7 0.67657 0.65919   1
   4   9   7 -0.4195 0.67623   2
   0  14   2 8.70153 1.29755  -3
   5   9   7 8.70153 1.29755  -2
   5   9   7 8.70153 1.29755   1
   5   9   7 8.95859 1.51762  -3
   0  14   2 8.95859 1.51762  -2
   5   9   7 8.95859 1.51762   1
   6   9   7 0.38030 0.77201   2
   6   9   7 -1.0159 0.80219   3
   6   9   7 0.86155 0.77929   1
   2  12   5 10.9454 1.10727  -3
   2  12   5 10.9454 1.10727  -2
   0  10   7 10.9454 1.10727   1
   1  10   7 0.71539 0.65548   1
   1  10   7 0.52965 0.64058   3
   1  10   7 0.24429 0.61913   2
   1  13   4 12.4123 1.27276  -3
   3  11   6 12.4123 1.27276  -2
   2  10   7 12.4123 1.27276   1
   3  11   6 11.4916 1.14384  -3
   1  13   4 11.4916 1.14384  -2
   2  10   7 11.4916 1.14384   1
   3  10   7 0.70867 0.68091   3
   3  10   7 0.00421 0.71285   2
   3  10   7 0.07868 0.70087   1
   4  10   7 9.01817 1.33314  -3
   0  14   3 9.01817 1.33314  -2
   4  10   7 9.01817 1.33314   1
   0  14   3 8.26279 1.21440  -3
   4  10   7 8.26279 1.21440  -2
   4  10   7 8.26279 1.21440   1
   0  11   7 0.12804 1.09616   1
   0  11   7 0.72182 1.24073   3
   0  11   7 1.09515 1.23367   2
   8   8   0 187.864 4.36011  -3
   8   8   0 187.864 4.36011  -2
   0   0   8 187.864 4.36011   1
   0   1   8 0.23838 0.32970   1
   0   1   8 0.27691 0.43526   2
   0   1   8 -0.2052 0.44375   3
   7   9   0 146.136 2.52991  -3
   8   8   1 146.136 2.52991  -2
   1   1   8 146.136 2.52991   1
   8   8   1 148.636 3.17859  -3
   7   9   0 148.636 3.17859  -2
   1   1   8 148.636 3.17859   1
   7   9   1 107.411 1.78167  -3
   7   9   1 107.411 1.78167  -2
   0   2   8 107.411 1.78167   1
   1   2   8 1.93162 0.96477   2
   6  10   0 143.264 3.22590  -3
   8   8   2 143.264 3.22590  -2
   2   2   8 143.264 3.22590   1
   8   8   2 144.290 3.84727  -3
   6  10   0 144.290 3.84727  -2
   2   2   8 144.290 3.84727   1
   0   3   8 -0.1805 0.40079   3
   7   9   2 115.066 2.21365  -3
   6  10   1 115.066 2.21365  -2
   1   3   8 115.066 2.21365   1
   6  10   1 121.239 2.88329  -3
   7   9   2 121.239 2.88329  -2
   1   3   8 121.239 2.88329   1
   2   3   8 0.03103 0.43803   3
   2   3   8 2.48286 1.51888   1
   2   3   8 0.25390 0.88245   2
   8   8   3 75.9815 2.66512  -3
   5  11   0 75.9815 2.66512  -2
   3   3   8 75.9815 2.66512   1
   5  11   0 76.7316 2.35443  -3
   8   8   3 76.7316 2.35443  -2
   3   3   8 76.7316 2.35443   1
   6  10   2 90.9010 1.88137  -3
   6  10   2 90.9010 1.88137  -2
   0   4   8 90.9010 1.88137   1
   1   4   8 1.55893 0.48703   1
   1   4   8 0.74305 0.35975   3
   1   4   8 2.69582 1.58269   2
   7   9   3 63.0709 1.76047  -3
   5  11   1 63.0709 1.76047  -2
   2   4   8 63.0709 1.76047   1
   5  11   1 63.9988 1.93470  -3
   7   9   3 63.9988 1.93470  -2
   2   4   8 63.9988 1.93470   1
   3   4   8 0.66353 0.39623   2
   3   4   8 1.08555 0.44152   1
   3   4   8 0.55564 0.38068   3
   4  12   0 64.5202 2.32160  -3
   8   8   4 64.5202 2.32160  -2
   4   4   8 64.5202 2.32160   1
   8   8   4 61.2185 2.14576  -3
   4  12   0 61.2185 2.14576  -2
   4   4   8 61.2185 2.14576   1
   0   5   8 0.06005 0.48351   2
   0   5   8 1.60556 0.56126   1
   0   5   8 -0.0021 0.42649   3
   6  10   3 60.7648 1.77963  -3
   5  11   2 60.7648 1.77963  -2
   1   5   8 60.7648 1.77963   1
   5  11   2 63.2347 1.64915  -3
   6  10   3 63.2347 1.64915  -2
   1   5   8 63.2347 1.64915   1
   2   5   8 0.14730 0.46987   1
   2   5   8 -0.2920 0.42959   2
   4  12   1 65.7053 1.75195  -3
   7   9   4 65.7053 1.75195  -2
   3   5   8 65.7053 1.75195   1
   7   9   4 61.1074 1.51183  -3
   4  12   1 61.1074 1.51183  -2
   3   5   8 61.1074 1.51183   1
   4   5   8 0.72494 0.48254   1
   4   5   8 0.66475 0.41206   3
   4   5   8 0.57665 0.47025   2
   3  13   0 28.0790 2.61222  -3
   8   8   5 28.0790 2.61222  -2
   5   5   8 28.0790 2.61222   1
   8   8   5 28.6656 2.56550  -3
   3  13   0 28.6656 2.56550  -2
   5   5   8 28.6656 2.56550   1
   5  11   3 40.2923 1.47992  -3
   5  11   3 40.2923 1.47992  -2
   0   6   8 40.2923 1.47992   1
   1   6   8 2.69923 0.62080   1
   1   6   8 0.97520 0.39367   2
   1   6   8 0.92162 0.55772   3
   6  10   4 48.8844 1.96979  -3
   4  12   2 48.8844 1.96979  -2
   2   6   8 48.8844 1.96979   1
   4  12   2 48.8872 1.75094  -3
   6  10   4 48.8872 1.75094  -2
   2   6   8 48.8872 1.75094   1
   3   6   8 -0.2057 0.47845   2
   3   6   8 0.11312 0.60593   3
   3   6   8 2.57583 0.62943   1
   3  13   1 29.0155 1.63926  -3
   7   9   5 29.0155 1.63926  -2
   4   6   8 29.0155 1.63926   1
   7   9   5 26.0357 1.89871  -3
   3  13   1 26.0357 1.89871  -2
   4   6   8 26.0357 1.89871   1
   5   6   8 0.29359 0.61498   3
   5   6   8 1.46718 0.65127   1
   5   6   8 -0.0432 0.60025   2
   2  14   0 20.7367 2.34626  -3
   8   8   6 20.7367 2.34626  -2
   6   6   8 20.7367 2.34626   1
   8   8   6 23.2864 2.86909  -3
   2  14   0 23.2864 2.86909  -2
   6   6   8 23.2864 2.86909   1
   0   7   8 -1.1709 0.67860   2
   0   7   8 1.40417 0.90909   1
   0   7   8 1.26522 0.77039   3
   4  12   3 33.2992 1.47553  -3
   5  11   4 33.2992 1.47553  -2
   1   7   8 33.2992 1.47553   1
   5  11   4 34.5676 1.63321  -3
   4  12   3 34.5676 1.63321  -2
   1   7   8 34.5676 1.63321   1
   2   7   8 0.22356 0.58258   2
   2   7   8 1.58001 0.61899   1
   2   7   8 -0.0287 0.52683   3
   3  13   2 26.7945 1.54598  -3
   6  10   5 26.7945 1.54598  -2
   3   7   8 26.7945 1.54598   1
   6  10   5 25.6926 1.62874  -3
   3  13   2 25.6926 1.62874  -2
   3   7   8 25.6926 1.62874   1
   4   7   8 0.53959 0.63198   1
   4   7   8 -0.6332 0.53718   3
   4   7   8 0.36380 0.66043   2
   2  14   1 29.2716 1.59774  -3
   7   9   6 29.2716 1.59774  -2
   5   7   8 29.2716 1.59774   1
   7   9   6 23.4488 2.05202  -3
   2  14   1 23.4488 2.05202  -2
   5   7   8 23.4488 2.05202   1
   6   7   8 1.62868 0.89207   1
   6   7   8 -0.0319 0.80841   2
   6   7   8 0.85029 0.82162   3
   4  12   4 24.1260 1.56239  -3
   4  12   4 24.1260 1.56239  -2
   0   8   8 24.1260 1.56239   1
   1   8   8 0.46516 0.62252   3
   1   8   8 -0.1004 0.61805   2
   1   8   8 2.54820 0.66565   1
   5  11   5 18.0737 1.30124  -3
   3  13   3 18.0737 1.30124  -2
   2   8   8 18.0737 1.30124   1
   3  13   3 20.2993 1.35277  -3
   5  11   5 20.2993 1.35277  -2
   2   8   8 20.2993 1.35277   1
   3   8   8 0.31724 0.60968   3
   3   8   8 1.42175 0.67922   1
   3   8   8 1.28127 0.66601   2
   2  14   2 17.6886 1.38667  -3
   6  10   6 17.6886 1.38667  -2
   4   8   8 17.6886 1.38667   1
   6  10   6 25.0883 2.17483  -3
   2  14   2 25.0883 2.17483  -2
   4   8   8 25.0883 2.17483   1
   5   8   8 -0.3028 0.75336   3
   5   8   8 2.93461 0.76824   1
   5   8   8 -0.0248 0.77882   2
   0   9   8 0.24674 1.14396   3
   0   9   8 0.71746 1.02818   1
   0   9   8 -0.1271 1.13860   2
   4  12   5 12.0777 1.56073  -3
   3  13   4 12.0777 1.56073  -2
   1   9   8 12.0777 1.56073   1
   3  13   4 13.5272 1.60911  -3
   4  12   5 13.5272 1.60911  -2
   1   9   8 13.5272 1.60911   1
   2   9   8 1.41784 0.81177   1
   2   9   8 1.00387 0.71070   3
   2   9   8 0.03210 0.74568   2
   5  11   6 11.8766 1.72471  -3
   2  14   3 11.8766 1.72471  -2
   3   9   8 11.8766 1.72471   1
   2  14   3 15.0370 2.05317  -3
   5  11   6 15.0370 2.05317  -2
   3   9   8 15.0370 2.05317   1
   9   9   0 3.72072 1.74798  -3
   9   9   0 3.72072 1.74798  -2
   0   0   9 3.72072 1.74798   1
   0   1   9 1.68881 0.78881   1
   9   9   1 7.10305 1.89998  -3
   8  10   0 7.10305 1.89998  -2
   1   1   9 7.10305 1.89998   1
   8  10   0 5.03938 1.45753  -3
   9   9   1 5.03938 1.45753  -2
   1   1   9 5.03938 1.45753   1
   1   2   9 1.24509 0.49036   3
   1   2   9 0.90948 0.51676   2
   1   2   9 1.06864 0.54764   1
   9   9   2 3.16096 1.54505  -3
   7  11   0 3.16096 1.54505  -2
   2   2   9 3.16096 1.54505   1
   7  11   0 5.00153 1.80895  -3
   9   9   2 5.00153 1.80895  -2
   2   2   9 5.00153 1.80895   1
   0   3   9 0.22265 0.88544   1
   0   3   9 0.82357 0.79223   3
   0   3   9 1.14804 0.56347   2
   2   3   9 1.06577 0.61768   1
   2   3   9 -0.2699 0.50319   2
   9   9   3 6.37709 2.40045  -3
   6  12   0 6.37709 2.40045  -2
   3   3   9 6.37709 2.40045   1
   6  12   0 6.16616 1.46399  -3
   9   9   3 6.16616 1.46399  -2
   3   3   9 6.16616 1.46399   1
   7  11   2 5.87924 1.14151  -3
   7  11   2 5.87924 1.14151  -2
   0   4   9 5.87924 1.14151   1
   1   4   9 -0.8427 0.56333   2
   1   4   9 0.07050 0.55435   3
   1   4   9 1.54401 0.53309   1
   8  10   3 3.46727 0.91766  -3
   6  12   1 3.46727 0.91766  -2
   2   4   9 3.46727 0.91766   1
   6  12   1 3.60590 0.98484  -3
   8  10   3 3.60590 0.98484  -2
   2   4   9 3.60590 0.98484   1
   3   4   9 0.37165 0.66050   1
   3   4   9 0.22153 0.54016   3
   3   4   9 0.19064 0.51450   2
   9   9   4 10.4793 2.61230  -3
   5  13   0 10.4793 2.61230  -2
   4   4   9 10.4793 2.61230   1
   5  13   0 6.61184 1.32066  -3
   9   9   4 6.61184 1.32066  -2
   4   4   9 6.61184 1.32066   1
   0   5   9 1.06897 0.93618   1
   0   5   9 -0.5151 0.82984   3
   0   5   9 -0.8829 0.88225   2
   7  11   3 3.78755 0.97601  -3
   6  12   2 3.78755 0.97601  -2
   1   5   9 3.78755 0.97601   1
   6  12   2 4.27700 1.13614  -3
   7  11   3 4.27700 1.13614  -2
   1   5   9 4.27700 1.13614   1
   2   5   9 1.04184 0.62698   1
   2   5   9 -0.4910 0.56819   3
   2   5   9 -0.1971 0.62378   2
   5  13   1 5.61663 1.10752  -3
   8  10   4 5.61663 1.10752  -2
   3   5   9 5.61663 1.10752   1
   8  10   4 4.52802 1.25038  -3
   5  13   1 4.52802 1.25038  -2
   3   5   9 4.52802 1.25038   1
   4   5   9 -0.3408 0.69156   3
   4   5   9 0.84720 0.71301   1
   4   5   9 0.74735 0.65623   2
   4  14   0 6.57270 2.18212  -3
   9   9   5 6.57270 2.18212  -2
   5   5   9 6.57270 2.18212   1
   9   9   5 10.2049 2.91316  -3
   4  14   0 10.2049 2.91316  -2
   5   5   9 10.2049 2.91316   1
   6  12   3 5.12414 1.29623  -3
   6  12   3 5.12414 1.29623  -2
   0   6   9 5.12414 1.29623   1
   1   6   9 0.91748 0.67264   1
   1   6   9 -0.3386 0.64376   2
   1   6   9 -0.3360 0.74423   3
   7  11   4 8.19104 1.27557  -3
   5  13   2 8.19104 1.27557  -2
   2   6   9 8.19104 1.27557   1
   5  13   2 7.10459 1.21483  -3
   7  11   4 7.10459 1.21483  -2
   2   6   9 7.10459 1.21483   1
   3   6   9 0.02448 0.67812   3
   3   6   9 0.96678 0.67322   2
   3   6   9 1.08110 0.69475   1
   4  14   1 5.83357 1.38439  -3
   8  10   5 5.83357 1.38439  -2
   4   6   9 5.83357 1.38439   1
   8  10   5 7.12761 3.44215  -3
   4  14   1 7.12761 3.44215  -2
   4   6   9 7.12761 3.44215   1
   0   7   9 -0.4014 1.11686   1
   0   7   9 -0.9881 1.02159   3
   0   7   9 0.14842 1.36122   2
   6  12   4 8.50946 1.46625  -3
   5  13   3 8.50946 1.46625  -2
   1   7   9 8.50946 1.46625   1
   5  13   3 6.66802 1.44864  -3
   6  12   4 6.66802 1.44864  -2
   1   7   9 6.66802 1.44864   1
   2   7   9 0.16523 0.76539   2
   2   7   9 1.19073 0.76587   1
   2   7   9 1.06620 0.79693   3
  10  10   0 57.6668 4.53659  -3
  10  10   0 57.6668 4.53659  -2
   0   0  10 57.6668 4.53659   1
   0   1  10 -0.7699 1.11987   2
   0   1  10 1.75333 1.07730   1
   0   1  10 1.44688 0.94081   3
  10  10   1 48.7576 3.09545  -3
   9  11   0 48.7576 3.09545  -2
   1   1  10 48.7576 3.09545   1
   9  11   0 51.4252 3.13826  -3
  10  10   1 51.4252 3.13826  -2
   1   1  10 51.4252 3.13826   1
   9  11   1 36.8982 2.04854  -3
   9  11   1 36.8982 2.04854  -2
   0   2  10 36.8982 2.04854   1
   1   2  10 -0.6362 0.72486   2
   1   2  10 0.76957 0.88138   3
   1   2  10 1.07763 0.79271   1
  10  10   2 42.1826 3.19853  -3
   8  12   0 42.1826 3.19853  -2
   2   2  10 42.1826 3.19853   1
   8  12   0 41.2446 3.14608  -3
  10  10   2 41.2446 3.14608  -2
   2   2  10 41.2446 3.14608   1
   0   3  10 -0.7317 1.13712   3
   0   3  10 1.87510 1.15652   1
   0   3  10 0.54792 1.02532   2
   9  11   2 30.8408 2.54330  -3
   8  12   1 30.8408 2.54330  -2
   1   3  10 30.8408 2.54330   1
   8  12   1 38.7337 2.49367  -3
   9  11   2 38.7337 2.49367  -2
   1   3  10 38.7337 2.49367   1
   2   3  10 0.58714 0.70257   2
   2   3  10 -0.6725 1.40897   3
   2   3  10 3.12711 0.89377   1
   7  13   0 31.6276 4.16912  -3
  10  10   3 31.6276 4.16912  -2
   3   3  10 31.6276 4.16912   1
   8  12   2 32.6903 2.14458  -3
   8  12   2 32.6903 2.14458  -2
   0   4  10 32.6903 2.14458   1
   1   4  10 1.09807 0.84448   3
   1   4  10 0.30917 0.81125   2
   1   4  10 1.01184 0.86171   1
   0   0   0    0.00    0.00   0
;
_shelx_hkl_checksum   81495
