# Supplementary material for: Compositional Variation in FAPb1–xSnxI3 and Its Impact on the Electronic Structure: A Combined Density Functional Theory and Experimental Study
Source: ACS Appl Mater Interfaces. 2022 May 5;14(30):34253–61. doi: 10.1021/acsami.2c00889 (PMC9353781; doi:10.1021/acsami.2c00889)
Supplement: Supplementary file 2 — am2c00889_si_002.zip [file am2c00889_si_002.zip › FAPb05Sn05I3_295K.cif]

 
data_Pm3m
 
_audit_creation_method            'SHELXL-2016/6'
_shelx_SHELXL_version_number      '2016/6'
_chemical_name_systematic         ?
_chemical_name_common             ?
_chemical_melting_point           ?
_chemical_formula_moiety          ?
_chemical_formula_sum
 'C I3 N2 Pb0.50 Sn0.50' 
_chemical_formula_weight          583.67

loop_
 _atom_type_symbol
 _atom_type_description
 _atom_type_scat_dispersion_real
 _atom_type_scat_dispersion_imag
 _atom_type_scat_source
 'C'  'C'   0.0033   0.0016
 'International Tables Vol C Tables 4.2.6.8 and 6.1.1.4'
 'I'  'I'  -0.4742   1.8119
 'International Tables Vol C Tables 4.2.6.8 and 6.1.1.4'
 'N'  'N'   0.0061   0.0033
 'International Tables Vol C Tables 4.2.6.8 and 6.1.1.4'
 'Pb'  'Pb'  -3.3944  10.1111
 'International Tables Vol C Tables 4.2.6.8 and 6.1.1.4'
 'Sn'  'Sn'  -0.6537   1.4246
 'International Tables Vol C Tables 4.2.6.8 and 6.1.1.4'
 
_space_group_crystal_system       cubic
_space_group_IT_number            221
_space_group_name_H-M_alt         'P m -3 m'
_space_group_name_Hall            '-P 4 2 3'
 
_shelx_space_group_comment
;
The symmetry employed for this shelxl refinement is uniquely defined
by the following loop, which should always be used as a source of
symmetry information in preference to the above space-group names.
They are only intended as comments.
;
 
loop_
 _space_group_symop_operation_xyz
 'x, y, z'
 '-x, -y, z'
 '-x, y, -z'
 'x, -y, -z'
 'z, x, y'
 'z, -x, -y'
 '-z, -x, y'
 '-z, x, -y'
 'y, z, x'
 '-y, z, -x'
 'y, -z, -x'
 '-y, -z, x'
 'y, x, -z'
 '-y, -x, -z'
 'y, -x, z'
 '-y, x, z'
 'x, z, -y'
 '-x, z, y'
 '-x, -z, -y'
 'x, -z, y'
 'z, y, -x'
 'z, -y, x'
 '-z, y, x'
 '-z, -y, -x'
 '-x, -y, -z'
 'x, y, -z'
 'x, -y, z'
 '-x, y, z'
 '-z, -x, -y'
 '-z, x, y'
 'z, x, -y'
 'z, -x, y'
 '-y, -z, -x'
 'y, -z, x'
 '-y, z, x'
 'y, z, -x'
 '-y, -x, z'
 'y, x, z'
 '-y, x, -z'
 'y, -x, -z'
 '-x, -z, y'
 'x, -z, -y'
 'x, z, y'
 '-x, z, -y'
 '-z, -y, x'
 '-z, y, -x'
 'z, -y, -x'
 'z, y, x'
 
_cell_length_a                    6.344(7)
_cell_length_b                    6.344(7)
_cell_length_c                    6.344(7)
_cell_angle_alpha                 90
_cell_angle_beta                  90
_cell_angle_gamma                 90
_cell_volume                      255.3(8)
_cell_formula_units_Z             1
_cell_measurement_temperature     295(2)
_cell_measurement_reflns_used     1601
_cell_measurement_theta_min       6.423
_cell_measurement_theta_max       60.553
 
_exptl_crystal_description        'square prism'
_exptl_crystal_colour             'black'
_exptl_crystal_density_meas       ?
_exptl_crystal_density_method     ?
_exptl_crystal_density_diffrn     3.796          
_exptl_crystal_F_000              245
_exptl_transmission_factor_min    0.0084
_exptl_transmission_factor_max    0.0401
_exptl_crystal_size_max           0.120
_exptl_crystal_size_mid           0.120
_exptl_crystal_size_min           0.060
_exptl_absorpt_coefficient_mu     18.505
_shelx_estimated_absorpt_T_min    ?
_shelx_estimated_absorpt_T_max    ?
_exptl_absorpt_correction_type    'multi-scan'
_exptl_absorpt_correction_T_min   ?
_exptl_absorpt_correction_T_max   ?
_exptl_absorpt_process_details    'SAD2ABS-2014/4 - Bruker AXS area detector scaling and absorption correction'
_exptl_absorpt_special_details    ?
_diffrn_ambient_temperature       295(2)
_diffrn_radiation_wavelength      0.71073
_diffrn_radiation_type            MoK\a
_diffrn_source                    ?
_diffrn_measurement_device_type   'Bruker D8 Venture; Photon II area detector'
_diffrn_measurement_method        ?
_diffrn_detector_area_resol_mean  ?
_diffrn_reflns_number             3787
_diffrn_reflns_av_unetI/netI      0.0186
_diffrn_reflns_av_R_equivalents   0.0537
_diffrn_reflns_limit_h_min        -10
_diffrn_reflns_limit_h_max        10
_diffrn_reflns_limit_k_min        -10
_diffrn_reflns_limit_k_max        10
_diffrn_reflns_limit_l_min        -10
_diffrn_reflns_limit_l_max        10
_diffrn_reflns_theta_min          3.211
_diffrn_reflns_theta_max          36.546
_diffrn_reflns_theta_full         25.242
_diffrn_measured_fraction_theta_max   1.000
_diffrn_measured_fraction_theta_full  1.000
_diffrn_reflns_Laue_measured_fraction_max    1.000
_diffrn_reflns_Laue_measured_fraction_full   1.000
_diffrn_reflns_point_group_measured_fraction_max   1.000
_diffrn_reflns_point_group_measured_fraction_full  1.000
_reflns_number_total              166
_reflns_number_gt                 143
_reflns_threshold_expression      'I > 2\s(I)'
_reflns_Friedel_coverage          0.000
_reflns_Friedel_fraction_max      .
_reflns_Friedel_fraction_full     .
 
_reflns_special_details
;
 Reflections were merged by SHELXL according to the crystal
 class for the calculation of statistics and refinement.
 
 _reflns_Friedel_fraction is defined as the number of unique
 Friedel pairs measured divided by the number that would be
 possible theoretically, ignoring centric projections and
 systematic absences.
;
 
_computing_data_collection        ?
_computing_cell_refinement        ?
_computing_data_reduction         ?
_computing_structure_solution     ?
_computing_structure_refinement 'SHELXL-2016/6 (Sheldrick, 2016)'
_computing_molecular_graphics     ?
_computing_publication_material   ?
_refine_special_details           ?
_refine_ls_structure_factor_coef  Fsqd
_refine_ls_matrix_type            full
_refine_ls_weighting_scheme       calc
_refine_ls_weighting_details
'w=1/[\s^2^(Fo^2^)+(0.1035P)^2^] where P=(Fo^2^+2Fc^2^)/3'
_atom_sites_solution_primary      ?
_atom_sites_solution_secondary    ?
_atom_sites_solution_hydrogens    .
_refine_ls_hydrogen_treatment     undef
_refine_ls_extinction_method      none
_refine_ls_extinction_coef        .
_refine_ls_number_reflns          166
_refine_ls_number_parameters      7
_refine_ls_number_restraints      0
_refine_ls_R_factor_all           0.0526
_refine_ls_R_factor_gt            0.0427
_refine_ls_wR_factor_ref          0.1774
_refine_ls_wR_factor_gt           0.1648
_refine_ls_goodness_of_fit_ref    1.332
_refine_ls_restrained_S_all       1.332
_refine_ls_shift/su_max           0.000
_refine_ls_shift/su_mean          0.000
 
loop_
 _atom_site_label
 _atom_site_type_symbol
 _atom_site_fract_x
 _atom_site_fract_y
 _atom_site_fract_z
 _atom_site_U_iso_or_equiv
 _atom_site_adp_type
 _atom_site_occupancy
 _atom_site_site_symmetry_order  
 _atom_site_calc_flag
 _atom_site_refinement_flags_posn
 _atom_site_refinement_flags_adp
 _atom_site_refinement_flags_occupancy
 _atom_site_disorder_assembly
 _atom_site_disorder_group
Pb1 Pb 0.500000 0.500000 0.500000 0.0423(6) Uani 0.4996 48 d S T P . .
Sn1 Sn 0.500000 0.500000 0.500000 0.0423(6) Uani 0.4996 48 d S T P . .
I1 I 0.000000 0.500000 0.500000 0.0868(9) Uani 1 16 d S T P . .
C1 C 0.000000 0.000000 0.000000 0.13(3) Uiso 1 48 d S . P . .
N1 N 0.000000 0.000000 0.16(2) 0.13(3) Uiso 0.3334 8 d S . P . .
 
loop_
 _atom_site_aniso_label
 _atom_site_aniso_U_11
 _atom_site_aniso_U_22
 _atom_site_aniso_U_33
 _atom_site_aniso_U_23
 _atom_site_aniso_U_13
 _atom_site_aniso_U_12
Pb1 0.0423(6) 0.0423(6) 0.0423(6) 0.000 0.000 0.000
Sn1 0.0423(6) 0.0423(6) 0.0423(6) 0.000 0.000 0.000
I1 0.0365(8) 0.1119(13) 0.1119(13) 0.000 0.000 0.000
 
_geom_special_details
;
 All esds (except the esd in the dihedral angle between two l.s. planes)
 are estimated using the full covariance matrix.  The cell esds are taken
 into account individually in the estimation of esds in distances, angles
 and torsion angles; correlations between esds in cell parameters are only
 used when they are defined by crystal symmetry.  An approximate (isotropic)
 treatment of cell esds is used for estimating esds involving l.s. planes.
;
 
loop_
 _geom_bond_atom_site_label_1
 _geom_bond_atom_site_label_2
 _geom_bond_distance
 _geom_bond_site_symmetry_2
 _geom_bond_publ_flag
Pb1 I1 3.172(3) 9_556 ?
Pb1 I1 3.172(3) . ?
Pb1 I1 3.172(3) 1_655 ?
Pb1 I1 3.172(3) 5 ?
Pb1 I1 3.172(3) 5_565 ?
Pb1 I1 3.172(3) 9 ?
Sn1 I1 3.172(3) 9_556 ?
Sn1 I1 3.172(3) . ?
Sn1 I1 3.172(3) 1_655 ?
Sn1 I1 3.172(3) 5 ?
Sn1 I1 3.172(3) 5_565 ?
Sn1 I1 3.172(3) 9 ?
C1 N1 1.02(12) 33 ?
C1 N1 1.02(12) 9 ?
C1 N1 1.02(12) 25 ?
C1 N1 1.02(12) 5 ?
C1 N1 1.02(12) 29 ?
C1 N1 1.02(12) . ?
N1 N1 1.44(18) 33 ?
N1 N1 1.44(18) 29 ?
N1 N1 1.44(18) 5 ?
N1 N1 1.44(18) 9 ?
 
loop_
 _geom_angle_atom_site_label_1
 _geom_angle_atom_site_label_2
 _geom_angle_atom_site_label_3
 _geom_angle
 _geom_angle_site_symmetry_1
 _geom_angle_site_symmetry_3
 _geom_angle_publ_flag
I1 Pb1 I1 90.0 9_556 . ?
I1 Pb1 I1 90.0 9_556 1_655 ?
I1 Pb1 I1 180.0 . 1_655 ?
I1 Pb1 I1 90.0 9_556 5 ?
I1 Pb1 I1 90.0 . 5 ?
I1 Pb1 I1 90.0 1_655 5 ?
I1 Pb1 I1 90.0 9_556 5_565 ?
I1 Pb1 I1 90.0 . 5_565 ?
I1 Pb1 I1 90.0 1_655 5_565 ?
I1 Pb1 I1 180.0 5 5_565 ?
I1 Pb1 I1 180.0 9_556 9 ?
I1 Pb1 I1 90.0 . 9 ?
I1 Pb1 I1 90.0 1_655 9 ?
I1 Pb1 I1 90.0 5 9 ?
I1 Pb1 I1 90.0 5_565 9 ?
I1 Sn1 I1 90.0 9_556 . ?
I1 Sn1 I1 90.0 9_556 1_655 ?
I1 Sn1 I1 180.0 . 1_655 ?
I1 Sn1 I1 90.0 9_556 5 ?
I1 Sn1 I1 90.0 . 5 ?
I1 Sn1 I1 90.0 1_655 5 ?
I1 Sn1 I1 90.0 9_556 5_565 ?
I1 Sn1 I1 90.0 . 5_565 ?
I1 Sn1 I1 90.0 1_655 5_565 ?
I1 Sn1 I1 180.0 5 5_565 ?
I1 Sn1 I1 180.0 9_556 9 ?
I1 Sn1 I1 90.0 . 9 ?
I1 Sn1 I1 90.0 1_655 9 ?
I1 Sn1 I1 90.0 5 9 ?
I1 Sn1 I1 90.0 5_565 9 ?
Pb1 I1 Pb1 180.0 1_455 . ?
Pb1 I1 Sn1 180.0 1_455 . ?
Pb1 I1 Sn1 0.0 . . ?
N1 C1 N1 180.0 33 9 ?
N1 C1 N1 90.000(5) 33 25 ?
N1 C1 N1 90.000(5) 9 25 ?
N1 C1 N1 90.0 33 5 ?
N1 C1 N1 90.0 9 5 ?
N1 C1 N1 90.0 25 5 ?
N1 C1 N1 90.0 33 29 ?
N1 C1 N1 90.0 9 29 ?
N1 C1 N1 90.0 25 29 ?
N1 C1 N1 180.0 5 29 ?
N1 C1 N1 90.000(5) 33 . ?
N1 C1 N1 90.000(5) 9 . ?
N1 C1 N1 180.0 25 . ?
N1 C1 N1 90.000(5) 5 . ?
N1 C1 N1 90.000(5) 29 . ?
C1 N1 N1 45.000(1) . 33 ?
C1 N1 N1 45.000(1) . 29 ?
N1 N1 N1 60.000(5) 33 29 ?
C1 N1 N1 45.000(5) . 5 ?
N1 N1 N1 60.000(5) 33 5 ?
N1 N1 N1 90.0 29 5 ?
C1 N1 N1 45.000(5) . 9 ?
N1 N1 N1 90.0 33 9 ?
N1 N1 N1 60.000(10) 29 9 ?
N1 N1 N1 60.0 5 9 ?
 
_refine_diff_density_max    1.660
_refine_diff_density_min   -2.286
_refine_diff_density_rms    0.282

_shelx_res_file
;
TITL Pm3m in Pm-3m
    Pm3m.res
    created by SHELXL-2016/6 at 16:36:37 on 21-Jan-2019
CELL 0.71073   6.34390   6.34390   6.34390  90.0000  90.0000  90.0000
ZERR 1.00000 0.00690 0.00690 0.00690 0.0000 0.0000 0.0000
LATT  1
SYMM -X, -Y, Z
SYMM -X, Y, -Z
SYMM X, -Y, -Z
SYMM Z, X, Y
SYMM Z, -X, -Y
SYMM -Z, -X, Y
SYMM -Z, X, -Y
SYMM Y, Z, X
SYMM -Y, Z, -X
SYMM Y, -Z, -X
SYMM -Y, -Z, X
SYMM Y, X, -Z
SYMM -Y, -X, -Z
SYMM Y, -X, Z
SYMM -Y, X, Z
SYMM X, Z, -Y
SYMM -X, Z, Y
SYMM -X, -Z, -Y
SYMM X, -Z, Y
SYMM Z, Y, -X
SYMM Z, -Y, X
SYMM -Z, Y, X
SYMM -Z, -Y, -X
SFAC C I N Pb Sn
UNIT 1 3 2 0.5 0.5
TEMP 22.250

L.S. 10
BOND
FMAP 2
PLAN 20
EADP PB1 SN1
ACTA

WGHT    0.103500
FVAR       0.17926
PB1   4    0.500000    0.500000    0.500000    10.01041    0.04234    0.04234 =
         0.04234    0.00000    0.00000    0.00000
SN1   5    0.500000    0.500000    0.500000    10.01041    0.04234    0.04234 =
         0.04234    0.00000    0.00000    0.00000
I1    2    0.000000    0.500000    0.500000    10.06250    0.03652    0.11194 =
         0.11194    0.00000    0.00000    0.00000
C1    1    0.000000    0.000000    0.000000    10.02083    0.12968
N1    3    0.000000    0.000000    0.160828    10.04167    0.13257
HKLF 4


REM  Pm3m in Pm-3m
REM R1 =  0.0427 for     143 Fo > 4sig(Fo)  and  0.0526 for all     166 data
REM      7 parameters refined using      0 restraints

END

WGHT      0.1036      0.0000

REM Highest difference peak  1.660,  deepest hole -2.286,  1-sigma level  0.282
Q1    1   0.4173  0.4173  0.4173  10.16667  0.05    1.66
Q2    1   0.5000  0.5000  0.3600  10.12500  0.05    1.49
Q3    1   0.0000  0.5000  0.4009  10.25000  0.05    0.95
Q4    1   0.0470  0.5000  0.3969  10.50000  0.05    0.90
Q5    1   0.1349  0.5000  0.5000  10.12500  0.05    0.81
Q6    1   0.5000  0.3192  0.3192  10.25000  0.05    0.81
Q7    1   0.2325  0.4078  0.4078  10.50000  0.05    0.80
Q8    1   0.3235  0.3235  0.3235  10.16667  0.05    0.63
Q9    1   0.0000  0.2883  0.2882  10.25000  0.05    0.50
Q10   1   0.0000  0.4234  0.2986  10.50000  0.05    0.46
Q11   1   0.1537  0.3045  0.5000  10.50000  0.05    0.45
Q12   1   0.0906  0.1951  0.3533  11.00000  0.05    0.39
Q13   1   0.1912  0.4409  0.2612  11.00000  0.05    0.37
Q14   1   0.0000  0.1482  0.1482  10.25000  0.05    0.34
Q15   1   0.1666  0.0694  0.1666  10.50000  0.05    0.34
Q16   1   0.1582  0.3086  0.3086  10.50000  0.05    0.32
Q17   1   0.0000  0.2290  0.2290  10.25000  0.05    0.32
Q18   1   0.1874  0.2449  0.2449  10.50000  0.05    0.30
Q19   1   0.0927  0.4405  0.1796  11.00000  0.05    0.29
Q20   1   0.0927  0.1897  0.5000  10.50000  0.05    0.29
;
_shelx_res_checksum   67471

_shelx_hkl_file
;
  -1   0   0  294.56   17.73
  -1   0   0  331.95   17.73
   0  -1   0  267.44   17.75
   0  -1   0  280.15   17.74
   0   0  -1  297.94   17.72
   0   0  -1  302.38   17.74
   0   0   1  333.14   17.74
   0   0   1  302.55   17.73
   0   1   0  266.05   17.73
   0   1   0  321.99   17.73
   1   0   0  279.76   17.72
  -1  -1   0   21.68    1.18
  -1  -1   0   18.97    1.20
  -1   0  -1   18.91    1.20
  -1   0  -1   21.14    1.21
  -1   0   1   21.69    1.21
  -1   1   0   19.65    1.23
  -1   1   0   19.79    1.22
   0  -1  -1   21.49    1.24
   0  -1  -1   19.22    1.21
   0  -1   1   18.86    1.19
   0  -1   1   19.34    1.20
   0   1   1   19.92    1.23
   0   1   1   19.61    1.22
   1  -1   0   19.78    1.23
   1  -1   0   21.49    1.23
   1   0  -1   18.36    1.19
   1   0   1   17.16    1.20
   1   0   1   20.43    1.21
  -1  -1  -1  218.19   13.28
  -1  -1  -1  224.00   13.27
  -1   1  -1  211.85   13.25
  -1   1  -1  239.78   13.32
  -1   1   1  203.55   13.21
   1  -1  -1  223.16   13.25
   1  -1  -1  227.28   13.31
   1  -1   1  223.98   13.28
   1  -1   1  225.78   13.27
   1   1   1  224.79   13.26
   1   1   1  226.89   13.25
  -2   0   0  941.57   55.51
  -2   0   0  967.98   55.45
   0  -2   0  965.27   55.57
   0  -2   0  914.02   55.49
   0   0  -2 1000.00   55.47
   0   0  -2  894.45   55.45
   0   0   2  924.63   55.48
   0   0   2  917.28   55.47
   0   2   0  873.40   55.52
   0   2   0  956.28   55.48
   2   0   0  936.52   55.49
  -2   0  -1  224.95   14.37
  -2   0  -1  251.94   14.36
  -2   0   1  219.54   14.41
  -2   0   1  265.31   14.36
  -1  -2   0  253.29   14.36
  -1   2   0  225.57   14.39
  -1   2   0  252.21   14.40
   0  -1  -2  248.36   14.40
   0  -1  -2  235.40   14.43
   0  -1   2  230.79   14.38
   0  -1   2  229.36   14.35
   0   1  -2  244.76   14.38
   0   1  -2  231.07   14.35
   0   1   2  253.83   14.45
   0   1   2  255.51   14.41
   1  -2   0  237.20   14.33
   1  -2   0  270.39   14.47
   1   2   0  217.67   14.33
   2   0  -1  247.20   14.37
   2   0  -1  248.63   14.34
   2   0   1  242.67   14.38
   2   0   1  240.73   14.39
  -2  -1   0  238.29   14.35
  -2  -1   0  210.43   14.33
  -2   1   0  239.25   14.44
  -2   1   0  243.17   14.37
  -1   0  -2  259.75   14.36
  -1   0  -2  250.89   14.42
  -1   0   2  257.72   14.42
   0  -2  -1  230.37   14.33
   0  -2  -1  225.08   14.33
   0  -2   1  244.65   14.38
   0  -2   1  260.32   14.37
   0   2  -1  233.30   14.35
   0   2  -1  225.47   14.34
   0   2   1  221.24   14.33
   0   2   1  245.62   14.41
   1   0  -2  245.15   14.35
   1   0   2  249.58   14.40
   2  -1   0  234.41   14.32
   2  -1   0  257.96   14.38
  -2  -1  -1   18.08    1.14
  -2   1  -1   17.96    1.15
  -2   1  -1   19.87    1.17
  -2   1   1   17.19    1.18
  -2   1   1   18.77    1.16
  -1  -2  -1   19.92    1.18
  -1  -2  -1   19.32    1.15
  -1  -2   1   18.00    1.10
  -1  -1  -2   17.46    1.16
  -1  -1  -2   19.49    1.16
  -1  -1   2   16.28    1.11
  -1   1  -2   19.67    1.16
  -1   1   2   18.58    1.17
  -1   2  -1   18.75    1.15
  -1   2   1   16.79    1.20
  -1   2   1   20.15    1.18
   1  -2  -1   18.56    1.21
   1  -2  -1   18.94    1.17
   1  -2   1   18.68    1.15
   1  -2   1   20.03    1.19
   1  -1  -2   19.71    1.18
   1  -1  -2   15.55    1.15
   1  -1   2   18.08    1.14
   1  -1   2   17.90    1.15
   1   1   2   19.85    1.16
   1   1   2   19.27    1.16
   1   2   1   17.13    1.17
   1   2   1   16.40    1.14
   2  -1  -1   18.89    1.20
   2  -1  -1   21.05    1.17
   2  -1   1   18.46    1.15
   2  -1   1   19.09    1.16
   2   1   1   17.62    1.13
   2   1   1   18.10    1.14
  -2  -2   0  538.92   32.19
  -2  -2   0  550.85   32.14
  -2   0   2  587.15   32.29
   0  -2  -2  581.50   32.49
   0  -2   2  569.56   32.22
   0  -2   2  536.84   32.27
   0   2  -2  515.65   32.16
   0   2  -2  494.69   32.14
   2  -2   0  485.16   32.47
   2   0  -2  529.95   32.13
   2   0   2  577.02   32.44
  -2  -2  -1  190.14   10.37
  -2  -2  -1  186.56   10.35
  -2  -1  -2  171.99   10.36
  -2  -1  -2  166.64   10.41
  -2  -1   2  164.87   10.36
  -2   1  -2  172.47   10.40
  -2   1  -2  190.99   10.38
  -2   1   2  175.16   10.39
  -2   2  -1  167.29   10.38
  -2   2  -1  194.06   10.40
  -2   2   1  179.13   10.38
  -1  -2  -2  174.41   10.38
  -1  -2   2  188.10   10.38
  -1   2  -2  167.61   10.36
  -1   2  -2  145.97   10.35
  -1   2   2  153.11   10.41
  -1   2   2  177.07   10.38
   1  -2  -2  185.03   10.43
   1  -2  -2  177.53   10.39
   1  -2   2  167.35   10.36
   1  -2   2  180.29   10.37
   1   2   2  155.88   10.40
   2  -2  -1  160.39   10.39
   2  -2   1  172.52   10.37
   2  -1  -2  183.27   10.39
   2  -1  -2  183.16   10.36
   2  -1   2  172.24   10.37
   2  -1   2  177.98   10.38
   2   1   2  186.30   10.36
   2   2   1  177.60   10.34
   2   2   1  165.27   10.36
  -2  -2  -2  330.42   20.95
  -2  -2  -2  379.27   21.10
  -2   2  -2  355.98   21.16
  -2   2  -2  316.63   20.95
  -2   2   2  323.21   21.00
  -2   2   2  406.86   21.03
   2  -2  -2  357.56   21.00
   2  -2  -2  389.48   21.14
   2  -2   2  336.27   20.96
   2  -2   2  344.42   21.13
   2   2   2  344.08   21.08
   2   2   2  362.19   21.11
  -3   0   0   98.87    5.91
   0  -3   0   98.04    5.91
   0   0  -3  107.30    5.90
   0   0  -3   95.61    5.89
   0   0   3  106.57    5.90
   0   0   3  111.46    5.91
   0   3   0   87.78    5.90
   0   3   0  102.60    5.90
   3   0   0   96.61    5.91
   3   0   0   85.43    5.88
  -3   0  -1    2.80    0.27
  -3   0  -1    3.21    0.32
  -3   0   1    2.65    0.31
  -3   0   1    2.98    0.30
  -1  -3   0    2.29    0.33
  -1  -3   0    3.33    0.30
  -1   3   0    2.57    0.29
  -1   3   0    1.74    0.54
   0  -1  -3    2.75    0.29
   0  -1   3    2.92    0.27
   0   1  -3    3.10    0.30
   0   1  -3    3.03    0.27
   0   1   3    3.12    0.32
   0   1   3    2.78    0.34
   1  -3   0    3.00    0.38
   1  -3   0    2.43    0.44
   1   3   0    2.89    0.24
   1   3   0    2.88    0.26
   3   0   1    3.00    0.28
   3  -1   0    2.96    0.36
   3   1   0    2.43    0.26
   3   1   0    2.71    0.24
   0   3  -1    3.54    0.30
   0   3   1    3.22    0.34
   1   0  -3    3.26    0.27
   1   0   3    3.11    0.29
   0  -3   1    3.01    0.37
   0   3  -1    2.89    0.24
  -1   0   3    3.27    0.31
   0  -3  -1    2.96    0.42
   0  -3   1    3.01    0.28
  -1   0  -3    3.26    0.29
  -3   1   0    2.69    0.36
  -3   1   0    3.02    0.35
  -3  -1   0    3.06    0.24
  -3  -1   0    2.39    0.26
  -1   1  -3   41.58    2.53
  -1   1   3   42.71    2.56
  -1  -1   3   40.67    2.52
  -1   1  -3   45.90    2.55
  -1  -1  -3   41.76    2.55
  -1  -1   3   44.95    2.52
   1  -3  -1   42.48    2.56
   3  -1   1   42.85    2.55
   3   1   1   41.95    2.53
   3   1   1   39.97    2.53
   1  -3  -1   43.03    2.61
   3  -1   1   44.29    2.56
   1   1   3   44.64    2.56
   1   1   3   43.82    2.55
   1   3   1   35.60    2.56
   1   3   1   43.89    2.54
   3  -1  -1   44.42    2.58
   1  -3   1   43.73    2.55
   1  -1  -3   41.63    2.55
   1  -1   3   42.21    2.53
  -3  -1  -1   38.85    2.52
  -3  -1  -1   43.77    2.54
  -3  -1   1   37.51    2.52
  -3  -1   1   40.95    2.51
  -3   1  -1   40.95    2.55
  -3   1  -1   43.49    2.56
  -3   1   1   40.17    2.57
  -1  -3  -1   44.01    2.58
  -1  -3   1   43.22    2.52
  -1  -1  -3   42.24    2.55
  -1   3   1   38.20    2.58
  -1   3   1   44.94    2.58
  -1   3  -1   36.04    2.56
  -1   3  -1   41.52    2.55
   3   0   2   83.14    4.86
   3   0   2   79.41    4.86
   2  -3   0   84.22    4.90
   2  -3   0   76.32    4.89
   0   2   3   83.07    4.88
   0   2   3   84.75    4.87
  -3   0  -2   78.85    4.85
  -3   0  -2   87.66    4.87
  -3   0   2   80.50    4.86
  -3   0   2   83.58    4.85
  -2  -3   0   81.99    4.85
  -2  -3   0   88.44    4.83
  -2   3   0   77.01    4.88
  -2   3   0   82.50    4.88
   0  -2  -3   79.39    4.88
   0  -2  -3   73.85    4.86
   0  -2   3   75.72    4.83
   0  -2   3   78.64    4.84
   0   2  -3   76.76    4.83
   0   2  -3   74.76    4.82
   0  -3  -2   81.40    4.87
   0  -3   2   76.23    4.85
   0   3   2   80.17    4.90
   0   3   2   86.84    4.87
   2   0  -3   80.00    4.82
   2   0   3   84.39    4.86
   2   0   3   80.95    4.86
   3  -2   0   84.75    4.90
   3  -2   0   85.72    4.88
  -3  -2   0   78.72    4.82
  -3  -2   0   72.26    4.82
  -3   2   0   79.81    4.89
  -3   2   0   81.92    4.87
  -2   0  -3   86.76    4.87
  -2   0  -3   80.54    4.85
  -2   0   3   85.36    4.86
   0  -3  -2   86.98    4.91
  -1   2   3    5.71    0.50
  -1   2   3    6.18    0.56
  -2   1  -3    6.83    0.52
   1  -2   3    6.28    0.45
   1  -2   3    7.33    0.48
  -3  -2   1    5.52    0.39
  -3   2  -1    5.70    0.47
   2   1   3    6.04    0.46
  -1  -3   2    5.93    0.40
   2  -3   1    5.75    0.51
   2  -3   1    5.43    0.56
  -3   1   2    6.21    0.57
   3   2   1    6.31    0.42
   3   2   1    5.90    0.47
   3  -1   2    6.34    0.48
   3  -1   2    6.30    0.49
   3  -2  -1    6.20    0.53
  -1  -3   2    6.70    0.48
  -2   3   1    5.71    0.52
  -2   3   1    6.68    0.57
  -1  -2  -3    6.57    0.53
  -1  -2  -3    6.43    0.49
  -1   3  -2    5.96    0.43
  -1   3  -2    5.99    0.52
  -2  -3  -1    6.52    0.51
  -2  -3  -1    6.75    0.46
   1  -3  -2    5.90    0.61
  -3  -1  -2    6.19    0.50
  -3  -2   1    5.67    0.39
   1   3   2    6.35    0.51
   1   3   2    6.06    0.49
   2  -1  -3    6.15    0.51
  -2   1  -3    6.05    0.46
   3  -2  -1    6.46    0.62
   1  -3  -2    6.23    0.52
   2   1   3    6.93    0.50
  -1   2  -3    4.85    0.51
   3   1   2    5.85    0.45
  -3  -2  -1    6.87    0.47
   2   3   1    7.11    0.42
  -1  -2   3    6.38    0.43
   1   2   3    6.52    0.52
   1   2   3    6.24    0.50
  -3  -1   2    6.26    0.44
  -3   2   1    5.62    0.50
  -3   2   1    5.59    0.58
  -2  -1  -3    6.67    0.50
  -2  -1  -3    6.67    0.47
   1  -2  -3    6.60    0.58
   1  -2  -3    5.21    0.49
   3   1   2    6.04    0.46
  -1  -3  -2    6.47    0.55
  -1  -3  -2    6.08    0.47
   2  -3  -1    6.97    0.54
  -3  -1   2    6.13    0.42
  -1  -2   3    5.57    0.42
  -1  -2   3    5.55    0.42
  -1   3   2    5.89    0.56
  -1   3   2    6.70    0.56
  -1   2  -3    6.08    0.43
   2  -3  -1    6.30    0.62
   1  -3   2    5.82    0.45
  -3   1  -2    5.76    0.45
  -3   1  -2    6.65    0.52
  -3  -2  -1    6.22    0.43
   2  -1   3    6.23    0.46
   2  -1   3    6.06    0.47
  -2   3  -1    5.37    0.47
  -2   3  -1    5.35    0.57
   3  -2   1    6.60    0.51
   3  -2   1    6.09    0.50
   3  -1  -2    6.70    0.56
  -3  -2  -2   61.65    3.85
  -3  -2  -2   65.81    3.85
  -3   2  -2   59.71    3.86
  -3   2   2   62.63    3.90
  -3   2   2   60.60    3.88
  -2  -3  -2   57.19    3.87
  -2  -3  -2   64.27    3.85
  -2  -2  -3   63.08    3.86
  -2  -2  -3   66.09    3.86
  -2  -2   3   55.01    3.81
  -2   2  -3   55.67    3.84
  -2   2  -3   64.88    3.87
  -2   2   3   63.65    3.89
  -2   3  -2   63.45    3.86
  -2   3  -2   64.56    3.87
  -2   3   2   62.04    3.91
  -2   3   2   71.07    3.90
   2  -3  -2   70.55    3.94
   2  -3  -2   69.15    3.89
   2  -3   2   64.16    3.86
   2  -3   2   69.81    3.89
   2  -2  -3   62.43    3.90
   2  -2  -3   64.93    3.87
   2  -2   3   65.62    3.86
   2  -2   3   65.82    3.87
   2   2   3   65.04    3.88
   2   3   2   64.30    3.87
   2   3   2   72.46    3.86
   3  -2  -2   69.99    3.92
   3  -2  -2   57.86    3.87
   3  -2   2   65.53    3.87
   3  -2   2   64.58    3.87
   3   2   2   63.73    3.86
  -3  -3   0    1.85    0.23
  -3   0  -3    2.10    0.35
  -3   0  -3    1.76    0.27
  -3   0   3    1.43    0.31
  -3   3   0    1.70    0.33
  -3   3   0    2.03    0.52
   0  -3  -3    1.51    0.35
   0  -3   3    1.52    0.20
   0  -3   3    1.77    0.29
   0   3  -3    1.22    0.23
   0   3  -3    1.22    0.20
   0   3   3    1.77    0.32
   0   3   3    1.91    0.35
   3  -3   0    0.94    0.34
   3   0   3    1.86    0.27
   3   0   3    1.90    0.29
  -3  -3  -1    9.92    0.65
  -3  -3   1    8.09    0.58
  -3  -3   1    9.22    0.56
  -3  -1  -3    9.45    0.67
  -3  -1  -3    8.89    0.64
  -3  -1   3   10.03    0.62
  -3   1  -3    9.79    0.62
  -3   1  -3    9.33    0.70
  -3   1   3    8.53    0.65
  -3   3  -1    8.44    0.65
  -3   3  -1    8.53    0.75
  -3   3   1    8.86    0.71
  -3   3   1    9.51    0.77
  -1  -3  -3    8.55    0.65
  -1   3  -3    8.52    0.69
  -1   3   3    9.18    0.71
  -1   3   3    9.76    0.74
   1  -3  -3    9.17    0.79
   1  -3  -3    8.29    0.67
   1  -3   3    8.99    0.62
   1  -3   3    9.08    0.64
   1   3   3    8.83    0.68
   1   3   3    7.77    0.70
   3  -3  -1    8.98    0.77
   3  -3   1    8.61    0.67
   3  -3   1    8.81    0.71
   3  -1   3    9.13    0.64
   3  -1   3    8.72    0.65
   3   1   3    9.31    0.63
   3   1   3    9.38    0.66
   3   3   1    9.45    0.57
  -3  -3  -2    3.45    0.41
  -3  -3  -2    3.40    0.37
  -3  -2  -3    3.70    0.42
  -3  -2  -3    3.98    0.37
  -3   2  -3    3.97    0.35
  -3   2  -3    3.02    0.46
  -3   2   3    2.86    0.43
  -3   3  -2    3.93    0.36
  -3   3   2    3.19    0.42
  -3   3   2    3.59    0.54
  -2  -3  -3    3.62    0.46
  -2  -3  -3    3.89    0.40
  -2   3  -3    2.68    0.33
  -2   3   3    3.42    0.47
  -2   3   3    2.79    0.54
   2  -3  -3    3.18    0.56
   2  -3  -3    3.86    0.42
   2  -3   3    3.25    0.36
   2   3   3    3.57    0.41
   2   3   3    3.80    0.41
   3  -3  -2    3.68    0.61
   3  -3   2    3.76    0.40
   3  -3   2    3.34    0.42
   3  -2  -3    3.41    0.55
   3  -2   3    3.75    0.38
   3  -2   3    3.49    0.40
   3   2   3    3.47    0.36
   3   2   3    3.91    0.40
   3   3   2    3.81    0.33
   3   3   2    3.33    0.38
  -3  -3  -3    1.93    0.36
  -3  -3  -3    1.62    0.31
  -3   3  -3    1.52    0.27
  -3   3  -3    0.53    0.57
  -3   3   3    1.70    0.61
   3  -3  -3    1.12    0.45
   3  -3  -3    1.75    0.40
   3  -3   3    1.50    0.31
   3  -3   3    1.24    0.33
   3   3   3    1.55    0.29
   3   3   3    1.72    0.33
  -4   0   0  241.42   14.84
   0  -4   0  251.27   14.88
   0  -4   0  240.32   14.85
   0   0  -4  251.68   14.87
   0   0   4  277.88   14.94
   0   0   4  241.19   14.84
   0   4   0  235.52   14.85
   0   4   0  269.49   14.84
   4   0   0  243.96   14.86
  -4   0  -1   94.68    5.85
  -4   0  -1  101.83    5.86
  -4   0   1   96.77    5.86
  -4   0   1   81.97    5.83
  -1  -4   0  101.83    5.88
  -1   4   0   90.11    5.87
  -1   4   0  102.23    5.87
   0  -1  -4  101.87    5.86
   0  -1  -4   93.14    5.85
   0  -1   4   98.79    5.84
   0  -1   4   94.85    5.84
   0   1  -4  102.01    5.84
   0   1  -4   98.86    5.84
   0   1   4  107.14    5.88
   0   1   4   92.37    5.86
   1  -4   0  101.94    5.90
   1  -4   0  101.86    5.88
   1   4   0   97.06    5.83
   4   0  -1  104.89    5.86
   4   0   1  112.81    5.91
   4   0   1   87.53    5.84
   0   4  -1  103.77    5.84
   0   4   1   91.42    5.88
   0   4   1  102.42    5.86
   1   0  -4   83.20    5.83
   1   0   4   86.01    5.85
   4  -1   0   98.76    5.88
   4  -1   0  102.21    5.86
   4   1   0   88.04    5.83
   0   4  -1  101.03    5.83
  -1   0  -4  105.70    5.86
  -1   0  -4   98.71    5.85
  -1   0   4  100.81    5.86
  -1   0   4   97.02    5.85
   0  -4  -1  100.07    5.91
   0  -4  -1   97.87    5.87
   0  -4   1   99.46    5.86
  -4   1   0   98.30    5.88
  -4  -1   0  102.36    5.84
  -4  -1   0   97.95    5.84
   1  -4  -1   25.13    1.60
   1  -4   1   25.90    1.59
  -1  -1   4   26.17    1.56
  -1   1  -4   28.38    1.59
  -1   1  -4   25.12    1.56
  -1   1   4   25.75    1.59
  -1   1   4   25.56    1.59
  -1   4  -1   26.29    1.57
  -1   4  -1   26.42    1.59
  -1  -4   1   23.39    1.56
  -4  -1   1   25.28    1.55
  -4   1  -1   25.50    1.58
  -4   1  -1   21.16    1.58
  -1  -4   1   23.67    1.56
  -1  -1  -4   26.11    1.59
  -1  -1  -4   25.82    1.58
  -1  -1   4   27.07    1.55
   4  -1   1   26.14    1.59
   4  -1   1   23.62    1.57
   4   1   1   26.21    1.56
   4   1   1   26.00    1.55
  -1   4   1   23.43    1.62
  -1   4   1   26.06    1.61
   1  -4  -1   25.00    1.66
   4  -1  -1   26.61    1.63
   1  -1  -4   26.12    1.58
   1  -1   4   24.13    1.55
   1  -1   4   25.95    1.57
   1   1   4   27.13    1.60
   1   1   4   24.43    1.58
   1   4   1   24.33    1.58
  -4  -1  -1   23.29    1.54
  -4  -1  -1   24.84    1.57
  -1  -4  -1   25.34    1.62
  -1  -4  -1   24.49    1.57
  -4   1   1   24.03    1.59
  -4  -2   0  158.47    9.71
  -4  -2   0  156.39    9.71
   0   2   4  157.28    9.76
  -4   0  -2  152.39    9.74
  -4   0  -2  169.73    9.74
  -4   0   2  159.59    9.75
  -2  -4   0  159.30    9.74
  -2   4   0  161.34    9.77
  -2   4   0  175.83    9.76
   0  -2  -4  166.76    9.76
   0  -2   4  147.54    9.72
   4   0   2  164.49    9.74
   4   0   2  161.85    9.74
  -2   0  -4  161.70    9.73
   2   0   4  167.24    9.74
   4  -2   0  168.35    9.78
   4  -2   0  164.96    9.75
   0   4   2  171.54    9.75
  -4   2   0  161.87    9.77
  -2   0  -4  172.12    9.74
   0   4   2  162.69    9.79
   0  -4   2  169.45    9.73
   2   0   4  163.08    9.74
   0  -4  -2  168.08    9.80
   0  -4  -2  162.93    9.75
   0   2   4  147.29    9.74
   2  -4   0  171.21    9.79
  -2   0   4  166.89    9.73
   0   4  -2  177.25    9.71
   1   4   2   72.17    4.39
  -2   4   1   71.45    4.44
  -1  -4   2   74.43    4.36
  -1   4  -2   67.20    4.43
   1  -4  -2   79.16    4.43
  -2   1  -4   79.46    4.41
  -2   1  -4   72.29    4.38
  -1  -4   2   75.01    4.39
  -1   4  -2   71.65    4.37
   2  -4   1   74.24    4.42
  -2  -1   4   73.58    4.37
  -1  -2  -4   71.51    4.41
  -1  -2  -4   72.12    4.39
   4  -1   2   73.95    4.40
   4  -1   2   71.89    4.40
  -4   2  -1   72.32    4.41
  -1   2   4   72.97    4.42
  -1   2   4   70.52    4.41
   2   1   4   83.53    4.39
   2   1   4   79.11    4.41
   1  -2   4   70.57    4.38
   1  -2   4   71.53    4.38
   4   2   1   70.08    4.36
   4  -2  -1   75.37    4.45
   4  -2  -1   77.32    4.41
   1  -4  -2   74.38    4.47
   1   4   2   68.41    4.43
  -4  -2   1   61.59    4.36
  -2   4   1   82.57    4.44
   2  -1  -4   72.15    4.38
  -4  -1  -2   66.06    4.37
  -4  -2   1   72.54    4.35
  -4  -1  -2   75.37    4.39
  -2  -4  -1   73.88    4.41
  -4   1   2   69.94    4.41
   2  -1  -4   80.67    4.39
  -2  -4  -1   68.29    4.37
  -2   1   4   73.45    4.41
   1  -4   2   71.15    4.43
   2  -1   4   72.73    4.39
   2  -1   4   71.94    4.39
   4   1   2   72.73    4.38
   2  -4  -1   77.29    4.43
  -2  -1  -4   75.56    4.40
   4  -2   1   73.70    4.42
   1   2   4   70.38    4.39
   2  -4  -1   79.60    4.48
  -1  -4  -2   71.40    4.43
  -4   2   1   71.83    4.43
  -4   2   1   67.94    4.40
  -2   4  -1   71.13    4.40
  -2   4  -1   72.09    4.40
  -1  -4  -2   66.43    4.39
   4  -1  -2   80.26    4.37
  -4  -2  -1   81.94    4.38
  -4  -2  -1   72.80    4.38
   4   1   2   73.49    4.38
  -1   4   2   72.52    4.45
  -2  -4   1   77.30    4.37
  -4   1  -2   68.60    4.40
   1  -4   2   72.99    4.39
   1   2   4   70.32    4.42
  -1  -2   4   66.03    4.35
  -1  -2   4   73.07    4.36
  -2   1   4   75.06    4.41
   1  -2  -4   72.27    4.41
  -4  -1   2   65.22    4.37
  -4   1  -2   68.52    4.39
  -1   2  -4   68.40    4.36
  -2   1   4   70.26    4.40
  -1   4   2   78.15    4.42
  -2  -1  -4   76.23    4.40
   4  -1  -2   82.85    4.42
  -2  -2  -4  112.83    6.73
  -2  -2   4  117.01    6.68
   2  -4  -2  115.79    6.75
   2  -2   4  112.94    6.73
   2  -2   4  111.26    6.72
  -2  -2  -4  113.74    6.74
  -2   2   4  117.82    6.76
  -2   4  -2  110.61    6.73
  -2   4  -2  111.52    6.73
  -2   4   2  116.31    6.79
  -2   4   2  118.94    6.76
   2  -4  -2  123.19    6.81
  -2   2   4  112.26    6.75
  -4   2  -2  110.33    6.74
  -4   2   2  112.52    6.77
  -4   2   2  111.01    6.74
  -2  -4  -2   97.00    6.74
  -2  -4  -2  106.61    6.71
  -2  -4   2  115.14    6.68
  -2   2  -4  109.04    6.70
  -4  -2  -2  114.47    6.72
  -4  -2  -2  111.45    6.70
   2  -4   2  111.88    6.73
   2  -4   2  111.18    6.77
   2  -2  -4  116.72    6.76
   2  -2  -4  113.77    6.72
   4  -2   2  114.95    6.74
  -2  -2   4  108.39    6.68
   2   2   4  103.78    6.74
   2   4   2  106.70    6.75
   2   4   2  120.82    6.70
   4  -2  -2  123.23    6.77
   4  -2  -2  110.82    6.73
   4  -2   2  114.88    6.74
  -2   2  -4  101.62    6.73
   4   2   2  111.55    6.72
  -4   3   0   39.53    2.40
   4   0   3   39.51    2.36
   4   0   3   38.04    2.36
  -3   0  -4   40.91    2.38
  -3   0  -4   39.80    2.36
  -3   0   4   36.74    2.35
  -4   3   0   35.09    2.39
   3  -4   0   39.83    2.42
   0   3   4   38.63    2.39
   0   3   4   33.70    2.39
   0   4   3   37.19    2.41
   0   4   3   38.43    2.38
   3   0   4   43.52    2.36
   3   0   4   39.36    2.36
   4  -3   0   38.65    2.42
  -4  -3   0   39.40    2.33
  -4  -3   0   38.09    2.31
  -4   0  -3   41.21    2.38
  -3  -4   0   39.62    2.35
  -3  -4   0   42.98    2.33
  -3   4   0   38.91    2.40
  -3   4   0   38.46    2.41
   0  -3  -4   39.17    2.41
   0  -3  -4   36.00    2.37
   0  -3   4   37.94    2.33
   0  -3   4   39.42    2.33
   0   3  -4   39.36    2.31
   0   3  -4   37.31    2.30
   0   4  -3   32.80    2.29
   0  -4   3   36.97    2.33
   0  -4  -3   38.06    2.43
   0  -4  -3   37.83    2.37
   4  -3   0   36.83    2.39
   3  -4   1   11.68    0.85
  -3  -4  -1    9.90    0.81
  -3  -4  -1   11.96    0.76
   1  -4  -3   10.42    0.95
   1  -4  -3   11.14    0.83
  -3   4   1   11.41    0.85
  -3   4   1   11.67    0.89
  -1  -3  -4   11.27    0.87
  -1  -3  -4   11.53    0.81
  -3   1  -4   11.72    0.87
  -3   1  -4   12.15    0.79
  -1   3   4   11.76    0.85
  -1   3   4   10.97    0.86
   1   4   3   11.97    0.86
  -1  -4   3   11.86    0.74
   1  -3   4   11.61    0.77
   1  -3   4   12.15    0.80
  -4   3  -1    9.08    0.90
  -3  -1   4   12.49    0.79
   1   4   3    9.95    0.88
   3  -1  -4   11.37    0.80
   3   1   4   12.09    0.81
   4  -3  -1   12.25    0.97
   3   1   4   11.13    0.81
  -4  -3   1   12.05    0.71
  -4   3  -1   11.01    0.82
  -4   1   3   10.48    0.82
   4  -1   3   11.32    0.80
  -4  -1  -3   12.19    0.83
  -4  -1  -3   11.93    0.79
   4  -1   3   12.34    0.81
   1  -4   3   13.17    0.87
   1  -4   3   11.55    0.78
  -3   1   4   11.65    0.83
  -1  -4  -3   11.71    0.82
  -4   3   1   11.91    0.85
  -4   3   1   10.52    0.90
  -3  -1  -4   10.78    0.83
  -3  -1  -4   11.64    0.80
   3  -1   4   12.14    0.80
  -1  -3   4   10.99    0.74
  -1  -3   4   10.06    0.75
  -3  -4   1   13.12    0.76
  -3   4  -1   11.36    0.81
   3   4   1   12.03    0.74
  -1   3  -4   11.83    0.76
  -4  -3  -1   11.85    0.79
  -4  -3  -1   12.01    0.75
   3  -1   4   11.78    0.79
   4   1   3   11.81    0.80
   3  -4  -1   12.30    0.97
   4   1   3   12.20    0.79
   4  -3   1   11.53    0.86
   4  -3   1   10.51    0.84
   1  -3  -4   12.47    0.83
   1   3   4   10.81    0.84
  -3   4  -1   11.22    0.92
  -1   4   3   11.19    0.88
  -1   4   3   11.84    0.88
  -4  -1   3   11.86    0.78
  -4   1  -3   11.92    0.78
  -4   1  -3   10.27    0.84
   2   4   3   29.87    1.83
   4  -2   3   29.05    1.84
   4  -2   3   29.23    1.85
   3  -2  -4   32.77    1.84
   3   2   4   30.64    1.83
  -2   3   4   31.26    1.90
   2   4   3   31.28    1.88
  -2   4  -3   29.40    1.81
  -2   4  -3   29.19    1.88
  -4   2   3   30.57    1.90
  -3  -4  -2   28.34    1.85
   3  -4   2   28.21    1.89
  -2  -3  -4   30.32    1.84
  -4  -2  -3   30.81    1.83
   2  -3   4   28.31    1.83
   2  -3   4   29.21    1.84
  -4   3  -2   29.65    1.85
  -3   4   2   29.52    1.90
  -3   4   2   31.11    1.92
  -2  -3  -4   26.82    1.86
  -4   2   3   28.44    1.87
  -2  -4   3   30.24    1.82
   4   3   2   31.03    1.80
  -2   3   4   29.55    1.88
  -4  -2  -3   28.89    1.84
   4  -3  -2   30.54    1.94
   4   3   2   30.56    1.84
   2  -4  -3   29.20    1.95
   2  -4  -3   30.97    1.86
  -3  -4  -2   30.05    1.83
   3   2   4   28.80    1.86
   3  -4  -2   30.99    1.95
   4   2   3   30.40    1.82
  -4  -3  -2   28.90    1.84
  -4  -3  -2   31.71    1.82
   3   4   2   27.99    1.80
  -4   3   2   29.72    1.89
  -4   3   2   27.07    1.88
  -3  -2  -4   27.78    1.85
  -3  -2  -4   31.05    1.84
  -4  -2   3   28.90    1.79
   4   2   3   29.55    1.85
  -3   2   4   29.67    1.87
  -2  -4  -3   29.03    1.88
  -2  -4  -3   29.41    1.84
   2   3   4   27.21    1.86
   2   3   4   27.97    1.84
  -2   4   3   29.46    1.90
  -2   4   3   29.92    1.91
  -4   2  -3   29.88    1.83
   2  -4   3   28.68    1.83
   2  -4   3   31.40    1.88
   4  -2  -3   29.38    1.90
   4  -2  -3   25.56    1.84
   2  -3  -4   27.75    1.84
   3  -2   4   30.09    1.84
  -3   4  -2   28.89    1.84
  -3   4  -2   28.50    1.90
   3   4   2   28.24    1.86
   4  -3   2   28.44    1.86
   4  -3   2   29.94    1.87
  -2   3  -4   28.61    1.81
  -4  -3  -3    6.91    0.53
  -4   3  -3    6.06    0.52
  -4   3   3    6.96    0.61
  -3  -4  -3    6.70    0.54
  -3  -4   3    6.52    0.40
  -3  -3  -4    5.91    0.54
  -3   3   4    6.34    0.62
  -3   4  -3    6.62    0.52
  -3   4   3    6.40    0.63
   3  -4  -3    4.86    0.80
   3  -4  -3    6.18    0.60
   3  -4   3    6.74    0.61
   3  -3  -4    5.11    0.76
   3  -3  -4    6.85    0.59
   3  -3   4    6.37    0.57
   3   3   4    6.23    0.53
   3   3   4    5.83    0.59
   3   4   3    6.70    0.52
   3   4   3    6.92    0.60
   4  -3  -3    6.58    0.76
   4  -3   3    6.07    0.57
   4   3   3    6.97    0.53
   4   3   3    6.91    0.58
  -4  -4   0   55.72    3.39
  -4   0  -4   57.45    3.41
  -4   4   0   57.20    3.46
   0  -4  -4   54.28    3.42
   0  -4   4   54.58    3.39
   0  -4   4   54.34    3.40
   0   4   4   57.26    3.46
   0   4   4   55.71    3.51
   4  -4   0   56.15    3.48
   4   0   4   56.52    3.42
   4   0   4   60.07    3.42
  -4  -4  -1   29.30    1.90
  -4  -4  -1   32.35    1.89
  -4  -4   1   33.46    1.86
  -4  -1  -4   31.92    1.91
  -4  -1   4   32.01    1.91
  -4   1  -4   29.78    1.90
  -4   1   4   31.16    1.94
  -4   4  -1   30.32    1.94
  -4   4   1   31.57    1.97
  -1  -4  -4   25.80    1.91
  -1  -4   4   29.66    1.86
  -1   4  -4   29.32    1.86
  -1   4   4   33.45    1.98
   1  -4  -4   33.48    1.94
   1  -4   4   28.05    1.89
   1  -4   4   29.93    1.92
   1   4   4   28.56    1.95
   4  -4  -1   30.18    2.03
   4  -1   4   31.85    1.92
   4   1   4   30.80    1.91
   4   1   4   31.80    1.92
  -4  -4  -2   33.70    2.39
  -4  -4  -2   40.67    2.33
  -4  -4   2   32.81    2.27
  -4  -2  -4   40.08    2.34
  -4  -2   4   40.42    2.32
  -4   2   4   35.36    2.37
  -4   4  -2   38.68    2.35
  -4   4   2   41.83    2.40
  -2  -4  -4   36.78    2.34
  -2  -4   4   39.68    2.28
  -2   4  -4   35.53    2.37
  -2   4   4   36.19    2.38
   2  -4  -4   38.89    2.36
   2   4   4   38.60    2.37
   2   4   4   38.32    2.34
   4  -4  -2   38.73    2.44
   4  -4   2   33.61    2.37
   4  -2   4   39.77    2.35
   4   2   4   39.44    2.34
   4   2   4   37.06    2.36
   4   4   2   40.60    2.29
  -4  -4  -3   13.59    0.92
  -4  -3  -4   13.36    0.93
  -4   3  -4   13.49    0.91
  -4   3   4   12.94    0.99
  -4   4  -3   13.62    0.93
  -4   4   3   14.24    1.01
  -3  -4  -4   13.51    0.94
  -3  -4   4   12.79    0.84
  -3   4  -4   10.96    1.10
  -3   4   4   13.50    0.99
   3  -4  -4   14.72    0.97
   3  -4   4   13.96    0.99
   3   4   4   13.25    0.92
   3   4   4   13.25    0.97
   4  -4   3   13.93    0.98
   4  -3   4   13.79    0.97
   4   3   4   14.27    0.95
   4   3   4   13.29    0.98
   4   4   3   14.80    0.91
   4   4   3   14.91    0.98
  -4  -4  -4   12.98    0.97
  -4   4  -4   14.35    0.96
  -4   4   4   15.43    1.05
   4   4   4   14.25    1.00
   4   4   4   14.89    1.03
  -5   0   0   11.55    0.75
  -5   0   0    9.47    0.76
   0  -5   0   10.85    0.84
   0  -5   0   11.66    0.80
   0   0  -5   11.23    0.76
   0   0  -5   10.69    0.76
   0   0   5   12.01    0.77
   0   0   5   10.24    0.78
   0   5   0   10.97    0.75
   0   5   0   11.53    0.77
   5   0   0   10.88    0.79
   5   0   0   10.61    0.73
  -5   0  -1    0.87    0.19
  -5   0  -1    0.52    0.27
  -5   0   1    1.04    0.20
  -5   0   1    0.19    0.39
  -1  -5   0    0.75    0.32
  -1  -5   0    1.18    0.28
  -1   5   0    0.88    0.24
  -1   5   0    0.89    0.35
   0  -1  -5    1.42    0.33
   0  -1  -5    0.44    0.26
   0  -1   5    1.04    0.21
   0  -1   5    0.90    0.27
   0   1  -5    1.39    0.28
   0   1   5    0.56    0.27
   0   1   5    0.50    0.49
   1  -5   0    1.01    0.36
   1  -5   0    1.36    0.35
   1   5   0    0.59    0.17
   1   5   0    0.74    0.24
   5   0  -1    1.11    0.28
   5   0   1    1.09    0.27
   5   0   1    1.06    0.27
   5  -1   0    1.16    0.33
   5  -1   0    0.36    0.26
   5   1   0    1.02    0.21
  -1   0   5    0.99    0.27
  -1   0   5    0.65    0.45
   0  -5  -1    0.95    0.38
   0  -5  -1    1.23    0.33
   0  -5   1    1.11    0.30
   0  -5   1    1.02    0.31
   0   5  -1    0.93    0.16
   0   5  -1    1.30    0.24
   0   5   1    0.77    0.28
   0   5   1    0.70    0.26
   1   0   5    1.16    0.27
  -1   0  -5    0.89    0.22
  -5  -1   0    0.82    0.15
  -5  -1   0    0.75    0.23
  -5   1   0    0.71    0.22
   1   1   5    4.41    0.45
   1   1   5    3.48    0.52
   5   1   1    3.72    0.38
  -5   1   1    3.53    0.41
  -1  -5  -1    3.95    0.53
  -1  -5  -1    3.69    0.40
  -1  -5   1    2.92    0.42
  -1  -5   1    3.74    0.37
  -1  -1  -5    4.24    0.49
  -1  -1  -5    3.42    0.40
  -1  -1   5    4.00    0.35
  -1  -1   5    3.55    0.44
  -1   1  -5    4.13    0.49
  -1   1  -5    3.68    0.37
  -1   1   5    3.75    0.46
  -1   1   5    3.09    0.54
  -1   5  -1    3.48    0.36
  -5  -1  -1    3.69    0.33
  -5  -1  -1    3.82    0.42
  -5  -1   1    3.64    0.35
  -5  -1   1    3.99    0.38
  -5   1  -1    3.70    0.39
   1  -1   5    3.35    0.38
   1   5   1    3.88    0.42
   1   5   1    3.16    0.42
   5  -1   1    4.57    0.49
   5   1   1    3.55    0.40
  -1   5  -1    4.12    0.49
  -1   5   1    4.61    0.46
  -1   5   1    4.05    0.53
   1  -5  -1    3.49    0.57
   1  -5  -1    4.88    0.47
   1  -5   1    3.29    0.47
   1  -5   1    3.67    0.52
   1  -1  -5    3.81    0.43
   1  -1   5    3.83    0.38
   0   2  -5   10.82    0.68
   2  -5   0   10.18    0.85
   5   0   2   10.41    0.74
   5   0   2   10.87    0.74
   0   5   2   10.94    0.83
   0   5   2   10.38    0.78
   2   0  -5    9.55    0.71
   2   0   5    8.89    0.73
   2   0   5   10.99    0.75
   5  -2   0   10.65    0.85
   5  -2   0   11.07    0.77
   0  -2   5    9.53    0.70
   0  -2   5   10.57    0.71
  -2   0   5   10.86    0.77
   0   2  -5   10.99    0.69
   0   2   5   10.37    0.79
  -5   0  -2   10.61    0.71
  -5   0  -2    9.56    0.78
  -5   0   2   10.54    0.72
  -2  -5   0    9.69    0.71
  -2   5   0   10.65    0.77
  -2   5   0   10.52    0.84
   0  -2  -5    9.67    0.81
   0  -5  -2   10.99    0.78
   0  -5   2   10.67    0.74
   0   5  -2   11.88    0.71
  -5   2   0   10.47    0.77
  -2   0   5    9.81    0.79
   0  -5  -2    9.21    0.88
  -2   0  -5   10.30    0.78
  -2   0  -5   10.62    0.74
  -2  -1   5    2.07    0.39
  -2   1  -5    2.02    0.40
  -5   2  -1    1.73    0.29
  -1   5  -2    2.58    0.48
  -5  -1  -2    2.09    0.27
  -5  -1  -2    1.58    0.31
   2  -5   1    0.75    0.47
   5   2   1    1.99    0.28
   2   1   5    1.99    0.35
  -2   1  -5    2.06    0.33
  -2  -1   5    1.64    0.29
   2  -1  -5    2.03    0.33
   2  -5   1    1.91    0.37
  -2   5   1    1.99    0.34
  -1   2   5    1.75    0.35
  -5   2  -1    0.37    0.70
   2  -1  -5    1.78    0.38
   5  -2  -1    2.11    0.44
  -5   1   2    1.82    0.37
  -5  -2   1    1.69    0.23
  -5  -2   1    1.55    0.29
  -1  -2  -5    1.91    0.36
  -1   5  -2    2.12    0.26
   5  -1   2    2.03    0.32
   5  -1   2    1.75    0.33
  -1  -5   2    1.65    0.29
  -1   2   5    1.48    0.58
   1  -5  -2    1.96    0.37
   5  -2  -1    2.59    0.39
   1  -2   5    1.91    0.30
   1  -2   5    2.03    0.30
   1   5   2    1.91    0.34
  -1  -5   2    1.44    0.31
  -2  -5  -1    1.37    0.37
  -2   5   1    1.79    0.42
   1   5   2    1.53    0.36
   2   1   5    2.04    0.33
  -1  -2  -5    2.41    0.41
  -5   1   2    1.52    0.54
  -2  -5  -1    2.48    0.36
  -1   2  -5    2.15    0.31
  -5   1  -2    1.82    0.28
   5   1   2    2.53    0.35
   5  -1  -2    2.32    0.29
   1  -2  -5    1.89    0.36
   5  -2   1    2.36    0.47
  -1  -5  -2    1.77    0.34
  -1  -5  -2    1.00    0.38
  -5   2   1    1.92    0.35
  -5   2   1    2.06    0.58
  -2   1   5    1.93    0.38
  -1   5   2    1.96    0.37
  -1   5   2    2.01    0.43
  -2   1   5    2.02    0.57
   1  -2  -5    2.36    0.43
   1  -5   2    1.94    0.36
  -2  -1  -5    2.23    0.41
  -5  -1   2    1.46    0.30
   1   2   5    1.74    0.35
   1   2   5    1.60    0.59
  -5  -2  -1    2.04    0.23
   2  -1   5    1.72    0.32
   5  -1  -2    2.69    0.43
   1  -5   2    1.58    0.48
   5   1   2    1.90    0.32
  -2   5  -1    2.94    0.43
   5  -2   1    2.05    0.38
  -1  -2   5    2.00    0.23
  -2  -5   1    1.89    0.56
  -2   5  -1    1.39    0.30
  -5  -2  -1    2.14    0.32
  -2  -1  -5    1.80    0.33
   2  -5  -1    2.24    0.42
   5  -2   2    8.50    0.74
  -5  -2  -2    9.98    0.72
  -5  -2   2    9.83    0.63
  -5  -2  -2    9.30    0.66
  -5  -2   2    8.35    0.64
  -5   2  -2    9.26    0.68
  -5   2   2    9.57    0.74
  -2   5  -2    9.64    0.67
  -2   5  -2    9.43    0.85
  -2   5   2    9.39    0.78
  -2   5   2   10.75    0.86
   2  -5  -2    9.39    0.74
  -2   2  -5    9.90    0.68
   2  -2  -5    7.99    0.77
   2  -2  -5    9.99    0.71
   2  -2   5    9.29    0.68
  -2  -2   5    9.16    0.71
   5  -2   2    7.90    0.71
   5   2   2    9.33    0.71
  -5   2   2   10.13    0.91
  -2  -5  -2    9.96    0.70
   2   2   5    8.48    0.74
   2   5   2    9.80    0.77
   2   5   2   10.13    0.73
   5  -2  -2   10.87    0.86
   5  -2  -2   10.33    0.70
  -2  -5   2    7.69    0.69
  -2  -2  -5    9.16    0.71
  -2   2   5    9.52    0.73
  -5   3   0    1.00    0.26
   0  -5   3    0.94    0.23
   0  -3  -5    1.17    0.46
   0  -3  -5    0.33    0.29
   0  -3   5    1.31    0.22
   0  -3   5    1.22    0.25
   0   3   5    1.33    0.35
  -5   0   3    0.40    0.55
  -3   0   5    0.69    0.56
   0  -5  -3    1.17    0.31
  -3   0  -5    1.49    0.38
  -3   0  -5    1.59    0.32
  -3   0   5    1.03    0.31
  -5  -3   0    0.82    0.27
   3  -5   0    0.57    0.45
   5   0   3    1.18    0.27
  -5   0   3    1.00    0.23
   5  -3   0    0.89    0.33
  -3  -5   0    0.73    0.48
  -3   5   0    1.14    0.30
  -3   5   0    0.87    0.45
   0   5   3    0.79    0.36
   5   0   3    0.98    0.29
   5  -3   0    1.67    0.44
   0   5   3    0.78    0.34
   3   0   5    0.94    0.24
  -3  -1   5   -0.05    0.47
   3  -5   1    0.17    0.43
   1   5   3    0.14    0.55
  -3  -5  -1    0.68    0.28
  -5   1   3    0.32    0.26
  -3  -1   5    0.42    0.23
  -5  -3   1    0.60    0.12
  -3   1  -5    0.88    0.28
  -5   3  -1    0.55    0.25
   5  -3  -1    0.49    0.46
   5  -3  -1    0.69    0.33
  -5  -3   1    0.20    0.32
  -3   1  -5    0.59    0.39
   5  -1   3    0.50    0.25
   5  -1   3    0.53    0.27
  -5  -1  -3    0.47    0.24
   3  -1  -5    0.02    0.34
  -1   3   5    0.43    0.32
   1   5   3    0.86    0.35
  -3   5   1    0.02    0.24
  -5   1   3    0.48    0.63
  -3  -5  -1   -0.04    0.30
   3   1   5    0.68    0.30
  -1   5  -3    0.00    0.46
  -1  -3  -5    0.57    0.28
   1  -5  -3    0.46    0.30
   1  -3   5    0.41    0.27
   1  -5   3   -0.21    0.47
  -5   1  -3    1.00    0.22
   5  -3   1    0.40    0.32
  -3   1   5   -0.75    0.67
   3  -1   5    0.61    0.25
  -1  -5  -3    0.52    0.27
   1   3   5    0.27    0.30
   3  -5  -1   -0.10    0.42
   5  -3   1    0.51    0.37
   5  -1  -3    0.06    0.34
  -5  -3  -1    0.64    0.29
  -3  -1  -5    0.56    0.25
  -1   5   3    0.41    0.34
  -1  -3   5    0.71    0.17
  -1   3  -5    0.55    0.24
  -5  -1   3    0.27    0.46
  -5   3   1    0.43    0.25
  -3   1   5    0.69    0.31
   1  -5   3    0.42    0.24
   5   1   3    0.38    0.23
   1  -3  -5    0.52    0.43
   1  -3  -5    0.40    0.32
  -3  -5   1    0.47    0.37
  -3  -5   1    0.35    0.27
  -3   5  -1    0.43    0.21
  -3   5  -1    0.29    0.39
  -5  -3  -1    0.65    0.26
  -1  -3   5    0.40    0.18
  -2  -3  -5    1.74    0.36
   5   3   2    1.80    0.32
  -5   3  -2    2.05    0.30
   2   5   3    0.92    0.39
   2   5   3    1.94    0.54
  -3  -2   5    1.94    0.36
  -3  -2   5    0.85    0.44
   2  -3   5    1.21    0.32
  -3   2  -5    2.10    0.33
   5  -3  -2    2.27    0.56
   3  -5   2    0.53    0.43
  -3   5   2    1.78    0.36
  -2  -5   3    1.20    0.24
  -2  -5   3    1.16    0.47
  -2   5  -3    1.20    0.57
   5  -2   3    1.15    0.29
   2  -5  -3    1.49    0.36
  -5  -2  -3    1.95    0.32
   3   2   5    2.13    0.39
   5  -3  -2    2.10    0.42
   3  -2  -5    0.72    0.55
   3  -2  -5    1.76    0.41
  -5  -3   2    1.37    0.18
  -2   5  -3    1.37    0.28
  -3  -5  -2    1.88    0.34
  -2   3   5    1.39    0.34
  -5   2   3    1.60    0.34
   5   3   2    1.19    0.25
   5  -3   2    1.39    0.34
   2   3   5    1.58    0.36
  -3   2   5    1.52    0.33
  -3   5  -2    1.80    0.66
   5   2   3    2.26    0.40
  -2  -3   5    1.79    0.26
   5  -2  -3    1.79    0.37
  -2   5   3    1.15    0.36
   5   2   3    1.85    0.35
   2  -5   3    1.20    0.49
  -5   3   2    1.67    0.34
  -3  -2  -5    1.72    0.33
  -2  -5  -3    1.35    0.31
  -5  -2   3    1.35    0.28
  -3   5  -2    1.86    0.32
  -5   2  -3    1.86    0.30
   3   5   2    1.73    0.24
   3   5   2    1.45    0.32
   5  -2  -3    0.94    0.44
  -2   3  -5    1.53    0.31
   2  -3  -5    2.35    0.39
   2  -3  -5    0.41    0.70
   3  -2   5    1.44    0.31
  -5   3  -3    0.23    0.20
  -5  -3   3    0.05    0.13
  -5  -3  -3   -0.03    0.25
  -3  -5   3   -0.21    0.37
  -3  -3  -5   -0.01    0.27
  -3  -3   5    0.15    0.23
  -5   3   3   -0.15    0.30
  -3  -5  -3    0.31    0.30
   3   5   3   -0.32    0.36
  -5  -3   3   -0.15    0.36
  -3  -3   5   -0.18    0.36
  -3   3  -5    0.01    0.72
  -3   3  -5   -0.16    0.24
  -3   3   5    0.11    0.31
  -3   5  -3    0.10    0.20
  -3   5  -3    0.18    0.68
  -3   5   3   -0.06    0.28
   3  -5  -3   -0.18    0.35
   3  -5   3   -0.26    0.41
   3  -3  -5   -0.31    0.79
   3  -3  -5   -0.28    0.40
   3  -3   5   -0.03    0.26
   3   3   5    0.36    0.34
   3   5   3    0.08    0.22
  -3  -5   3    0.08    0.20
   5  -3  -3    0.18    0.48
   5  -3  -3    0.19    0.40
   5  -3   3   -0.06    0.30
   5   3   3    0.19    0.24
   5   3   3    0.28    0.33
   0  -5   4    6.35    0.52
   5   0   4    7.41    0.57
   0   5   4    5.99    0.65
   4   0   5    7.59    0.57
   0   4   5    6.77    0.64
  -5   0  -4    7.11    0.57
  -4  -5   0    7.34    0.54
  -4   5   0    7.27    0.63
   0  -4  -5    7.15    0.60
   0  -4   5    5.76    0.56
  -4   0   5    6.83    0.81
   0  -5  -4    7.21    0.60
  -4   0  -5    7.86    0.58
   0  -5   4    6.90    0.66
  -5  -4   0    7.20    0.50
  -4   0   5    6.87    0.60
  -5   4   0    7.86    0.64
  -5  -4   0    6.65    0.60
   5  -1   4    3.44    0.43
  -1  -5   4    3.20    0.33
  -5   4  -1    3.13    0.43
   1   5   4    2.89    0.52
  -5  -4   1    3.31    0.40
  -5  -4   1    3.06    0.35
  -1   4   5    3.37    0.48
  -1  -4  -5    3.02    0.44
  -4  -5  -1    3.66    0.42
  -4  -1   5    3.26    0.36
  -1   5  -4    3.38    0.32
  -5  -1  -4    3.54    0.41
  -5   1   4    3.25    0.43
  -4   1  -5    3.46    0.41
   1  -4   5    2.96    0.42
   1  -5  -4    3.37    0.45
   4   1   5    4.09    0.44
  -4   5   1    3.51    0.47
  -4  -1   5    2.40    0.60
  -1   5  -4    3.08    0.47
   5   1   4    3.49    0.42
  -5  -4  -1    3.21    0.52
  -4  -1  -5    3.46    0.40
   1   4   5    3.15    0.49
  -1   5   4    3.77    0.48
  -1  -4   5    3.26    0.32
   5   1   4    3.45    0.46
  -5  -4  -1    3.46    0.37
   1  -5   4    3.78    0.53
  -4   1   5    3.35    0.47
  -1  -5  -4    3.10    0.43
  -5   4   1    3.61    0.45
  -1   4  -5    3.13    0.34
   1  -4  -5    3.96    0.46
   4  -1   5    3.00    0.41
  -4  -5   1    4.05    0.40
  -4   5  -1    3.21    0.43
   5  -4   1    3.12    0.48
  -5  -4   2    5.75    0.48
   5  -2   4    5.51    0.53
  -5   2   4    5.93    0.58
  -5  -2  -4    6.09    0.53
  -4  -2   5    5.19    0.57
  -4  -2   5    5.01    0.59
  -5   4  -2    6.13    0.53
  -2   4   5    4.52    0.58
  -2  -5   4    6.29    0.44
  -4  -5  -2    6.08    0.52
  -4   2  -5    5.82    0.52
  -4   5   2    6.46    0.60
  -2  -4  -5    5.88    0.54
  -2   5  -4    4.91    0.69
   2  -5  -4    6.44    0.57
   2   5   4    6.52    0.63
   2  -4   5    5.85    0.56
   4   2   5    5.08    0.56
   5  -2  -4    6.15    0.53
   2  -5   4    6.85    0.63
   5   2   4    5.69    0.58
   5   2   4    4.90    0.57
   2   4   5    5.36    0.58
   4  -2   5    6.18    0.53
  -2   5   4    6.65    0.62
   5  -4   2    6.61    0.60
  -2  -4   5    5.68    0.45
  -5   4   2    6.87    0.59
  -4  -2  -5    6.16    0.53
  -2   4  -5    6.17    0.50
  -5   2  -4    6.63    0.49
  -4   2   5    5.72    0.59
  -2  -5  -4    5.82    0.54
  -4   5  -2    6.19    0.53
   2  -4  -5    6.17    0.56
  -5  -4  -2    6.54    0.51
   5   4   3    3.01    0.48
   5   4   3    2.51    0.36
   5  -3   4    2.08    0.38
  -5  -3  -4    1.89    0.37
  -5   4  -3    2.45    0.37
  -5   3   4    2.61    0.47
  -4  -5  -3    2.28    0.38
  -4   5   3    2.38    0.46
  -3  -4  -5    2.11    0.39
   5   4   3    3.06    0.48
  -3  -5   4    2.48    0.24
  -3   5  -4    1.75    0.84
   3  -5  -4    2.13    0.45
   3  -4   5    2.47    0.46
   3   5   4    1.96    0.41
   3   5   4    2.46    0.49
  -4   3  -5    2.48    0.38
   4   3   5    2.47    0.44
   4  -3  -5    0.28    0.91
  -5  -4  -3    1.90    0.38
  -5   4   3    2.33    0.46
  -4  -3  -5    1.96    0.37
  -4   5  -3    2.11    0.38
   4   5   3    2.44    0.50
  -4   3   5    1.36    0.41
  -3  -5  -4    1.89    0.38
  -3  -4   5    2.20    0.30
  -3   4  -5    1.05    0.86
  -3   4  -5    2.33    0.38
  -3   5   4    2.83    0.48
   3  -4  -5    2.52    0.44
   3  -5   4    2.68    0.52
   3   4   5    2.10    0.43
  -5   3  -4    2.42    0.34
   4   5   3    2.50    0.37
   4  -3   5    2.53    0.42
   5  -3  -4    1.48    0.44
   5  -4   3    2.33    0.46
   5   3   4    2.68    0.40
   5   3   4    2.23    0.43
  -3  -4   5    2.22    0.26
  -5  -4  -4    2.80    0.41
  -5   4  -4    3.37    0.40
  -5   4   4    3.79    0.52
  -4  -5  -4    2.78    0.43
  -4  -4  -5    2.91    0.42
  -4   4  -5    2.78    0.41
  -4   4   5    3.29    0.50
  -4   5  -4    3.35    0.39
  -4   5   4    3.18    0.50
   4  -5   4    3.16    0.54
   4  -4   5    2.46    0.48
   4   4   5    3.21    0.52
   4   5   4    3.22    0.51
   4   5   4    4.23    0.55
   5   4   4    2.93    0.52
   5   4   4    3.58    0.52
  -5  -5   0    0.69    0.36
  -5  -5   0    1.02    0.32
  -5   0  -5    1.46    0.32
  -5   5   0    1.19    0.31
   0  -5  -5    1.38    0.37
   0   5   5    1.40    0.43
   5   0   5    1.41    0.34
  -5  -5  -1    0.22    0.32
  -5  -5   1    0.34    0.30
  -5  -5   1    0.06    0.53
  -5  -1  -5    0.49    0.27
  -5  -1   5    0.14    0.33
  -5  -1   5   -0.92    0.66
  -5   1  -5   -0.19    0.26
  -5   1   5    0.09    0.32
  -5   5  -1    0.31    0.25
  -5   5   1    0.20    0.28
  -1  -5  -5    0.13    0.33
  -1  -5   5   -0.20    0.28
  -1   5  -5    0.31    0.44
  -1   5  -5    0.17    0.23
  -1   5   5   -0.08    0.37
   1  -5  -5    0.05    0.34
   1  -5   5   -0.21    0.39
   1   5   5    0.47    0.39
   5  -5  -1    0.20    0.39
   5  -5   1    0.22    0.42
   5  -1   5    0.07    0.29
   5   1   5    0.60    0.32
  -5  -5  -2    1.41    0.35
  -5  -5   2    0.42    0.26
  -5  -5   2    0.78    0.33
  -5  -2  -5    1.56    0.33
  -5  -2   5    0.09    0.48
  -5   2  -5    0.37    0.28
  -5   2   5    0.88    0.37
  -5   5  -2    1.00    0.28
  -5   5   2    1.41    0.34
  -2  -5  -5    0.41    0.35
  -2  -5   5    1.21    0.21
  -2  -5   5    0.67    0.33
  -2   5  -5    0.03    0.63
  -2   5  -5    1.08    0.30
  -2   5   5    0.80    0.38
   2  -5  -5    1.78    0.39
   2  -5   5    0.61    0.41
   2   5   5    1.10    0.42
   5  -5  -2    0.43    0.43
   5  -5   2    0.53    0.39
   5  -2  -5   -0.40    0.74
   5  -2  -5    0.67    0.33
   5  -2   5    1.10    0.35
   5   2   5    1.09    0.36
  -5  -5  -3   -0.15    0.33
  -5  -3  -5    0.69    0.30
  -5  -3   5    0.13    0.30
  -5   3  -5    0.35    0.29
  -5   3   5    0.16    0.33
  -5   5  -3    0.53    0.25
  -3  -5  -5    0.77    0.34
  -3   5  -5   -0.21    1.35
  -3   5  -5    0.80    0.31
   3  -5  -5    0.10    0.39
   3  -5   5   -0.01    0.44
   3   5   5    0.65    0.43
   5  -5  -3    0.21    0.42
   5  -3  -5    0.75    0.44
   5   3   5    0.56    0.41
   5   5   3    0.52    0.17
   5   5   3    0.08    0.27
  -5   5  -4    1.51    0.32
  -5   5   4    1.57    0.45
  -4   5  -5    0.79    0.32
  -4   5   5    1.32    0.58
   4   5   5    1.30    0.45
   4   5   5    1.30    0.45
   5  -4   5    0.48    0.67
   5   4   5    1.19    0.47
   5   5   4    1.24    0.47
  -5  -5  -5   -0.11    0.35
  -5   5   5    0.52    0.37
   5  -5  -5   -0.33    0.63
   5  -5   5   -0.52    0.49
   5   5   5    0.93    0.50
  -6   0   0   55.16    3.17
   0  -6   0   53.02    3.18
   0   0  -6   49.71    3.15
   0   0   6   50.88    3.17
   0   6   0   52.32    3.15
   0   6   0   49.62    3.15
   6   0   0   50.74    3.17
   6   0   0   54.74    3.14
  -6   0  -1   29.35    1.82
  -6   0   1   29.75    1.83
  -1  -6   0   28.07    1.88
  -1  -6   0   28.81    1.89
  -1  -6   0   28.46    1.84
  -1   6   0   28.85    1.84
  -1   6   0   29.10    1.85
   0  -1  -6   28.81    1.85
   0  -1   6   30.41    1.82
   0   1   6   28.50    1.86
   6   0  -1   25.88    1.81
   6   0   1   28.88    1.85
   6   0   1   29.65    1.82
  -1   0  -6   29.06    1.83
  -1   0   6   30.36    1.86
   0  -6  -1   30.33    1.86
   0  -6   1   28.75    1.90
   0  -6   1   30.56    1.86
   0   6  -1   32.36    1.78
   0   6   1   30.21    1.85
   0   6   1   27.59    1.84
   1   0   6   29.91    1.83
   6  -1   0   28.84    1.88
   6   1   0   30.39    1.80
  -1   0  -6   27.89    1.84
  -6   1   0   30.28    1.85
  -6  -1   0   29.61    1.81
  -1   6   1   14.87    1.14
  -1   6   1   15.91    1.12
  -1   6  -1   17.29    1.11
  -1  -6   1   17.81    1.11
  -1  -1  -6   15.60    1.12
  -1  -1  -6   16.40    1.09
  -1  -1   6   18.36    1.08
  -1   1  -6   15.49    1.13
  -1   1  -6   16.31    1.07
  -6   1  -1   16.02    1.08
  -6   1   1   16.88    1.10
  -1  -6  -1   16.85    1.10
  -1   1   6   17.10    1.13
  -1   6  -1   17.05    1.06
  -6  -1  -1   16.00    1.05
  -6  -1   1   17.35    1.05
   6  -1   1   16.00    1.08
   6   1   1   15.69    1.07
   6   1   1   18.13    1.07
   6  -1  -1   15.51    1.15
   6  -1   1   15.61    1.14
   1   1   6   14.17    1.09
   1  -6  -1   16.55    1.12
   1  -6   1   17.87    1.16
   1  -1  -6   13.48    1.08
   1  -1   6   15.42    1.06
   1   6   1   16.19    1.07
  -2   0   6   37.35    2.21
  -2   0  -6   34.61    2.18
  -2   0  -6   33.53    2.21
   0   2   6   30.25    2.21
  -6  -2   0   36.41    2.15
  -6   2   0   37.01    2.21
  -2  -6   0   35.92    2.19
  -2   6   0   36.64    2.21
  -2   6   0   36.37    2.24
  -6   0  -2   36.74    2.18
  -6   0   2   36.27    2.18
  -2  -6   0   33.54    2.21
   0  -2  -6   33.06    2.22
   0  -2   6   37.20    2.16
   0   6  -2   38.08    2.14
   0   6   2   37.14    2.24
   0   6   2   29.96    2.19
   2   0  -6   31.68    2.13
   2   0   6   35.97    2.18
   6   0   2   33.57    2.19
   6   0   2   37.95    2.18
   6  -2   0   34.01    2.26
   0  -6  -2   37.24    2.21
  -2  -1   6   19.22    1.41
  -6   2  -1   22.16    1.40
  -2   1  -6   21.69    1.37
  -6   1   2   22.90    1.40
  -2  -6  -1   20.09    1.38
   6  -2  -1   21.61    1.47
  -1   6  -2   21.66    1.34
  -1   6  -2   22.64    1.39
  -1   2   6   20.81    1.42
   1  -6  -2   22.10    1.41
   6  -1   2   20.51    1.38
   1   6   2   23.84    1.44
   2  -1  -6   17.49    1.40
  -6  -1  -2   22.51    1.36
  -1  -6   2   18.94    1.43
   6  -1   2   19.82    1.41
  -2   6   1   21.74    1.43
  -6  -2   1   22.98    1.33
  -6  -2   1   19.93    1.36
   1  -2   6   22.35    1.37
  -1  -2  -6   20.58    1.38
  -2   1  -6   20.10    1.44
  -2  -1   6   22.40    1.40
   6  -2  -1   24.03    1.39
  -2  -6   1   22.44    1.39
  -6   1  -2   21.29    1.37
  -2   6  -1   21.45    1.38
  -6  -1   2   21.89    1.35
  -1   6   2   21.51    1.45
   2  -6  -1   22.92    1.43
  -2  -1  -6   20.98    1.38
  -2  -6   1   21.54    1.46
   2  -1   6   20.71    1.37
   6   1   2   20.31    1.37
   6   1   2   23.04    1.38
  -6  -2  -1   22.67    1.34
  -2   6  -1   22.02    1.49
  -2   1   6   21.84    1.42
  -1  -6  -2   22.29    1.40
  -1  -2   6   23.37    1.36
  -1   2  -6   21.60    1.36
  -6   2   1   22.67    1.42
   1  -2  -6   19.94    1.43
   1  -2  -6   20.02    1.39
   6  -2   1   21.13    1.47
   1   2   6   18.30    1.41
  -6  -2   2   26.68    1.59
  -2  -2  -6   23.77    1.63
   6  -2  -2   25.94    1.70
   6  -2  -2   28.90    1.62
   6  -2   2   23.27    1.63
   6   2   2   26.57    1.64
  -2   2   6   24.53    1.66
  -2   6  -2   24.59    1.60
  -2   6  -2   25.45    1.71
  -2   6   2   25.83    1.69
   2  -6  -2   25.63    1.66
  -2  -6   2   23.61    1.61
   2  -2  -6   25.18    1.63
   2  -2   6   26.20    1.62
   2   6   2   28.99    1.66
   2   6   2   26.64    1.62
  -6   2  -2   25.06    1.63
  -6   2   2   26.33    1.66
  -2  -6  -2   23.44    1.63
  -2  -2   6   27.57    1.66
  -2   2  -6   24.77    1.61
   0  -6  -3   13.76    0.94
   0   6   3   14.37    1.01
  -6   0  -3   12.82    0.89
   6  -3   0   13.88    0.96
   6   0   3   12.03    0.94
   6   0   3   13.61    0.92
  -3   6   0   14.20    0.97
   0  -3  -6   12.18    0.93
   0  -3   6   14.04    0.90
   0   3   6   11.79    0.96
  -6   3   0   13.26    0.97
  -3   0  -6   13.29    0.92
  -3   0   6   14.73    0.98
   3   0   6   13.33    0.92
  -6   0   3   13.72    0.93
  -6  -3   1    7.33    0.56
   3   1   6    7.19    0.66
   1  -3   6    8.50    0.62
  -3   1  -6    8.71    0.64
  -1   3   6    7.93    0.68
   6  -3  -1    7.27    0.84
   6  -3  -1    8.30    0.68
  -3  -6  -1    6.57    0.64
  -3  -1   6    6.97    0.70
   6  -1   3    8.66    0.66
  -6   1   3    8.49    0.67
  -1  -6   3    7.69    0.69
  -6  -3   1    9.45    0.71
  -6   3  -1    8.63    0.67
   1  -6  -3    8.00    0.67
  -3   6   1    9.02    0.71
   1   6   3    9.55    0.76
  -3  -6   1    6.46    0.76
   1   3   6    6.88    0.69
  -3  -1  -6    7.95    0.65
  -1  -3   6    8.92    0.60
  -1   3  -6    6.61    0.92
  -3   1   6    8.92    0.70
  -6   3   1    9.02    0.70
   1  -3  -6    8.26    0.66
  -6  -1   3    8.06    0.59
  -1   6   3    8.24    0.72
  -6   1  -3    8.91    0.61
  -1  -6  -3    8.85    0.67
   6  -3   1    7.54    0.68
   6   1   3    8.93    0.66
  -6  -3  -1    8.41    0.60
   6   1   3    7.56    0.65
  -1   3  -6    8.76    0.61
   3  -1   6    8.24    0.63
  -3   6  -1    8.38    0.65
   2   6   3   11.76    0.88
  -6  -2  -3   10.14    0.74
   6  -3  -2   10.51    0.78
   6  -3  -2    9.96    1.00
   3  -2  -6   11.57    0.79
  -6   2   3   10.92    0.80
  -3  -6  -2   10.14    0.77
  -2   3   6    9.15    0.80
   6   3   2   11.00    0.72
  -3   2  -6   10.28    0.74
   2  -3   6   11.00    0.76
  -6  -3   2   10.68    0.67
  -6   3  -2   10.10    0.76
  -2  -3  -6   10.03    0.77
   6   3   2    9.70    0.69
   2  -6  -3   10.49    0.79
   6  -2   3    9.55    0.77
   2   6   3    9.95    0.88
  -2   6  -3    9.94    0.71
  -3   6   2   10.62    0.82
  -2  -6   3    8.47    0.79
  -2  -6   3    9.81    0.74
  -2   6  -3    9.67    0.93
  -2   3  -6   10.37    0.73
  -3   6  -2   10.15    0.75
  -6   3   2   10.63    0.80
  -6   2  -3   10.12    0.74
   3  -2   6   11.07    0.76
  -3  -6   2   10.22    0.82
  -3   2   6   10.24    0.81
  -6  -2   3   10.78    0.70
  -2  -6  -3    9.50    0.77
   2  -3  -6    9.10    0.76
   6   2   3   10.09    0.81
   3   6   2   11.23    0.68
  -3  -6   2   10.06    0.76
  -2   6   3   10.42    0.84
  -2  -3   6   11.82    0.72
   6   2   3    9.65    0.76
   3   6   2   10.68    0.70
  -6  -3  -2    9.87    0.73
  -3  -2  -6    9.38    0.75
   6   3   3    5.11    0.55
   6   3   3    4.79    0.47
  -3   6  -3    4.96    0.45
  -3   6   3    4.52    0.55
   6  -3  -3    4.50    0.51
   6  -3   3    3.60    0.51
   3   6   3    4.88    0.47
  -6  -3  -3    4.65    0.47
  -6  -3   3    4.70    0.36
  -6   3  -3    4.92    0.48
  -6   3   3    5.18    0.53
  -3  -6  -3    4.62    0.49
  -3  -6   3    3.69    0.50
  -3  -3  -6    3.61    0.48
  -3   3  -6    5.16    0.48
  -3   3   6    4.98    0.56
   3  -3  -6    4.70    0.52
   3  -6  -3    4.13    0.52
   3  -3   6    4.87    0.49
   0  -4   6   14.17    0.93
  -6   0   4   13.99    0.96
   0  -4  -6   13.49    0.97
  -6  -4   0   13.11    0.90
  -6   4   0   13.87    0.98
  -4   6   0   14.12    1.00
   6   0   4   12.82    0.94
  -4  -6   0   13.13    0.94
   0   6   4   14.24    1.04
   4   0   6   14.69    0.95
  -4   0  -6   13.41    0.95
  -4   0   6   12.88    1.01
   0  -6  -4   14.35    0.96
  -6   0  -4   13.21    0.93
  -1   6  -4    8.09    0.62
  -1   4   6    9.32    0.78
  -6  -1  -4    9.65    0.71
  -4   6   1    9.83    0.79
  -6   1   4    9.73    0.77
   1   6   4   10.44    0.82
   1  -4   6   10.34    0.74
  -4  -1   6    7.85    0.78
  -4   1  -6   10.06    0.72
   1  -6  -4   10.56    0.75
   6  -1   4    9.83    0.73
  -4  -6  -1    9.77    0.73
  -6   4  -1    9.49    0.76
  -4   1   6    9.73    0.80
  -1   4  -6    9.81    0.66
   6   1   4   10.25    0.74
   1  -6   4    8.23    0.86
  -6   4   1   10.29    0.78
   4  -1   6   10.44    0.72
  -6  -1   4    9.74    0.70
   6  -4   1    7.82    0.76
   1  -4  -6    9.77    0.74
  -1  -4   6    9.26    0.68
  -1  -6  -4    8.61    0.73
   1   4   6    7.70    0.77
  -6  -4  -1    9.27    0.69
  -4  -1  -6    8.67    0.72
  -4   6  -1    9.27    0.74
  -1   6   4   10.54    0.83
   2  -6  -4    9.69    0.74
  -6   2   4   10.92    0.80
  -2   4   6    9.61    0.78
  -6  -2  -4    9.51    0.71
  -4   6   2    9.32    0.77
  -2  -4  -6    8.48    0.72
   2   6   4   10.46    0.83
  -4   2  -6    9.49    0.72
  -6   4  -2    9.17    0.73
   6  -2   4    9.87    0.73
  -2   6  -4    7.59    0.88
  -2  -6   4    8.27    0.71
   2  -6   4    8.30    0.85
   6  -2  -4    8.13    1.14
  -4  -2  -6    8.92    0.71
  -2  -4   6   10.40    0.65
  -4   6  -2    8.97    0.72
  -6   4   2   10.19    0.77
  -4   2   6   10.25    0.80
  -2   4  -6    9.38    0.68
   2  -4  -6    9.83    0.75
  -6  -4  -2    9.10    0.70
  -6   2  -4    9.94    0.69
   4  -2   6    9.91    0.73
   6   2   4    7.79    0.74
   6  -4   2    8.60    0.75
  -6   3   4    5.84    0.61
  -4   3  -6    4.73    0.52
  -6  -3  -4    4.55    0.50
   4  -6   3    6.61    0.69
   6   4   3    5.97    0.53
   3  -4   6    5.38    0.56
   3   6   4    6.03    0.65
  -3   4  -6    4.55    0.50
   6  -4   3    6.35    0.60
   6  -3  -4    4.69    0.54
  -6  -4  -3    4.26    0.50
  -4   3   6    4.72    0.60
   6   3   4    4.83    0.62
  -6   4   3    5.12    0.55
   3  -4  -6    5.12    0.56
   4   6   3    5.67    0.52
   4  -6  -3    5.73    0.61
  -4   6  -3    4.73    0.50
  -6  -3   4    4.48    0.41
   3  -6   4    4.19    0.67
  -3  -6  -4    4.89    0.53
   6   4   4    4.61    0.63
  -6   4  -4    4.15    0.51
   4   6   4    5.12    0.67
   4  -4   6    2.98    0.60
  -4   4   6    3.44    0.62
   4   4   6    5.19    0.58
  -4   6   4    4.25    0.58
   4  -6   4    3.61    0.70
  -6   4   4    5.33    0.59
   6  -4   4    3.28    0.55
   0  -6  -5    7.81    0.66
   0   5   6    8.65    0.72
   0  -5  -6    7.38    0.66
  -6   5   0    8.51    0.71
  -5   0  -6    7.79    0.63
   6  -5   0    6.34    0.71
   0   6   5    8.58    0.74
   5   0   6    7.41    0.64
   6   0   5    7.47    0.64
  -6   0  -5    6.77    0.62
  -5   6   0    7.65    0.70
   5  -6   0    5.98    0.74
  -6  -1  -5    5.93    0.54
   5  -6   1    4.47    0.67
   5   1   6    6.23    0.57
  -1  -5  -6    4.47    0.55
   1  -6  -5    5.54    0.56
  -5   6   1    5.06    0.61
  -6   5  -1    4.58    0.57
   6  -5  -1    5.34    0.61
  -5   1  -6    5.54    0.54
   6  -1   5    6.14    0.55
  -5  -1  -6    5.17    0.53
   5  -6  -1    3.89    0.63
  -6   5   1    6.06    0.61
   6  -5   1    6.26    0.64
  -6   1  -5    4.68    0.51
   5  -1   6    4.85    0.53
   1  -5  -6    6.10    0.57
   6  -2   5    2.99    0.58
   2   6   5    3.13    0.55
   2  -5   6    2.56    0.50
  -5   6   2    3.83    0.79
  -2   6  -5    2.46    0.36
  -5   2  -6    2.41    0.42
  -6   5  -2    2.54    0.52
   2  -6  -5    3.78    0.53
  -6   2   5    2.88    0.47
  -2   5   6    1.59    0.67
  -5  -6  -2    2.90    0.48
   5  -2   6    2.84    0.53
  -6  -5  -2    2.64    0.45
   6   2   5    3.28    0.50
  -2   6   5    3.07    0.69
  -6   5   2    3.59    0.54
   2  -6   5    1.95    0.57
  -6   2  -5    1.55    0.46
  -5  -2  -6    2.66    0.49
  -5   6  -2    2.73    0.43
   6  -5   2    3.11    0.68
  -2  -5   6    1.95    0.36
  -2   5  -6    3.32    0.39
   5  -3  -6    0.90    0.47
  -5  -6  -3    1.70    0.41
   5   3   6    0.27    0.68
  -6   5  -3    2.06    0.38
  -3   6  -5    1.65    0.35
  -5  -3   6    1.00    0.51
  -5   3  -6    2.41    0.50
  -3  -5  -6    1.93    0.42
  -3   5   6    1.20    0.46
   6  -3   5    1.33    0.40
   3  -6  -5    1.71    0.54
   3   6   5    2.45    0.53
  -5   6   3    2.13    0.40
   5  -3   6    1.57    0.42
  -5  -3  -6    0.71    0.41
  -3   5  -6    1.68    0.37
   3  -5  -6    1.88    0.47
  -6   5   3    2.38    0.42
   3   5   6    1.34    0.65
   6  -3  -5    1.03    0.40
  -3   6   5    1.59    0.46
   6   3   5    2.12    0.51
  -6  -5  -3    0.93    0.40
   6  -5   3    1.35    0.48
   5  -6   4    1.13    0.57
  -6   4   5    1.95    0.40
   4   6   5    1.23    0.55
  -5   6   4    1.62    0.42
  -4  -5  -6    1.32    0.42
   5   4   6    1.75    0.56
  -4   5   6    1.34    0.45
   6   5   4    0.73    0.36
   4  -5   6    1.13    0.49
   4  -6  -5    0.36    0.49
  -5   4  -6    1.70    0.38
  -4   6  -5    1.14    0.41
  -6   5  -4    2.10    0.37
   6  -4  -5    0.68    0.49
  -6   5   4    1.49    0.40
  -5  -4  -6    0.73    0.40
  -5   4   6    1.20    0.42
  -4  -6  -5    1.71    0.41
   5   6   4    1.39    0.37
  -4   6   5    1.75    0.42
  -5   6  -4    1.88    0.38
   4   5   6    2.03    0.54
   5  -4   6    1.32    0.46
  -4   5  -6    1.85    0.53
   6  -5   4    0.53    0.54
   4  -5  -6    0.90    0.65
  -6  -5  -5   -0.12    0.39
  -6   5   5    0.86    0.40
  -5  -6  -5    1.00    0.40
  -5   5  -6    0.87    0.39
  -5   5   6    0.68    0.44
  -5   6   5    1.03    0.45
   5  -6  -5    0.58    0.54
   5  -6   5    0.35    0.65
   5  -5  -6   -0.03    0.53
   5  -5   6    0.50    0.54
   5   5   6    0.65    0.56
   5   6   5   -0.33    0.51
   6  -5  -5    0.06    0.50
   6  -5   5    1.28    0.57
  -6  -6   0    3.88    0.51
  -6   0  -6    3.49    0.46
  -6   6   0    3.18    0.54
   0  -6  -6    4.08    0.51
   0   6   6    2.34    0.55
   6   0   6    3.65    0.48
  -6  -6  -1    2.62    0.52
  -6  -1  -6    3.80    0.45
  -6   1  -6    3.04    0.45
  -6   1   6    3.20    0.60
  -6   6  -1    2.86    0.50
  -6   6   1    3.77    0.55
  -1  -6  -6    3.06    0.50
  -1   6   6    2.99    0.57
   1  -6  -6    4.09    0.49
   6  -6   1    2.24    0.58
   6  -1   6    3.05    0.46
   6   1   6    2.24    0.48
  -6  -6  -2    2.64    0.54
  -6  -2  -6    2.28    0.45
  -6   2  -6    2.96    0.43
  -6   6  -2    2.71    0.43
  -6   6   2    3.75    0.54
  -2  -6  -6    1.68    0.48
  -2   6  -6    2.46    0.33
  -2   6   6    1.93    0.52
   2  -6  -6    3.07    0.51
   2   6   6    2.09    0.55
   6  -6   2    2.65    0.57
   6  -2   6    2.80    0.49
   6   2   6    1.85    0.50
  -6  -3  -6    0.72    0.41
  -6   3  -6    1.51    0.39
  -6   3   6    1.18    0.43
  -6   6  -3    1.93    0.42
  -6   6   3    1.83    0.43
  -3  -6  -6    0.40    0.45
  -3   6  -6    1.16    0.37
  -3   6   6    1.79    0.51
   3  -6  -6    1.54    0.51
   3  -6   6    0.24    0.51
   3   6   6    1.28    0.54
   6  -6  -3    0.96    0.49
   6  -6   3    1.79    0.61
   6  -3   6    2.42    0.48
   6   3   6    1.27    0.52
  -6  -6  -4    0.70    0.43
  -6  -4  -6    0.44    0.43
  -6   4  -6    0.60    0.41
  -6   4   6    1.34    0.44
  -4  -6  -6    1.01    0.48
  -4   6  -6    0.54    0.39
  -4   6   6    0.56    0.45
   4  -6  -6   -0.03    0.55
   4  -6   6    0.73    0.62
   4   6   6    1.55    0.59
   6  -6  -4    0.69    0.55
   6  -6   4    0.25    0.63
   6  -4   6    0.86    0.50
   6   4   6    1.91    0.58
  -6  -6  -5    0.08    0.46
  -6  -5  -6    0.28    0.45
  -6   5  -6    0.72    0.45
  -6   5   6    1.09    0.46
  -6   6   5    1.04    0.43
  -5  -6  -6    0.60    0.47
  -5   6  -6    0.29    0.42
  -5   6   6    1.09    0.45
   5  -6  -6    0.05    0.58
   5  -6   6   -0.26    0.66
   5   6   6    0.63    0.62
   6  -6  -5    0.40    0.57
   6  -6   5    0.48    0.70
   6  -5  -6   -0.40    0.56
   6  -5   6    0.70    0.55
   6   5   6    1.06    0.64
  -6  -6  -6   -0.04    0.53
  -6   6  -6    0.60    0.48
  -6   6   6    0.99    0.53
   6  -6  -6    0.12    0.66
   6  -6   6    0.10    0.82
  -7   0   0    0.87    0.23
   0  -7   0    0.90    0.39
   0   0  -7    0.60    0.42
   0   0  -7    0.50    0.39
   0   0   7    0.80    0.34
   0   7   0    0.83    0.19
   0   7   0    0.71    0.37
   7   0   0    1.09    0.28
  -7   0  -1    0.20    0.17
  -7   0   1    0.12    0.19
  -1  -7   0    0.35    0.36
  -1   7   0    0.11    0.21
  -1   7   0    0.22    0.34
   0  -1  -7   -0.09    0.59
   0  -1  -7    0.29    0.32
   0  -1   7    0.36    0.29
   0   1  -7    0.20    0.41
   0   1  -7    0.08    0.32
   0   1   7    0.59    0.36
   1  -7   0    0.54    0.41
   1   7   0   -0.07    0.43
   7   0   1    0.19    0.33
   7   0   1    0.22    0.32
  -1   0  -7    0.29    0.39
  -1   0  -7    0.22    0.30
  -1   0   7    0.58    0.36
   0  -7  -1    0.80    0.37
   0  -7   1    0.38    0.46
   0   7  -1    0.08    0.11
   0   7  -1   -0.03    0.49
   0   7   1    0.21    0.23
   0   7   1   -0.13    0.38
   1   0  -7   -0.10    0.33
   1   0   7    0.51    0.30
   7  -1   0   -0.01    0.41
   7  -1   0    0.40    0.29
  -7  -1   0    0.36    0.18
  -7   1   0    0.07    0.21
   1  -1  -7   -0.07    0.37
   1  -1   7    0.30    0.25
   1   1  -7   -0.03    0.38
   1   1   7    0.40    0.33
   1  -7   1    0.35    0.44
   1  -1  -7    0.68    0.56
  -1   1  -7    0.28    0.42
  -1   7  -1    0.03    0.31
  -1   7   1    0.22    0.27
   1  -7  -1    0.45    0.36
  -7  -1  -1    0.38    0.20
  -7  -1   1    0.23    0.19
  -7   1  -1    0.04    0.18
  -7   1   1    0.35    0.23
  -1  -7  -1    0.34    0.37
  -1  -7   1    0.00    0.37
  -1  -1  -7    0.56    0.31
  -1  -1   7    0.28    0.35
   7   1   1    0.35    0.27
  -1   1  -7    0.04    0.28
  -1   1  -7    0.13    0.31
  -1   1   7    0.29    0.36
  -1   7  -1    0.12    0.16
   7   1   1   -0.14    0.26
   7  -1  -1    0.24    0.29
   7  -1   1    0.28    0.40
   7  -1   1    0.16    0.31
   7  -1  -1    0.53    0.42
   1   7   1   -0.40    0.55
   1   7   1    0.21    0.17
   0   7   2    1.21    0.32
   2   0  -7    0.25    0.41
   2   0   7    1.20    0.33
   0  -7   2    0.06    0.51
   0  -7  -2    1.27    0.37
  -7   2   0    1.16    0.28
  -2   0  -7    1.18    0.33
  -2   0   7    1.32    0.40
  -7  -2   0    1.29    0.21
  -7   0  -2    1.50    0.26
   0   2  -7    0.08    0.48
   0   2   7    0.48    0.37
   2  -7   0    0.45    0.45
  -7   0   2    0.90    0.24
  -2  -7   0    1.40    0.40
  -2   7   0    1.10    0.28
   0  -2  -7    0.63    0.33
   0  -2   7    1.28    0.27
   7   0   2    1.06    0.35
   7  -2   0    0.94    0.47
   7  -2   0    0.44    0.34
   7   0   2    0.48    0.36
  -2  -7  -1    0.77    0.33
  -1   7  -2    0.25    0.33
  -7  -1  -2    0.58    0.20
   2  -1  -7   -0.26    0.52
   7  -1   2    0.37    0.32
  -1  -2  -7    0.33    0.35
   1   7   2   -0.22    0.66
  -7   1   2    0.48    0.24
   7  -2  -1   -0.15    0.33
  -1   2   7    0.04    0.35
  -2  -1   7    0.25    0.38
  -1  -7   2    1.05    0.53
  -1   7  -2    0.58    0.15
  -2   7   1    0.57    0.30
   2   1   7    0.28    0.32
  -7  -2   1    0.36    0.18
  -7   2  -1    0.20    0.22
   1   7   2    0.33    0.26
   2  -7   1    0.75    0.47
   1  -7  -2    0.45    0.36
   2  -1  -7    0.18    0.38
   1  -2   7    0.29    0.26
  -2   1  -7    0.84    0.30
   7  -2  -1    0.37    0.48
  -1  -2   7    0.52    0.27
  -7  -1   2    0.20    0.19
  -7   1  -2    0.50    0.22
  -2   7  -1    0.23    0.21
  -1   7   2    0.12    0.28
  -7   2   1    0.59    0.26
   7  -1  -2    0.20    0.22
  -2  -1  -7    0.67    0.34
  -1  -7  -2    0.83    0.35
   2  -1   7    0.70    0.27
   1   2   7   -0.12    0.36
  -1   2  -7    1.29    0.73
  -1   2  -7    0.62    0.31
  -1   2  -7    0.52    0.31
  -2   1   7    0.52    0.38
   1  -2  -7    0.22    0.98
   1  -2  -7    0.37    0.37
   7  -2   1    0.25    0.29
  -2  -7   1    0.73    0.40
   2  -7  -1    0.45    0.43
   7   1   2    0.19    0.39
   1  -7   2    0.32    0.49
   7  -1  -2    0.10    0.38
  -2   7  -1    0.49    0.75
  -7  -2  -1    0.49    0.18
   7   1   2    0.41    0.31
  -2  -7   2    1.05    0.51
   7   2   2    0.66    0.34
  -2   2   7    1.53    0.40
  -2  -2  -7    1.49    0.37
  -2   7  -2    1.27    0.48
  -2   7   2    1.33    0.34
   2  -7  -2    1.77    0.45
   2  -7   2   -0.10    0.52
   2  -2  -7    0.10    0.76
   2   7   2    0.97    0.22
  -2   2  -7    1.42    0.95
  -2   2  -7    1.44    0.34
  -2  -2   7    0.74    0.45
  -2   7  -2    1.32    0.25
   7   2   2    0.78    0.26
  -2  -7  -2    0.93    0.36
  -7  -2   2    1.15    0.21
  -7   2  -2    0.94    0.24
   2   2   7    0.46    0.36
   7  -2   2    0.60    0.33
   2  -2   7    1.36    0.29
   2  -2  -7    0.45    0.44
  -3   0  -7    0.36    0.30
  -7   3   0    0.62    0.28
  -7  -3   0    0.19    0.14
  -7   0  -3    0.24    0.20
  -7   0   3    0.18    0.22
  -3   7   0    0.26    0.29
   0  -3  -7    0.32    0.38
   3  -7   0    0.72    0.47
   7   0   3    0.64    0.34
  -3  -7   0    0.38    0.41
  -3   0   7    0.19    0.45
   0  -7  -3    0.37    0.33
   0  -7   3   -0.22    0.56
   0   7   3    0.20    0.33
   3   0   7    0.52    0.31
   7  -3   0    0.51    0.36
   0   3   7    0.37    0.37
  -3  -1   7    0.74    0.50
   1   7   3    0.35    0.36
   3  -1  -7    0.16    0.41
  -7   1   3    0.41    0.26
   1  -7  -3    1.00    0.36
   3  -1  -7   -0.25    0.28
   7  -3  -1    0.29    0.35
  -1   3   7    0.00    0.35
  -3   7   1    0.06    0.29
  -1  -3  -7    0.29    0.36
   3  -7   1    0.11    0.48
   7  -1   3   -0.14    0.32
  -1  -7   3   -0.54    0.50
  -3  -7  -1    0.13    0.37
  -7  -3   1    0.27    0.16
   1  -3   7    0.30    0.26
  -3   1  -7    0.18    0.30
  -7   3  -1    0.20    0.25
   1  -3  -7    0.01    0.36
   1  -7   3   -0.75    0.55
  -7  -3  -1   -0.27    0.30
  -1  -3   7    0.00    0.24
  -1  -7  -3    0.26    0.34
   7  -3   1    0.09    0.31
   3  -1   7    0.55    0.27
  -3   7  -1   -0.05    0.23
  -3   1   7    0.53    0.39
  -3  -1  -7    0.03    0.30
  -7   3   1    0.29    0.27
  -1   7   3    0.08    0.35
   7   1   3    0.04    0.41
  -1   3  -7    0.07    0.29
  -7  -1   3   -0.05    0.19
  -7   1  -3    0.55    0.22
  -3  -7   1    1.05    0.46
  -1   3  -7   -0.05    0.27
  -7  -2  -3    0.14    0.33
  -2   7  -3    0.35    0.16
  -3  -7  -2    0.26    0.36
  -7  -3   2    0.36    0.11
  -3  -2   7    0.66    0.54
  -7   2   3    0.97    0.30
  -2  -7   3    0.04    0.47
   3  -2  -7   -0.01    0.45
   2  -3   7    0.59    0.31
   2   7   3    0.75    0.36
  -3   2  -7    0.26    0.34
   3  -7   2    0.67    0.55
   7  -3  -2   -0.16    0.35
  -3   7  -2    0.66    0.25
  -2  -7  -3    0.44    0.36
  -7  -2   3    0.59    0.17
   2  -7   3    0.40    0.57
  -7   3   2    0.57    0.27
  -3  -7   2    0.51    0.46
   2  -3  -7    0.41    0.40
  -2  -3   7    0.98    0.31
  -3   2   7    0.17    0.38
   7  -2  -3   -0.18    0.29
   7   2   3    0.10    0.42
  -7  -3  -2    0.24    0.33
  -2   3  -7    0.58    0.34
  -7  -3   3    0.28    0.15
  -3  -3   7    0.21    0.55
  -7  -3  -3    0.14    0.36
   7   3   3    0.44    0.38
  -3   3  -7   -0.04    0.36
   3   7   3    0.56    0.27
   7  -3  -3   -0.09    0.36
   7  -3   3    0.69    0.70
  -7   3  -3    0.16    0.39
  -3  -7  -3    0.07    0.35
  -3  -7   3    0.57    0.43
  -3  -3  -7    0.43    0.54
   3  -7  -3    0.38    0.62
   3  -3  -7   -0.05    0.47
   3   3   7   -0.60    0.60
  -3   7  -3    0.18    0.23
  -3   7   3   -0.04    0.61
   0  -7  -4    1.06    0.40
  -4  -7   0    1.01    0.42
  -7  -4   0    0.87    0.34
   0  -4   7    0.85    0.30
   0   4   7    0.83    0.54
   4  -7   0    0.15    0.62
  -7   0   4    1.11    0.29
  -4   0  -7    1.09    0.39
  -4   0   7    1.14    0.48
   4   0   7    1.38    0.50
  -7   4   0    1.55    0.37
   4  -7   1    0.32    0.63
  -7  -4   1    0.71    0.29
   1   7   4    0.87    0.41
  -7   1   4    0.79    0.30
  -4  -7  -1    1.05    0.45
  -7   4  -1    0.76    0.57
  -4   7   1    0.90    0.37
  -1  -4  -7    0.46    0.46
  -4  -1   7    0.67    0.51
  -1   4   7    0.79    0.62
  -1  -7   4    0.33    0.53
   1  -4   7    0.75    0.32
   1  -7  -4    0.74    0.59
  -4   1   7    1.16    0.44
  -7   4   1    1.05    0.34
  -4  -1  -7    0.50    0.53
  -1  -4   7    0.94    0.27
  -4  -7   1    0.23    0.40
  -1  -7  -4    1.28    0.39
   7  -4   1    0.38    0.42
  -7  -4  -1    0.63    0.36
   1  -7   4    0.13    0.56
   7   1   4    0.80    0.43
   4  -1   7    1.00    0.49
  -7  -1   4    1.02    0.25
   4  -2  -7    0.82    0.37
   2  -4   7    0.65    0.35
   4   2   7    0.34    0.43
  -7   2   4    1.56    0.37
  -7   4  -2    1.51    0.36
  -4  -7  -2    0.69    0.41
  -2   7  -4    0.86    0.28
  -4  -2   7    0.47    0.53
  -4   2  -7    1.51    0.41
   7  -2   4    0.62    0.45
  -4   7   2    1.69    0.40
  -2  -4  -7    0.22    0.42
  -2   4   7    1.09    0.58
   4  -7   2    0.11    0.81
   2   7   4    1.62    0.48
   7  -4  -2    0.75    0.40
  -7  -2   4    0.84    0.21
  -7   4   2    1.63    0.57
  -4  -2  -7    1.73    0.40
  -2   7   4    1.82    0.59
  -4   2   7    1.03    0.45
   7   2   4    1.07    0.46
  -4  -7   2    0.42    0.44
   7  -4   2    0.47    0.51
   4  -2   7    0.91    0.45
  -2  -7  -4    0.87    0.49
   2   4   7    0.81    0.45
  -7  -4  -2    0.97    0.37
  -2   4  -7    0.85    0.35
   4  -7  -2    0.42    0.50
  -7   2  -4    0.33    0.25
   2  -7   4    0.08    0.64
  -7  -3  -4    0.11    0.47
  -3   4   7    0.62    0.45
   4  -7   3    0.78    0.61
  -7   3   4    0.79    0.36
   3  -7  -4    0.73    0.47
   7  -3   4    0.52    0.38
   3   7   4    0.53    0.44
   4  -3  -7    0.82    0.52
   4   3   7    0.50    0.44
  -4   7   3    0.52    0.34
  -3  -4  -7    0.67    0.40
  -7   4  -3    0.94    0.34
  -4   3  -7    0.22    0.63
   7  -4  -3    0.62    0.41
  -4  -3   7   -0.43    0.55
  -4   3   7    0.55    0.76
  -3  -4   7    0.71    0.36
  -3   7   4    0.99    0.40
  -7   4   3    1.07    0.34
   4  -3   7    0.77    0.36
  -4   7  -3    1.09    0.31
  -3   4  -7    0.26    0.38
   7  -4   3   -0.19    0.43
  -4  -3  -7    0.46    0.38
  -7   3  -4    0.76    0.30
   3  -7   4   -0.39    0.81
   3   4   7    0.77    0.45
   4  -7  -3    0.29    0.49
  -3  -7  -4    0.75    0.45
   7   3   4    0.20    0.48
   7  -3  -4    0.40    0.34
   7   4   4    0.53    0.42
  -4   7   4    0.76    0.41
   4   4   7    0.87    0.52
   4   7   4    1.24    0.36
  -7   4   4    1.22    0.35
  -4   4   7    0.99    0.49
  -7  -4  -4    0.71    0.38
   4  -7  -4    0.09    0.52
   4  -7   4   -0.65    0.64
   4  -4   7    0.70    0.43
  -4   4  -7    0.75    0.40
  -4  -7  -4    0.46    0.41
   7  -4   4    0.59    0.44
   7   4   4    0.53    0.39
  -7   4  -4    1.19    0.36
  -4  -4  -7    0.74    0.43
   0  -5  -7    0.70    0.42
   0   5   7    0.44    0.47
   0  -7   5    0.51    0.49
   7   0   5    0.17    0.36
  -7  -5   0    0.60    0.40
  -7   5   0    0.53    0.35
  -5   0  -7    0.65    0.40
  -5   0   7   -0.07    0.49
   0  -7  -5    0.38    0.41
  -5   7   0    0.48    0.34
   5  -7   0    0.14    0.52
  -7   0  -5    0.28    0.29
   0  -5   7   -0.36    0.35
  -5  -7   0    0.26    0.43
   5   0   7    0.67    0.38
   0   7   5    0.33    0.45
  -7   0   5    0.33    0.29
  -7   1   5    0.02    0.33
   1  -5   7   -0.04    0.38
   5   1   7    0.44    0.39
  -7   5  -1   -0.01    0.32
   7  -5  -1    0.01    0.41
  -5   7   1    0.42    0.37
   1  -7  -5    0.90    0.41
  -5  -7  -1   -0.19    0.47
   5  -7   1    0.32    0.56
   7  -1   5    0.10    0.38
  -5  -1   7   -0.15    0.44
  -7  -1  -5    0.41    0.38
  -7  -5   1    0.22    0.37
  -1  -7   5    0.17    0.41
  -5   1  -7    0.64    0.35
  -1   5   7    0.49    0.49
   1   7   5    1.06    0.65
  -1  -5  -7    0.58    0.43
   1  -7   5    0.10    0.58
  -7  -1   5    0.01    0.25
  -5   7  -1    0.62    0.33
  -7   1  -5    0.14    0.33
   1  -5  -7    0.17    0.38
  -1  -5   7    0.01    0.29
  -5  -7   1    1.05    0.40
  -5  -1  -7    0.32    0.39
   7   1   5   -0.29    0.58
  -7  -5  -1    0.69    0.45
   1   5   7    0.59    0.48
   5  -7  -1    0.30    0.52
  -1   7   5    0.63    0.46
  -5   1   7    0.54    0.52
  -1  -7  -5    0.98    0.43
  -7   5   1    0.33    0.34
   7  -5   1    0.58    0.43
   5  -1   7    0.35    0.36
  -5   2  -7    0.25    0.38
  -5  -7  -2    0.43    0.48
  -5  -2   7    0.00    0.44
  -5   7   2    0.77    0.41
  -2  -5  -7    0.09    0.42
   7  -5  -2    0.17    0.39
   5   2   7    0.32    0.47
  -2  -7   5   -0.17    0.32
  -2   7  -5   -0.18    0.32
  -2   5   7    0.05    0.48
  -7  -2  -5   -0.06    0.37
   5  -7   2    0.18    0.62
   2  -7  -5    0.45    0.44
  -7   5  -2    0.31    0.35
   2   7   5    0.70    0.84
   7  -2   5    0.22    0.41
  -2  -7  -5    0.51    0.43
  -2  -5   7    0.52    0.25
   2   5   7    0.14    0.50
  -5  -2  -7    0.49    0.40
  -5   7  -2    0.47    0.30
  -7   5   2    0.67    0.38
  -2   5  -7    0.05    0.29
  -2   7   5    0.87    0.44
   2  -5  -7    0.93    0.42
  -7  -5  -2    0.28    0.43
   7   2   5    0.20    0.70
   5  -7  -2   -0.07    0.52
   7  -5   2    0.13    0.50
   5  -2   7    0.02    0.37
  -7  -3  -5    0.12    0.38
  -7   3   5    0.36    0.34
  -5   3  -7    0.57    0.40
   3  -5   7    0.38    0.44
   3   7   5    0.36    0.61
  -5  -7  -3   -0.37    0.60
   5  -7   3    0.08    0.65
  -5   7   3    0.38    0.38
  -3  -5  -7    0.31    0.48
   3  -7  -5    0.43    0.53
  -3   5   7    0.45    0.53
   7  -3   5    0.20    0.43
   5  -3  -7   -0.41    0.58
   7  -5  -3   -0.14    0.44
  -3   7  -5    0.22    0.33
   5   3   7    0.32    0.50
  -7   5  -3    0.60    0.37
   7   3   5    0.54    0.79
  -7  -5  -3    0.09    0.67
   3  -5  -7    0.07    0.51
   3   5   7   -0.27    0.54
   5  -7  -3    0.23    0.55
  -5   7  -3    0.43    0.32
   3  -7   5   -0.52    0.61
  -5  -3  -7   -0.17    0.40
   5  -3   7    0.09    0.43
   7  -5   3   -0.64    0.51
  -5   3   7    0.56    0.51
  -3  -7  -5    0.29    0.44
  -3   7   5    0.95    0.45
  -3   5  -7    0.15    0.39
  -7   5   3    0.35    0.36
   7  -5  -4   -0.11    0.48
  -4   5   7   -0.04    0.48
  -4   7  -5   -0.21    0.37
   4  -5   7   -0.29    0.53
  -7   4   5    0.85    0.40
  -5  -7  -4   -0.06    0.49
  -7  -4  -5    0.08    0.41
  -5   4  -7   -0.42    0.42
   7  -4   5    0.02    0.46
  -4  -5  -7    0.66    0.44
  -7   5  -4    0.39    0.38
   5   4   7    0.11    0.56
   4  -7  -5    0.02    0.55
  -5   7   4    0.32    0.38
   5  -7   4   -0.37    0.66
   5  -4   7    0.53    0.48
   7  -5   4    0.07    0.56
  -4   5  -7    0.30    0.44
  -7  -5  -4    0.40    0.44
   4  -7   5    0.14    0.70
   4  -5  -7    0.19    0.56
  -5   4   7    0.04    0.48
  -4  -7  -5   -0.33    0.45
   4   5   7    0.81    0.58
  -4   7   5    0.65    0.44
  -5   7  -4    0.19    0.29
  -7   5   4    1.26    0.41
  -5  -4  -7    0.38    0.44
  -5  -7  -5    0.67    0.51
  -7   5   5    0.86    0.42
  -5   5  -7   -0.49    0.51
   5  -7   5    0.12    0.76
   7  -5   5    0.27    0.60
   5  -5   7    0.03    0.59
   5   5   7   -0.03    0.51
   7  -5  -5   -0.35    0.54
   5  -5  -7    0.75    0.67
  -5  -5  -7   -0.37    0.45
  -5   5   7    0.55    0.49
  -5   7  -5   -0.04    0.42
  -5   7   5    0.41    0.42
   5  -7  -5   -0.14    0.59
  -7  -5  -5   -0.48    0.44
  -7   0  -6    0.40    0.43
   7   0   6    0.40    0.47
  -6   0   7    0.68    0.50
   6  -7   0    0.99    0.57
   0  -7   6    0.17    0.48
   6   0   7    0.52    0.47
  -6   7   0    0.64    0.41
   0  -6  -7    0.81    0.46
   0  -6   7    0.18    0.43
  -7   6   0    1.23    0.43
  -6   0  -7    0.18    0.41
   0   6   7    0.22    0.55
  -7   0   6    0.84    0.37
  -6  -7   0   -0.04    0.53
   0   7   6    0.67    0.55
   7  -6   0    0.54    0.50
   0  -7  -6    0.42    0.48
   7  -1   6    0.93    0.44
  -6   7   1    0.90    0.42
  -6  -7  -1   -0.15    0.55
   1  -7  -6    0.79    0.46
  -1   6   7    0.30    0.52
  -1  -7   6    0.02    0.44
  -6  -1   7    1.13    0.44
  -7  -1  -6    0.56    0.43
   6   1   7    0.87    0.50
   7  -6  -1   -0.06    0.47
   6  -7   1    0.98    0.58
   1   7   6    0.44    0.57
  -7   6  -1    0.81    0.40
  -6   1  -7   -0.06    0.43
  -1  -6  -7    1.15    0.52
   7  -6   1    0.26    0.51
   6  -7  -1    0.14    0.55
  -7  -6  -1    0.03    0.53
  -6   7  -1    1.38    0.40
   1   6   7    0.37    0.59
  -1   7   6    0.99    0.51
   1  -6  -7    0.76    0.47
  -7   1  -6    1.03    0.39
   7   1   6   -0.27    0.49
  -6  -1  -7    0.61    0.42
   6  -1   7    0.93    0.43
  -1  -7  -6    0.57    0.49
  -7   6   1    1.30    0.42
  -6   2  -7    0.52    0.41
  -7   6  -2    0.63    0.38
   6  -7   2    1.28    0.65
   7  -2   6   -0.06    0.46
   7  -6  -2    0.40    0.51
   2   7   6    1.56    0.60
   6   2   7   -0.47    0.49
  -2  -6  -7    0.30    0.49
   2  -7  -6    0.72    0.49
  -2   6   7    1.19    0.56
  -6   7   2    0.94    0.42
   2  -6   7   -0.40    0.48
  -7   2   6    0.40    0.42
  -7  -2  -6    0.60    0.42
  -7   2  -6    0.31    0.37
   2   6   7    1.12    0.59
  -6   2   7    0.55    0.54
   2  -7   6    0.20    0.58
   2  -6  -7    0.35    0.48
  -2   7   6    0.21    0.49
  -6  -2  -7    0.77    0.45
   7   2   6   -0.26    0.51
  -2  -7  -6    0.08    0.48
  -6   7  -2    0.99    0.42
  -7   6   2    1.00    0.43
   7  -6   2    0.47    0.59
   6  -2   7    0.74    0.46
   6  -7  -2    0.15    0.55
   6  -7   3    0.31    0.65
  -3  -6  -7    0.06    0.50
  -7   3   6    1.18    0.45
   3  -7  -6    0.52    0.58
   3   7   6    1.45    0.64
  -6   3  -7    0.59    0.46
  -6  -7  -3    0.29    0.54
  -6   7   3    0.94    0.44
   7  -6  -3    0.35    0.49
  -3   6   7    0.45    0.51
   3  -6   7    0.06    0.54
  -7   6  -3    0.29    0.42
   6   3   7    0.10    0.53
   7  -3   6    0.00    0.48
  -7  -3  -6    0.08    0.48
   7  -6   3    0.38    0.61
   6  -7  -3    1.23    0.59
  -3   7   6    0.60    0.49
  -7   3  -6    0.14    0.41
  -7   6   3    1.17    0.44
  -6   3   7    0.21    0.49
  -7  -6  -3   -0.44    0.51
   3   6   7    1.00    0.61
   6  -3   7    0.56    0.49
  -3  -7  -6    0.52    0.52
   7   3   6   -0.59    0.56
   3  -7   6    0.95    0.65
  -6  -3  -7    0.24    0.45
  -6   7  -3    0.43    0.41
   3  -6  -7    0.72    0.58
  -7   6  -4    0.50    0.44
  -7  -4  -6    0.47    0.49
  -6   4  -7    0.36    0.47
  -6  -7  -4   -0.17    0.54
   6  -7   4    0.20    0.73
   6   4   7    0.30    0.58
  -6   7   4    0.74    0.46
  -4  -6  -7    0.26    0.52
   4   7   6    1.28    0.71
  -4   6   7    0.56    0.52
   7  -6  -4    0.08    0.54
   4  -6   7   -0.66    0.59
   7  -4   6    0.19    0.52
  -7   4   6    0.48    0.42
   4  -7  -6   -0.17    0.60
  -4   7  -6   -0.18    0.43
  -4   6  -7   -0.43    0.50
  -7  -6  -4    0.56    0.53
   7   4   6   -0.66    0.71
  -6   4   7    0.86    0.49
  -4  -7  -6   -0.27    0.52
  -7   4  -6   -0.07    0.46
   4  -6  -7    0.33    0.63
  -6  -4  -7   -0.03    0.48
   4  -7   6    0.61    0.72
   6  -7  -4    0.42    0.57
  -7   6   4    0.96    0.47
  -6   7  -4    0.26    0.34
  -4   7   6    0.09    0.45
   7  -6   4   -0.42    0.67
   6  -4   7   -0.22    0.56
   4   6   7    1.29    0.70
  -5  -6  -7    0.53    0.59
  -6   7   5    1.01    0.42
  -5   6   7    0.61    0.52
   6   5   7    0.83    0.64
   5  -6   7   -1.49    0.83
   7  -6  -5    0.89    0.60
  -6   5  -7   -0.39    0.52
   6  -7   5   -0.76    0.82
   7  -5   6    0.03    0.60
   5  -7  -6    0.03    0.69
  -6  -7  -5   -0.82    0.60
  -7  -5  -6   -0.43    0.56
  -5   7  -6   -0.44    0.46
  -7   5   6    1.58    0.57
   6  -7  -5   -0.87    0.64
  -7   6   5    0.53    0.47
  -6  -5  -7   -0.32    0.52
  -7   5  -6   -0.36    0.53
  -6   5   7    0.49    0.57
  -5  -7  -6   -0.28    0.61
  -7  -6  -5    0.41    0.57
  -5   7   6    0.68    0.48
  -5   6  -7    0.43    0.58
   5  -7   6   -0.38    0.94
   6  -5   7   -0.43    0.62
   5  -6  -7   -0.45    0.69
   5   6   7    0.27    0.60
   7  -6   5    0.28    0.72
  -7   0  -7   -0.11    0.46
  -7   7   0    0.60    0.45
   0  -7  -7    0.08    0.47
   0   7   7   -0.06    0.59
   7  -7   0    0.07    0.52
   7   0   7   -0.44    0.53
  -7  -1  -7    0.11    0.48
  -7   1  -7   -0.27    0.48
  -7   1   7    0.40    0.49
  -7   7  -1    0.16    0.42
  -7   7   1    0.43    0.43
  -1  -7  -7    0.54    0.49
  -1   7   7   -0.01    0.53
   1  -7  -7    0.30    0.53
   1  -7   7   -0.24    0.56
   1   7   7    1.79    0.63
   7  -7  -1    0.48    0.56
   7  -7   1    0.22    0.57
   7  -1   7   -0.13    0.47
   7   1   7    0.99    0.56
  -7  -7  -2   -0.85    0.69
  -7  -2  -7    0.38    0.49
  -7   2  -7   -0.05    0.51
  -7   2   7    0.89    0.53
  -7   7  -2   -0.07    0.47
  -7   7   2    1.15    0.47
  -2  -7  -7   -0.15    0.52
  -2   7   7    0.92    0.54
   2  -7  -7    0.24    0.55
   2  -7   7    0.24    0.61
   2   7   7    1.25    0.63
   7  -7  -2    0.91    0.57
   7  -7   2   -0.07    0.63
   7  -2   7    0.15    0.50
   7   2   7   -0.89    0.56
  -7  -7  -3    0.11    0.70
  -7  -3  -7    0.09    0.55
  -7   3  -7   -0.10    0.60
  -7   3   7    0.07    0.48
  -7   7  -3    0.19    0.49
  -7   7   3    0.93    0.54
  -3  -7  -7   -0.65    0.60
  -3   7   7    0.48    0.59
   3  -7  -7    0.02    0.66
   3  -7   7   -0.80    0.67
   3   7   7   -1.04    0.65
   7  -7  -3    0.57    0.60
   7  -7   3   -0.57    0.74
   7  -3   7   -0.67    0.58
   7   3   7   -0.77    0.63
   0   0   8    5.33    0.59
   8   0   0    6.07    0.45
  -8   0  -1    8.03    0.65
  -8   0   1    7.64    0.65
  -1  -8   0    8.92    0.76
  -1   8   0    7.41    0.64
   0   1   8    8.57    0.73
   1  -8   0    8.79    0.74
   8   0   1    8.23    0.66
   0  -8   1    8.60    0.75
   0   8   1    7.56    0.64
   1   0   8    9.42    0.70
   8  -1   0    6.57    0.64
   0  -8  -1    8.14    0.73
  -8  -1   0    7.75    0.62
  -8   1   0    7.48    0.66
   1   8   1    4.79    0.43
  -1   8  -1    5.53    0.47
   1  -1   8    6.69    0.56
  -8  -1  -1    6.18    0.53
  -8  -1   1    6.24    0.52
  -8   1  -1    5.47    0.54
  -8   1   1    6.07    0.58
  -1   8   1    5.99    0.60
  -1  -8  -1    6.83    0.65
  -1  -8   1    6.99    0.69
   8  -1   1    5.55    0.56
  -8   0  -2    8.58    0.62
  -2   8   0    7.34    0.66
   8   0   2    7.43    0.64
  -8  -2   0    7.71    0.59
   0   8   2    7.79    0.70
   0  -2   8    6.42    0.60
  -8   0   2    7.28    0.63
  -2  -8   0    7.49    0.73
  -2   0   8    5.67    0.76
   2  -8   1    7.39    0.72
  -8   1   2    6.11    0.57
  -8   2  -1    5.78    0.56
   1  -8  -2    5.01    0.88
   8  -1   2    5.44    0.56
  -2   8   1    5.04    0.60
   2  -1  -8    4.56    0.53
  -2   1  -8    4.93    0.54
  -8  -1  -2    5.85    0.49
   1  -2   8    6.80    0.54
   1   8   2    6.30    0.55
  -2  -1   8    4.32    0.67
  -1   2   8    4.13    0.66
  -8  -2   1    5.61    0.47
  -2  -8  -1    6.81    0.66
   2  -1   8    5.65    0.56
   8   1   2    5.19    0.58
  -2  -1  -8    6.67    0.58
   1  -2  -8    4.90    0.58
  -8  -1   2    6.05    0.51
  -1   8   2    5.64    0.62
  -2  -8   1    6.56    0.70
  -2   8  -1    5.12    0.51
   8  -2   1    5.09    0.55
  -8  -2  -1    5.53    0.49
   2  -2  -8    5.42    0.58
  -8  -2  -2    4.60    0.49
  -8  -2  -2    4.60    0.49
  -8  -2   2    4.57    0.43
  -8   2  -2    4.82    0.53
   2   8   2    4.20    0.35
   2  -8  -2    4.93    0.58
   2  -2   8    4.95    0.55
  -2   8  -2    4.44    0.45
  -2   8   2    4.90    0.63
  -2   2  -8    4.95    0.51
  -2  -2  -8    4.25    0.54
  -2   2   8    4.51    0.66
  -2  -2   8    3.71    0.67
  -2  -8   2    5.75    0.64
  -8   3   0    3.41    0.55
  -3   0   8    4.87    0.69
  -3   0  -8    4.08    0.56
   0  -8  -3    3.69    0.51
  -8   0   3    4.37    0.48
  -3  -8   0    4.21    0.63
  -3   8   0    5.20    0.58
   0  -3   8    4.11    0.49
   8   0   3    4.94    0.53
  -1  -3  -8    2.08    0.45
   1  -8  -3    3.30    0.50
  -1   3   8    2.38    0.51
   8  -1   3    2.58    0.52
  -8   3  -1    2.68    0.46
  -8   1   3    3.65    0.49
  -3  -1   8    2.45    0.67
  -8  -3   1    3.41    0.34
  -3  -8  -1    3.79    0.58
  -8  -1  -3    2.46    0.43
  -8   3   1    3.28    0.61
  -8  -1   3    2.80    0.40
  -1   8   3    2.92    0.60
  -8  -3  -1    3.29    0.44
   3  -1   8    2.94    0.43
   8  -3   1    3.22    0.67
  -3  -8   1    3.27    0.62
  -8   1  -3    3.05    0.41
   8   1   3    3.48    0.56
  -1  -8  -3    3.06    0.51
  -1  -3   8    3.36    0.46
  -3  -1  -8    2.10    0.44
   2   8   3    3.91    0.48
  -8   3  -2    3.19    0.49
  -8  -3   2    2.37    0.37
   2  -3   8    3.59    0.74
   8  -2   3    2.96    0.48
  -8  -2  -3    2.92    0.57
  -3   8   2    3.80    0.55
   2  -8  -3    3.59    0.54
  -2   3   8    2.14    0.51
  -3   2  -8    2.45    0.51
  -3  -2   8    1.47    0.69
  -8  -3  -2    3.20    0.47
  -3  -8   2    2.70    0.55
  -8  -2   3    3.30    0.35
  -2   8   3    3.87    0.55
  -2   3  -8    2.73    0.44
  -3   2   8    1.77    0.88
  -2  -8  -3    3.50    0.48
  -3  -2  -8    3.27    0.49
   3  -2   8    3.35    0.46
  -8   3   2    3.30    0.49
   2  -8   3    1.39    0.97
   8  -3   2    2.50    0.49
  -8   2  -3    3.01    0.46
   8   2   3    3.10    0.58
   3  -3   8    2.16    0.39
   3  -8   3    0.64    0.62
  -3  -8  -3    1.33    0.45
  -3   8   3    2.23    0.47
   3  -8  -3    0.64    0.56
  -8  -3  -3    0.85    0.55
  -8   3  -3    2.32    0.43
   3   3   8    0.97    0.52
   8  -3   3    1.62    0.46
  -3   3  -8    1.37    0.46
  -3   3   8    1.53    0.48
  -3  -3  -8    1.53    0.47
   0  -4  -8    2.85    0.46
   0  -4   8    2.18    0.45
  -8   0  -4    2.16    0.43
   4   0   8    1.46    0.48
   8   0   4    2.75    0.50
   0   4   8    1.73    0.54
  -4   0   8    2.30    0.65
   0  -8  -4    2.43    0.50
  -8   0   4    2.96    0.44
  -4  -8   0    2.59    0.54
  -4   8   0    3.31    0.50
  -4   0  -8    2.29    0.46
  -8   4   0    3.40    0.48
  -8  -4   0    2.09    0.44
   8  -1   4    2.68    0.50
   4   1   8    1.40    0.48
   1   8   4    2.64    0.61
  -1  -4  -8    2.11    0.52
  -8  -1  -4    2.17    0.43
  -4   8   1    3.06    0.48
  -8   1   4    2.32    0.39
  -4   1  -8    2.19    0.44
   1  -8  -4    3.14    0.54
  -8   4  -1    2.86    0.45
  -4  -1   8    2.32    0.65
  -1   8   4    2.66    0.54
   8   1   4    1.30    0.59
  -4  -1  -8    2.11    0.47
  -1  -8  -4    2.92    0.49
  -8  -4  -1    1.91    0.46
   1  -4  -8    2.78    0.49
  -4  -8   1    1.43    0.56
   4  -8  -1    1.20    0.61
  -8  -1   4    2.91    0.39
  -8   4   1    2.95    0.51
  -1  -4   8    2.33    0.41
   4  -1   8    3.04    0.46
  -4   8  -1    2.41    0.49
  -8   4  -2    2.66    0.47
   2  -8  -4    3.16    0.57
   2  -4   8    2.83    0.45
   8  -2   4    2.19    0.46
   4   2   8    1.25    0.53
  -4   2  -8    2.01    0.46
  -8  -2  -4    2.53    0.46
  -4  -2   8    1.05    0.69
  -4   8   2    2.97    0.52
  -2   4   8    2.06    0.57
  -8   2   4    1.77    0.65
   4  -8   2    0.93    0.69
  -4  -8  -2    1.00    0.78
  -4   2   8    2.19    0.59
  -8   4   2    2.67    0.51
  -2   4  -8    2.27    0.45
   2  -4  -8    2.17    0.54
  -2  -8  -4    1.63    0.47
  -2   4  -8    2.73    0.54
   4  -2   8    2.41    0.46
  -2   8   4    3.12    0.57
  -4   8  -2    2.42    0.49
   2  -8   4    1.21    0.74
   2   4   8    1.25    0.56
  -2  -4   8    2.48    0.43
   3  -4   8    1.72    0.46
  -8   3   4    1.07    0.40
  -8  -3  -4    0.88    0.43
   8  -3   4    0.13    0.42
   3  -8  -4    0.24    0.54
  -4   3  -8    0.68    0.46
  -4  -8  -3   -0.10    0.47
   4   3   8    0.85    0.53
  -3  -4  -8    0.27    0.46
  -8   4  -3    1.99    0.43
  -3   4   8    1.01    0.56
   4  -8   3    0.15    0.73
   3   8   4    2.33    0.57
  -4   3   8    1.82    0.59
  -8   3  -4    0.86    0.35
  -4  -3  -8    1.18    0.45
  -8  -4  -3    1.03    0.45
  -3  -8  -4    1.03    0.48
   8  -4   3    0.81    0.45
   4  -8  -3    0.19    0.56
  -8   4   3    1.98    0.43
   4  -3   8    1.55    0.47
   3   4   8    1.43    0.54
  -4   8  -3    1.42    0.34
   3  -8   4    1.79    0.75
   8  -4   4    0.12    0.49
  -8   4   4    1.80    0.44
   4   4   8    0.85    0.60
  -8   4  -4    0.66    0.39
   4  -4  -8    0.79    0.70
   4  -8   4    0.69    0.79
  -4  -4  -8    1.14    0.48
  -4   4  -8    0.79    0.51
  -4  -8  -4    0.06    0.46
   4  -4   8    1.21    0.52
   4  -8  -4   -0.04    0.58
  -4   8   4    1.14    0.40
  -4   4   8    0.60    0.63
  -5   0  -8    0.67    0.47
   0   5   8    0.35    0.54
   5  -8   0    0.73    0.58
   8   0   5    1.06    0.51
   5   0   8    0.61    0.49
  -8   5   0    1.83    0.46
  -5   8   0    1.28    0.45
   0  -5  -8    0.72    0.48
  -8   0   5    1.09    0.32
  -5  -8   0    0.76    0.51
   0   8   5    1.82    0.52
  -8   0  -5    1.30    0.40
   0  -8  -5    1.56    0.48
   5  -8   1    0.41    0.63
   8  -1   5    1.46    0.48
  -8   1   5    1.83    0.57
   1  -8  -5    1.02    0.49
  -8  -1  -5    0.98    0.47
   1  -5   8    1.53    0.49
  -1   5   8    1.16    0.57
   5   1   8    0.63    0.51
   8  -5  -1    0.72    0.44
  -5   8   1    0.87    0.44
  -5  -1   8   -0.41    0.57
  -5   1  -8    0.76    0.46
  -1  -5  -8    0.90    0.52
  -8   5  -1    1.83    0.45
   8  -5   1   -0.17    0.48
   5  -8  -1   -0.24    0.60
   1  -8   5    0.46    1.04
  -1  -8  -5    0.88    0.49
   8   1   5    0.99    0.54
  -5   1   8    1.52    0.67
  -8   1  -5    0.45    0.36
  -1   8   5    2.09    0.51
   5  -1   8    1.34    0.45
  -5   8  -1    1.14    0.38
  -5  -1  -8    0.24    0.44
  -8   5   1    1.43    0.41
  -1  -5   8    1.64    0.38
  -8  -5  -1    0.87    0.53
   1  -5  -8    0.90    0.47
   1   5   8    0.75    0.57
  -5   2  -8    0.60    0.48
   2  -5   8    1.01    0.49
   8  -2   5    0.82    0.50
  -5   8   2    1.33    0.47
  -2   5   8    0.69    0.60
  -8  -2  -5    1.22    0.47
  -8   5  -2    0.98    0.47
   2   8   5    2.10    0.56
   5  -8   2    0.66    0.71
   5   2   8    0.35    0.55
   8  -5  -2    0.37    0.48
  -2  -5  -8    0.41    0.56
  -8   2   5    0.97    0.41
  -5  -8  -2    0.55    0.58
  -5  -2  -8    0.43    0.45
  -2   8   5    0.68    0.50
  -8  -5  -2    0.47    0.72
   2  -8   5    0.17    0.73
   8   2   5    0.30    0.57
  -5   8  -2    1.30    0.43
   5  -8  -2    0.79    0.63
  -5   2   8    0.81    0.69
  -8   5   2    1.77    0.48
  -2  -8  -5    0.16    0.50
   2   5   8    0.85    0.61
   5  -2   8    1.01    0.47
   2  -5  -8    1.61    0.57
  -5  -8  -3    1.38    0.59
  -3  -5  -8   -0.30    0.53
  -3   5   8    0.86    0.59
   5  -8   3    0.77    0.74
   3  -5   8    0.72    0.52
  -5   3  -8   -0.14    0.54
  -8   3   5    0.53    0.43
   8  -3   5   -0.04    0.49
  -8  -3  -5    0.26    0.47
  -5   8   3    1.10    0.45
  -8   5  -3    1.44    0.44
   5   3   8    0.04    0.58
   8  -5  -3    0.43    0.52
   3  -8  -5   -0.38    0.56
   3   8   5    1.70    0.56
  -3   8   5    0.79    0.47
   8  -5   3    0.76    0.58
  -5   3   8   -0.11    0.64
   5  -8  -3    0.06    0.61
  -8   5   3    1.36    0.46
  -5  -3  -8   -0.02    0.44
   5  -3   8    0.29    0.49
  -8   3  -5    0.16    0.43
  -3  -8  -5    0.01    0.50
  -8  -5  -3    0.15    0.52
  -5   8  -3    1.32    0.40
   8   3   5    1.11    0.65
   3   5   8    0.47    0.58
   3  -5  -8    0.35    0.60
   3  -8   5   -0.07    0.72
   5  -8   4    0.65    0.82
  -8  -4  -5    0.19    0.51
   8  -5  -4    0.27    0.83
  -5  -8  -4    0.06    0.55
  -5   4  -8    0.61    0.57
   5   4   8   -0.20    0.58
  -4   5   8    0.94    0.60
  -8   5  -4    0.32    0.46
   4  -8  -5   -0.24    0.65
  -5   8   4    0.85    0.49
   4  -5   8    0.26    0.60
  -8   4   5    0.31    0.46
  -4  -5  -8    0.18    0.57
   8  -4   5   -0.67    0.56
  -8  -5  -4   -0.63    0.53
  -4  -8  -5   -0.07    0.55
  -4   8   5    1.03    0.47
  -8   5   4    1.43    0.48
   4  -8   5    0.90    0.86
  -5  -4  -8   -0.13    0.50
   4  -5  -8    0.79    0.69
  -5   4   8    0.55    0.59
   8  -5   4    0.41    0.65
   5  -8  -4   -0.52    0.66
   5  -4   8    0.21    0.58
   4   5   8    0.41    0.69
  -4   5  -8    0.21    0.83
   8   0   6    0.06    0.57
   0   6   8   -0.53    0.62
   8  -6   0   -0.01    0.52
   0  -6  -8    0.49    0.54
   0   8   6    1.35    0.61
  -6   0  -8    0.53    0.49
   0  -8  -6    0.56    0.49
   6  -8   0    0.74    0.62
  -6   8   0    0.99    0.48
   6   0   8    0.99    0.54
  -8   0  -6    0.20    0.50
  -8   6   0    1.23    0.46
  -8  -1  -6   -0.19    0.47
  -1   6   8    0.84    0.61
   6   1   8   -0.08    0.57
   8  -1   6   -0.28    0.48
   1   8   6    1.48    0.69
  -1  -6  -8    0.89    0.56
   1  -8  -6    0.76    0.52
  -6   1  -8    0.46    0.52
  -8   1   6    1.34    0.41
   1  -6   8   -0.58    0.55
  -6   8   1    1.09    0.49
  -8   6  -1    1.28    0.46
   6  -8   1    0.85    0.64
   8  -6  -1    0.50    0.48
   1  -6  -8    0.30    0.56
  -6   8  -1    0.79    0.43
   1   6   8    0.70    0.65
   8  -6   1   -0.07    0.54
   1  -8   6    1.37    0.67
   8   1   6    0.34    0.61
   6  -1   8    0.44    0.51
  -8   6   1    0.84    0.47
  -6   1   8    1.45    0.79
  -8   1  -6    0.05    0.51
  -1  -8  -6    1.23    0.52
  -1   8   6    0.84    0.54
   6  -8  -1    0.38    0.62
  -6  -1  -8    0.23    0.50
  -8  -2  -6    0.61    0.53
   6   2   8    0.89    0.60
  -2  -6  -8    1.10    0.57
  -2   6   8    0.63    0.63
  -6   2  -8    0.10    0.56
   6  -8   2    1.27    0.69
   8  -2   6   -0.45    0.53
  -6  -8  -2    0.61    0.69
   2   8   6    0.81    0.71
  -8   2   6    1.52    0.49
   2  -6   8    0.44    0.60
  -8   6  -2    0.14    0.51
   6  -2   8    0.40    0.51
   2   6   8    1.03    0.65
  -8   2  -6    0.51    0.45
   6  -8  -2    0.17    0.62
  -6   2   8    0.66    0.73
  -2  -8  -6    0.51    0.55
  -2   8   6    1.16    0.54
   2  -8   6    0.09    0.68
   2  -6  -8    1.73    0.60
  -8   6   2    1.67    0.50
  -6  -2  -8    0.01    0.51
   8   2   6   -0.07    0.67
   8  -6   2   -0.94    0.62
  -6   8  -2    0.59    0.50
   3   8   6    0.16    0.83
   8  -3   6   -0.33    0.59
   6  -8   3   -0.42    0.72
  -8  -3  -6   -0.07    0.56
  -6   8   3    1.16    0.53
  -3  -6  -8   -0.46    0.58
  -3   6   8    1.14    0.63
  -6   3  -8    0.12    0.59
   3  -6   8   -0.05    0.66
  -6  -8  -3    0.79    0.74
   6   3   8   -0.38    0.66
   3  -8  -6    1.22    0.69
  -8   6  -3    0.60    0.50
  -8   3   6    1.03    0.50
   6  -3   8   -0.20    0.56
  -6   8  -3    0.72    0.47
  -8   3  -6   -0.66    0.47
   8   3   6    0.07    1.05
   3   6   8    0.84    0.73
  -8  -6  -3    0.14    0.67
   3  -8   6   -0.30    0.78
  -8   6   3    0.31    0.52
  -6  -3  -8    0.22    0.51
   3  -6  -8    0.76    0.65
  -6   3   8    0.86    0.67
  -3  -8  -6    0.26    0.62
  -3   8   6    0.83    0.57
   6  -8  -3    0.61    0.70
   8  -6   3    0.92    0.70
   0   7   8    1.57    0.87
   8   0   7   -0.59    0.70
  -7   8   0    0.77    0.84
   0  -7  -8    0.58    0.83
   0   8   7    0.18    0.92
   7   0   8    1.11    0.93
   8  -7   0    0.31    0.68
   0  -9   0    1.11    0.70
   0   0   9    0.36    0.42
  -9   0  -1    0.09    0.36
  -1  -9   0    1.00    0.81
   0  -1   9   -0.36    0.42
   0   1   9    0.02    0.43
   1  -9   0    0.38    0.54
  -9   1   0    0.21    0.27
  -1   0   9    0.37    0.47
   0  -9  -1    0.67    0.49
   0  -9   1    0.10    0.80
   0   9   1    0.07    0.19
   9  -1   0    0.69    0.49
  -9  -1   0    0.53    0.26
  -1   9   1    0.45    0.30
   1  -9   1   -0.05    0.60
   1  -1  -9    0.64    0.44
   1  -1   9   -0.25    0.39
   1  -9  -1    0.94    0.54
  -1   1   9    0.24    0.46
  -9  -1  -1    0.16    0.29
  -9  -1   1    0.12    0.25
  -9   1  -1    0.00    0.27
  -1  -9  -1    0.37    0.51
   9  -1   1    0.55    0.43
  -1  -1  -9   -0.18    0.51
  -1  -1   9    0.43    0.66
  -1   1  -9    0.07    0.37
   1   1   9   -0.34    0.42
  -2   0   9    0.16    0.57
  -9   2  -1    0.20    0.28
  -2   9   1   -0.13    0.33
  -2   1  -9    0.07    0.46
   1  -2   9   -0.25    0.38
   1  -9  -2   -0.29    0.53
   9  -1   2    0.08    0.54
  -1  -2  -9   -0.10    0.40
   2  -9   1    0.54    0.59
   9  -2  -1   -0.37    0.48
  -9  -2   1    0.13    0.24
  -1   2   9   -0.03    0.47
  -2  -9  -1   -0.19    0.53
  -1  -9  -2    0.52    0.48
  -9   1  -2   -0.01    0.28
  -9   2   1   -0.02    0.28
   9  -2   1   -0.31    0.69
   1  -9   2   -0.84    0.66
   1   2   9   -0.26    0.48
  -2   1   9    0.60    0.51
  -1  -2   9   -0.28    0.84
   2  -1   9    0.15    0.43
  -9  -1   2    0.21    0.25
   2  -9  -1   -0.03    0.57
  -9   2   2    0.40    0.30
  -2  -9   2   -0.63    0.67
  -2   2   9   -0.46    0.48
   2  -9  -2    0.93    0.56
  -2  -9  -2    0.67    0.52
  -9  -2  -2   -0.42    0.43
  -9   2  -2   -0.12    0.32
   9  -2   2   -0.30    0.41
  -2  -2  -9   -0.25    0.46
   2  -2   9    0.30    0.40
   2  -2  -9   -0.17    0.66
   2  -9   2   -0.38    0.66
  -2   9   2    0.31    0.36
  -3   0   9    0.04    0.67
   3  -9   0    0.35    0.62
   0  -9   3   -0.62    1.08
   0   9   3    0.61    0.43
  -1  -3  -9    0.37    0.45
   1  -9  -3    0.95    0.51
  -1   3   9    0.32    0.50
  -3  -9  -1    0.25    0.53
   1  -3   9    0.40    0.36
   9  -3  -1   -0.42    0.61
  -9   1   3    0.10    0.34
  -9   3  -1   -0.32    0.32
   3   1   9    0.33    0.50
   3  -9   1    0.83    0.65
   9  -1   3    0.59    0.46
  -9  -1  -3   -0.57    0.44
  -3   1  -9    0.58    0.43
  -3   9   1    0.23    0.38
  -3   9  -1    0.03    0.29
  -9   1  -3    0.03    0.28
  -1   9   3    1.11    0.42
   1  -3  -9   -0.09    0.49
   3  -9  -1    0.03    0.59
  -1  -3   9   -0.42    0.87
  -3   1   9    0.30    0.63
  -1  -9  -3    0.68    0.49
  -3  -1  -9    0.58    0.46
   3  -1   9   -0.07    0.44
   1  -9   3   -0.86    0.71
   9  -3   1    0.40    0.43
  -9   3   1    0.16    0.30
   1   3   9   -0.36    0.51
  -9   3  -2    0.27    0.40
  -3  -9  -2    0.75    0.56
  -3   9   2    0.14    0.39
  -2  -3  -9   -0.53    0.47
   3  -9   2    0.54    0.66
   9  -2   3    0.17    0.46
   2  -9  -3    0.12    0.60
   2  -3   9    0.32    0.37
  -9  -2  -3   -0.48    0.48
  -3   2  -9   -0.07    0.45
  -9   2   3   -0.14    0.35
  -2   3   9   -0.73    0.53
   3   2   9    0.41    0.53
  -9  -3  -2    0.46    0.49
  -2  -9  -3    0.47    0.50
  -2   9   3    0.47    0.44
  -3  -2  -9    0.21    0.49
  -3   9  -2   -0.12    0.30
  -9   2  -3    0.03    0.36
  -3   2   9    0.37    0.55
  -9   3   2    0.57    0.34
   2  -3  -9    0.55    0.67
   2  -9   3    0.46    0.73
   2   3   9    0.00    0.51
   3  -9  -2    0.49    0.63
   3  -2   9    0.31    0.41
   9  -3   2    0.20    0.45
   3  -3   9   -0.01    0.42
  -3  -3  -9    0.27    0.49
  -3   3   9    0.13    0.60
  -3   9   3    0.35    0.48
   3  -9   3    0.39    0.77
  -9  -3  -3   -0.82    0.51
  -9   3  -3    0.61    0.41
  -9   3   3    0.44    0.38
  -3  -9  -3    0.10    0.52
   3   3   9   -0.35    0.53
   9  -3   3   -0.07    0.49
   3  -9  -3   -0.03    0.59
   0   4   9   -0.34    0.53
  -9   0  -4    0.44    0.49
  -4   9   0    0.55    0.39
   0  -4  -9   -0.06    0.49
   4   0   9   -0.03    0.48
   9  -4   0   -0.23    0.46
   0  -9   4    0.71    0.71
   0   9   4    1.02    0.47
  -4   0   9   -0.24    0.79
   0  -9  -4    0.09    0.48
  -9   4   0    0.15    0.34
  -4   0  -9    0.03    0.47
   9   0   4    0.57    0.60
   4  -9   0    1.08    0.64
   9  -4  -1    0.40    0.50
   1  -9  -4    0.62    0.53
  -1   4   9    0.41    0.56
   4   1   9   -0.41    0.52
  -4   9   1    0.23    0.42
   1   9   4    1.00    0.45
   4  -9   1    0.31    0.64
  -9   4  -1    0.22    0.40
  -9  -1  -4    0.13    0.49
  -9   1   4    0.31    0.34
  -4  -9  -1    0.91    0.60
  -4  -1   9   -0.12    0.83
   1  -4   9   -0.45    0.40
  -4   1  -9    0.32    0.48
   9  -1   4    0.68    0.48
  -1  -4  -9    0.86    0.50
   4  -1   9    0.17    0.49
   1  -4  -9   -0.29    0.53
  -1   9   4    0.03    0.42
   1   4   9    0.25    0.54
   4  -9  -1    0.49    0.64
   9  -4   1    0.57    0.49
   1  -9   4    0.11    0.75
   9   1   4   -0.71    0.60
  -4  -1  -9   -0.32    0.48
  -1  -9  -4    0.27    0.49
  -4   1   9    0.97    0.76
  -4   9  -1   -0.14    0.36
  -9   4   1    0.28    0.36
  -2  -4  -9    0.21    0.52
  -9   2   4    0.54    0.40
   2  -9  -4    1.40    0.61
  -9  -2  -4    0.02    0.51
   4  -9   2   -0.59    0.68
  -4   2  -9   -0.89    0.51
  -2   4   9    0.99    0.64
   4   2   9    0.31    0.54
   9  -4  -2   -0.24    0.48
  -9   4  -2    0.18    0.45
  -4   9   2   -0.02    0.42
   9  -2   4    0.16    0.50
  -4  -9  -2    1.62    0.63
   2  -4  -9    0.18    0.61
  -4   2   9    0.48    0.75
  -2  -9  -4    0.37    0.51
  -4  -2  -9    0.12    0.48
   2   4   9   -0.29    0.57
   4  -9  -2    0.86    0.65
  -4   9  -2   -0.11    0.38
  -2   9   4    0.78    0.45
  -9   4   2    0.16    0.37
   4  -2   9   -0.12    0.44
  -9  -4  -2    0.15    0.53
   2  -9   4    0.05    0.79
   9  -4   2   -0.26    0.47
   9  -3   4   -0.15    0.51
   4   3   9    0.48    0.64
  -9   3   4    0.42    0.40
   3  -9  -4    0.51    0.66
   4  -9   3    0.97    0.86
  -4   9   3    0.98    0.49
  -9   4  -3    0.16    0.48
  -3  -4  -9   -0.63    0.56
  -9  -3  -4    0.28    0.53
  -4  -9  -3   -0.28    0.54
  -4   3  -9   -0.18    0.55
   3  -4   9   -0.21    0.47
  -3   4   9    0.93    0.69
   3   4   9    0.55    0.66
  -3  -9  -4    0.55    0.55
  -4   3   9   -0.06    0.73
   3  -9   4    0.73    0.84
   4  -9  -3    0.72    0.69
  -3   9   4    0.77    0.48
  -9   4   3    0.41    0.46
  -4  -3  -9    0.48    0.58
   4  -3   9   -0.39    0.50
  -9   3  -4   -0.16    0.44
   9  -4   3   -0.34    0.53
  -9  -4  -3   -0.54    0.56
   4  -4   9   -0.28    0.53
   4   4   9   -0.18    0.79
   9  -4   4   -0.28    0.60
  -9  -4  -4    0.57    0.62
  -9   4   4    1.01    0.54
   4  -9   4    0.76    0.94
  -4  -9  -4   -0.44    0.66
  -4   4   9    0.43    0.74
  -4   9   4    0.69    0.50
  -4  -4  -9    0.61    0.92
   5  -9   0    0.07    0.69
   9   0   5    0.30    0.62
   0   5   9   -0.10    0.66
  -5   9   0   -0.17    0.42
   0  -5  -9    0.59    0.55
  -9   5   0    0.39    0.44
  -5   0  -9    0.35    0.53
  -9   0  -5   -0.04    0.56
   0   9   5    0.64    0.52
   5   0   9    0.07    0.60
   0  -9  -5   -0.07    0.56
   1   9   5    0.91    0.60
   9  -5  -1    0.26    0.50
   1  -5   9   -0.56    0.49
   1  -9  -5   -0.38    0.59
  -5   9   1    0.69    0.48
  -1  -5  -9    0.86    0.58
  -5   1  -9   -0.42    0.54
   5   1   9   -0.90    0.64
  -9  -1  -5   -0.68    0.57
  -9   5  -1   -0.12    0.50
  -1   5   9    0.80    0.72
   5  -9   1   -0.15    0.71
   5  -9  -1   -0.52    0.72
   9   1   5   -1.07    0.67
   9  -5   1    0.14    0.50
  -5   9  -1    0.14    0.43
  -9   5   1    0.05    0.48
  -5  -1  -9   -0.05    0.55
  -9   1  -5   -0.30    0.57
   1  -5  -9   -0.64    0.60
   1  -9   5    0.15    0.76
   1   5   9    0.83    0.67
   5  -1   9   -0.12    0.59
  -5   1   9    0.35    0.92
  -1  -9  -5    0.45    0.56
  -1   9   5    1.03    0.54
  -2  -5  -9    0.30    0.67
  -2   5   9   -0.27    0.69
   2  -5   9   -0.26    0.50
  -5   2  -9   -0.27    0.60
   2  -9  -5   -0.23    0.74
   5  -9   2    0.31    0.80
   9  -2   5   -0.07    0.56
  -9  -2  -5   -0.55    0.59
   9  -5  -2    0.22    0.53
  -9   2   5    0.31    0.45
  -5  -9  -2    0.92    0.68
   5   2   9   -0.69    0.60
  -5   9   2    0.70    0.56
  -9   5  -2    0.29    0.48
  -9   5   2    0.27    0.49
  -5  -2  -9   -0.07    0.54
   2   5   9   -1.01    0.65
  -5   2   9    0.50    0.85
  -2  -9  -5   -0.58    0.59
  -2   9   5    0.41    0.51
   5  -9  -2    0.15    0.70
   2  -9   5    0.75    0.81
   5  -2   9   -0.64    0.52
  -5   9  -2   -0.65    0.45
  -9   2  -5    0.02    0.49
   9  -5   2    0.37    0.60
 -10   0   0    2.26    0.44
   0 -10   0    1.51    0.80
 -10   0  -1    2.19    0.42
 -10   0   1    2.17    0.42
  -1 -10   0    3.49    0.88
   1 -10   0    1.32    0.78
   0 -10   1    1.27    0.84
  -1   0  10    0.67    0.64
   0 -10  -1    2.26    0.77
 -10  -1   0    2.01    0.42
 -10   1   0    2.28    0.41
   1  -1  10   -0.56    0.49
  -1 -10   1    0.21    0.89
  -1  -1 -10    0.42    0.53
   1 -10  -1    1.22    0.69
   1 -10   1    0.89    0.81
  -1  -1  10    0.72    0.65
  -1   1  10    0.49    0.56
   1   1  10   -0.59    0.52
 -10  -1  -1    0.46    0.32
   0   2  10    0.69    0.58
 -10   0  -2    0.59    0.33
  -2 -10   0    2.26    0.78
   0  -2 -10   -0.19    0.63
   0  -2  10    0.23    0.60
 -10   0   2    0.75    0.38
  -2   0  10    0.70    0.72
   0 -10   2    0.81    0.86
   2   0  10    0.48    0.53
  -2   0 -10    0.78    0.52
   2 -10   0    0.99    0.73
 -10   2   0    1.17    0.36
 -10   2  -1    0.75    0.41
   2   1  10   -0.12    0.56
  -1   2  10    0.59    0.59
   1  -2  10    1.23    0.55
  -2  -1  10    0.87    0.81
  -1  -2 -10   -0.31    0.54
  -1 -10   2    2.63    1.35
 -10   1   2    1.56    0.39
   1 -10  -2    2.22    0.73
  -2 -10  -1    2.21    0.76
  -2  10   1    1.21    0.55
   2 -10   1    0.48    0.78
  -2   1  10    0.55    0.60
   2  -1  10    0.22    0.53
  -2  -1 -10    0.09    0.52
  -1 -10  -2    0.99    0.66
  -1  -2  10    0.40    0.70
   2 -10  -1    0.30    0.71
  -2 -10   1    2.73    1.20
   1 -10   2    0.76    0.89
 -10   2   1    1.15    0.34
   2   2  10    0.57    0.65
   2  -2  10   -0.66    0.57
  -2  -2  10    0.57    0.87
  -2   2  10    0.22    0.66
   2 -10  -2   -0.11    0.74
   2 -10   2    1.27    0.86
 -10  -2  -2    0.14    0.62
  -2 -10  -2    1.95    0.70
  10  -2   2    0.40    0.78
  -2  -2 -10    0.17    0.51
   0 -10  -3    0.51    0.67
   0 -10   3   -0.58    1.09
   3   0  10    0.04    0.57
   0   3  10    1.48    0.68
   3 -10   0    0.88    0.82
  -3   0 -10   -0.21    0.53
  -3   0  10    1.46    0.89
  -3  10   0    0.26    0.53
   0  -3 -10    0.24    0.58
   0  -3  10    0.11    0.65
 -10   3   0    1.31    0.46
   1  -3  10   -0.50    0.61
  -3 -10  -1    2.67    0.77
  -1   3  10    0.39    0.69
   3 -10   1    0.54    0.84
 -10   3  -1    1.04    0.50
 -10   1   3    1.46    0.49
   1 -10  -3    1.58    0.78
  -1  -3 -10   -0.22    0.54
  -3   1 -10    0.57    0.78
   3   1  10    0.33    0.59
  -3  10   1    0.70    0.47
 -10  -1  -3    0.16    0.60
  -3  -1  10    1.27    1.27
  -3   1  10    0.72    0.76
   3  -1  10    0.64    0.59
   3 -10  -1    1.28    0.80
  -1  10   3    0.21    0.77
   1   3  10    1.24    0.63
  10  -3   1    0.11    0.74
   1 -10   3    1.45    0.91
  -1 -10  -3    0.99    0.69
 -10   3   1    0.92    0.44
  -3  -1 -10    0.01    0.55
   2  -3  10   -0.33    0.60
   3 -10   2    2.12    0.92
  10  -2   3    0.79    0.60
 -10  -2  -3    0.86    0.66
 -10   3  -2    0.58    0.49
 -10   2   3    0.86    0.43
  -3 -10  -2    1.72    0.75
  -3  10   2    0.75    0.49
  -2  -3 -10    1.57    0.60
  -2   3  10    0.29    0.69
   2 -10  -3    0.83    0.98
 -10  -3  -2   -0.40    0.75
 -10   3   2    1.03    0.46
  -3  -2 -10    0.28    0.56
  -3   2  10    0.85    0.85
  -2 -10  -3    0.97    0.71
  -2  10   3    0.53    0.48
 -10   2  -3    0.24    0.46
   2 -10   3    1.34    0.94
   3  -2  10    0.23    0.73
   0   0   0    0.00    0.00
;
_shelx_hkl_checksum   76281
