# Supplementary material for: Compositional Variation in FAPb1–xSnxI3 and Its Impact on the Electronic Structure: A Combined Density Functional Theory and Experimental Study
Source: ACS Appl Mater Interfaces. 2022 May 5;14(30):34253–61. doi: 10.1021/acsami.2c00889 (PMC9353781; doi:10.1021/acsami.2c00889)
Supplement: Supplementary file 2 — am2c00889_si_002.zip [file am2c00889_si_002.zip › FAPb075Sn025I3_200K.cif]

 
data_P4mbm
 
_audit_creation_method            'SHELXL-2018/3'
_shelx_SHELXL_version_number      '2018/3'
_chemical_name_systematic         ?
_chemical_name_common             ?
_chemical_melting_point           ?
_chemical_formula_moiety          ?
_chemical_formula_sum
 'C2 I6 N4 Pb1.50 Sn0.50' 
_chemical_formula_weight          1211.59

loop_
 _atom_type_symbol
 _atom_type_description
 _atom_type_scat_dispersion_real
 _atom_type_scat_dispersion_imag
 _atom_type_scat_source
 'C'  'C'   0.0033   0.0016
 'International Tables Vol C Tables 4.2.6.8 and 6.1.1.4'
 'I'  'I'  -0.4742   1.8119
 'International Tables Vol C Tables 4.2.6.8 and 6.1.1.4'
 'N'  'N'   0.0061   0.0033
 'International Tables Vol C Tables 4.2.6.8 and 6.1.1.4'
 'Pb'  'Pb'  -3.3944  10.1111
 'International Tables Vol C Tables 4.2.6.8 and 6.1.1.4'
 'Sn'  'Sn'  -0.6537   1.4246
 'International Tables Vol C Tables 4.2.6.8 and 6.1.1.4'
 
_space_group_crystal_system       tetragonal
_space_group_IT_number            127
_space_group_name_H-M_alt         'P 4/m b m'
_space_group_name_Hall            '-P 4 2ab'
 
_shelx_space_group_comment
;
The symmetry employed for this shelxl refinement is uniquely defined
by the following loop, which should always be used as a source of
symmetry information in preference to the above space-group names.
They are only intended as comments.
;
 
loop_
 _space_group_symop_operation_xyz
 'x, y, z'
 '-x, -y, z'
 '-y, x, z'
 'y, -x, z'
 '-x+1/2, y+1/2, -z'
 'x+1/2, -y+1/2, -z'
 'y+1/2, x+1/2, -z'
 '-y+1/2, -x+1/2, -z'
 '-x, -y, -z'
 'x, y, -z'
 'y, -x, -z'
 '-y, x, -z'
 'x-1/2, -y-1/2, z'
 '-x-1/2, y-1/2, z'
 '-y-1/2, -x-1/2, z'
 'y-1/2, x-1/2, z'
 
_cell_length_a                    8.9081(6)
_cell_length_b                    8.9081(6)
_cell_length_c                    6.3004(4)
_cell_angle_alpha                 90
_cell_angle_beta                  90
_cell_angle_gamma                 90
_cell_volume                      499.96(7)
_cell_formula_units_Z             1
_cell_measurement_temperature     200(2)
_cell_measurement_reflns_used     9958
_cell_measurement_theta_min       6.467
_cell_measurement_theta_max       70.249
 
_exptl_crystal_description        'square prism'
_exptl_crystal_colour             'black'
_exptl_crystal_density_meas       ?
_exptl_crystal_density_method     ?
_exptl_crystal_density_diffrn     4.024          
_exptl_crystal_F_000              506
_exptl_transmission_factor_min    0.003050
_exptl_transmission_factor_max    0.019529
_exptl_crystal_size_max           0.100
_exptl_crystal_size_mid           0.100
_exptl_crystal_size_min           0.070
_exptl_absorpt_coefficient_mu     22.479
_shelx_estimated_absorpt_T_min    ?
_shelx_estimated_absorpt_T_max    ?
_exptl_absorpt_correction_type    'multi-scan'
_exptl_absorpt_correction_T_min   ?
_exptl_absorpt_correction_T_max   ?
_exptl_absorpt_process_details    'SAD2ABS-2014/4 - Bruker AXS area detector scaling and absorption correction'
_exptl_absorpt_special_details    ?
_diffrn_ambient_temperature       200(2)
_diffrn_radiation_wavelength      0.71073
_diffrn_radiation_type            MoK\a
_diffrn_source                    ?
_diffrn_measurement_device_type   'Bruker D8 Venture; Photon II area detector'
_diffrn_measurement_method        ?
_diffrn_detector_area_resol_mean  ?
_diffrn_reflns_number             447
_diffrn_reflns_av_unetI/netI      0.0116
_diffrn_reflns_av_R_equivalents   ?
_diffrn_reflns_limit_h_min        0
_diffrn_reflns_limit_h_max        7
_diffrn_reflns_limit_k_min        0
_diffrn_reflns_limit_k_max        11
_diffrn_reflns_limit_l_min        0
_diffrn_reflns_limit_l_max        7
_diffrn_reflns_theta_min          3.233
_diffrn_reflns_theta_max          26.371
_diffrn_reflns_theta_full         25.242
_diffrn_measured_fraction_theta_max   0.984
_diffrn_measured_fraction_theta_full  1.000
_diffrn_reflns_Laue_measured_fraction_max    0.984
_diffrn_reflns_Laue_measured_fraction_full   1.000
_diffrn_reflns_point_group_measured_fraction_max   0.984
_diffrn_reflns_point_group_measured_fraction_full  1.000
_reflns_number_total              447
_reflns_number_gt                 429
_reflns_threshold_expression      'I > 2\s(I)'
_reflns_Friedel_coverage          0.000
_reflns_Friedel_fraction_max      .
_reflns_Friedel_fraction_full     .
 
_reflns_special_details
;
 _reflns_Friedel_fraction is defined as the number of unique
 Friedel pairs measured divided by the number that would be
 possible theoretically, ignoring centric projections and
 systematic absences. Completness statistics refer to single and
 composite reflections containing twin component 1 only.
;
 
_computing_data_collection        ?
_computing_cell_refinement        ?
_computing_data_reduction         ?
_computing_structure_solution     ?
_computing_structure_refinement 'SHELXL-2018/3 (Sheldrick, 2018)'
_computing_molecular_graphics     ?
_computing_publication_material   ?
_refine_special_details
;
 Refined as a 3-component twin.
;
_refine_ls_structure_factor_coef  Fsqd
_refine_ls_matrix_type            full
_refine_ls_weighting_scheme       calc
_refine_ls_weighting_details
'w=1/[\s^2^(Fo^2^)+(0.0334P)^2^+17.0240P] where P=(Fo^2^+2Fc^2^)/3'
_atom_sites_solution_primary      ?
_atom_sites_solution_secondary    ?
_atom_sites_solution_hydrogens    .
_refine_ls_hydrogen_treatment     undef
_refine_ls_extinction_method      none
_refine_ls_extinction_coef        .
_refine_ls_number_reflns          447
_refine_ls_number_parameters      18
_refine_ls_number_restraints      1
_refine_ls_R_factor_all           0.0378
_refine_ls_R_factor_gt            0.0369
_refine_ls_wR_factor_ref          0.1293
_refine_ls_wR_factor_gt           0.1289
_refine_ls_goodness_of_fit_ref    1.468
_refine_ls_restrained_S_all       1.467
_refine_ls_shift/su_max           0.000
_refine_ls_shift/su_mean          0.000
 
loop_
 _atom_site_label
 _atom_site_type_symbol
 _atom_site_fract_x
 _atom_site_fract_y
 _atom_site_fract_z
 _atom_site_U_iso_or_equiv
 _atom_site_adp_type
 _atom_site_occupancy
 _atom_site_site_symmetry_order  
 _atom_site_calc_flag
 _atom_site_refinement_flags_posn
 _atom_site_refinement_flags_adp
 _atom_site_refinement_flags_occupancy
 _atom_site_disorder_assembly
 _atom_site_disorder_group
Pb1 Pb 0.000000 0.000000 0.000000 0.0396(6) Uani 0.75 8 d S T P . .
Sn1 Sn 0.000000 0.000000 0.000000 0.0396(6) Uani 0.25 8 d S T P . .
I1 I 0.000000 0.000000 -0.500000 0.0621(19) Uani 1 8 d S T P . .
I2 I 0.2197(4) 0.2803(4) 0.000000 0.0643(14) Uani 1 4 d S T P . .
N1 N 0.3966(5) 0.1034(5) -0.500000 0.13(3) Uani 1 4 d DS T P . .
C1 C 0.500000 0.000000 -0.500000 0.15(6) Uani 1 8 d DS T P . .
 
loop_
 _atom_site_aniso_label
 _atom_site_aniso_U_11
 _atom_site_aniso_U_22
 _atom_site_aniso_U_33
 _atom_site_aniso_U_23
 _atom_site_aniso_U_13
 _atom_site_aniso_U_12
Pb1 0.0427(13) 0.0427(13) 0.0332(19) 0.000 0.000 0.000
Sn1 0.0427(13) 0.0427(13) 0.0332(19) 0.000 0.000 0.000
I1 0.080(3) 0.080(3) 0.027(3) 0.000 0.000 0.000
I2 0.0560(16) 0.0560(16) 0.081(3) 0.000 0.000 -0.023(2)
N1 0.09(4) 0.09(4) 0.22(11) 0.000 0.000 0.03(5)
C1 0.22(10) 0.22(10) 0.03(5) 0.000 0.000 -0.02(17)
 
_geom_special_details
;
 All esds (except the esd in the dihedral angle between two l.s. planes)
 are estimated using the full covariance matrix.  The cell esds are taken
 into account individually in the estimation of esds in distances, angles
 and torsion angles; correlations between esds in cell parameters are only
 used when they are defined by crystal symmetry.  An approximate (isotropic)
 treatment of cell esds is used for estimating esds involving l.s. planes.
;
 
loop_
 _geom_bond_atom_site_label_1
 _geom_bond_atom_site_label_2
 _geom_bond_distance
 _geom_bond_site_symmetry_2
 _geom_bond_publ_flag
Pb1 I1 3.1502(2) 1_556 ?
Pb1 I1 3.1502(2) . ?
Pb1 I2 3.1725(7) 9 ?
Pb1 I2 3.1725(7) 11 ?
Pb1 I2 3.1725(7) 3 ?
Pb1 I2 3.1725(7) . ?
Sn1 I1 3.1502(2) 1_556 ?
Sn1 I1 3.1502(2) . ?
Sn1 I2 3.1725(7) 9 ?
Sn1 I2 3.1725(7) 11 ?
Sn1 I2 3.1725(7) 3 ?
Sn1 I2 3.1725(7) . ?
N1 C1 1.303(6) . ?
 
loop_
 _geom_angle_atom_site_label_1
 _geom_angle_atom_site_label_2
 _geom_angle_atom_site_label_3
 _geom_angle
 _geom_angle_site_symmetry_1
 _geom_angle_site_symmetry_3
 _geom_angle_publ_flag
I1 Pb1 I1 180.0 1_556 . ?
I1 Pb1 I2 90.0 1_556 9 ?
I1 Pb1 I2 90.0 . 9 ?
I1 Pb1 I2 90.0 1_556 11 ?
I1 Pb1 I2 90.0 . 11 ?
I2 Pb1 I2 90.0 9 11 ?
I1 Pb1 I2 90.0 1_556 3 ?
I1 Pb1 I2 90.0 . 3 ?
I2 Pb1 I2 90.0 9 3 ?
I2 Pb1 I2 180.00(8) 11 3 ?
I1 Pb1 I2 90.0 1_556 . ?
I1 Pb1 I2 90.0 . . ?
I2 Pb1 I2 180.0 9 . ?
I2 Pb1 I2 90.0 11 . ?
I2 Pb1 I2 90.0 3 . ?
I1 Sn1 I1 180.0 1_556 . ?
I1 Sn1 I2 90.0 1_556 9 ?
I1 Sn1 I2 90.0 . 9 ?
I1 Sn1 I2 90.0 1_556 11 ?
I1 Sn1 I2 90.0 . 11 ?
I2 Sn1 I2 90.0 9 11 ?
I1 Sn1 I2 90.0 1_556 3 ?
I1 Sn1 I2 90.0 . 3 ?
I2 Sn1 I2 90.0 9 3 ?
I2 Sn1 I2 180.00(8) 11 3 ?
I1 Sn1 I2 90.0 1_556 . ?
I1 Sn1 I2 90.0 . . ?
I2 Sn1 I2 180.0 9 . ?
I2 Sn1 I2 90.0 11 . ?
I2 Sn1 I2 90.0 3 . ?
Pb1 I1 Pb1 180.0 1_554 . ?
Pb1 I1 Sn1 180.0 1_554 . ?
Pb1 I1 Sn1 0.0 . . ?
Pb1 I2 Pb1 166.18(19) 5 . ?
Pb1 I2 Sn1 166.18(19) 5 . ?
Pb1 I2 Sn1 0.0 . . ?
N1 C1 N1 180.0 9_654 . ?
 
_refine_diff_density_max    1.377
_refine_diff_density_min   -1.775
_refine_diff_density_rms    0.310

_shelx_res_file
;
TITL P4mbm in P4/mbm
    P4mbm.res
    created by SHELXL-2018/3 at 17:55:42 on 14-Jan-2022
CELL 0.71073   8.90810   8.90810   6.30040  90.0000  90.0000  90.0000
ZERR    1.00   0.00060   0.00060   0.00040   0.0000   0.0000   0.0000
LATT  1
SYMM -X, -Y, Z
SYMM -Y, X, Z
SYMM Y, -X, Z
SYMM 0.5-X, 0.5+Y, -Z
SYMM 0.5+X, 0.5-Y, -Z
SYMM 0.5+Y, 0.5+X, -Z
SYMM 0.5-Y, 0.5-X, -Z
SFAC C I N Pb Sn
UNIT 2 6 4 1.5 0.5
LIST 6 ! automatically inserted. Change 6 to 4 for CHECKCIF!!
TEMP -72.670

L.S. 10
BOND
FMAP 2
PLAN 20
EADP PB1 SN1
DFIX C1 N1 1.305 0.005
SHEL 0.8 9999
ACTA

WGHT    0.033400   17.024000
BASF   0.29947   0.17655
FVAR       0.28458
PB1   4    0.000000    0.000000    0.000000    10.09375    0.04273    0.04273 =
         0.03325    0.00000    0.00000    0.00000
SN1   5    0.000000    0.000000    0.000000    10.03125    0.04273    0.04273 =
         0.03325    0.00000    0.00000    0.00000
I1    2    0.000000    0.000000   -0.500000    10.12500    0.07954    0.07954 =
         0.02735    0.00000    0.00000    0.00000
I2    2    0.219694    0.280306    0.000000    10.25000    0.05602    0.05602 =
         0.08074    0.00000    0.00000   -0.02291
N1    3    0.396582    0.103418   -0.500000    10.25000    0.09163    0.09163 =
         0.21953    0.00000    0.00000    0.02881
C1    1    0.500000    0.000000   -0.500000    10.12500    0.21592    0.21592 =
         0.02973    0.00000    0.00000   -0.02360
HKLF 5


REM  P4mbm in P4/mbm
REM wR2 = 0.129336, GooF = S = 1.46802, Restrained GooF = 1.46661 for all data
REM R1 = 0.036916 for 429 Fo > 4sig(Fo) and 0.037789 for all 447 data
REM 18 parameters refined using 1 restraints

END

WGHT      0.0372     18.0528

REM Highest difference peak  1.377,  deepest hole -1.775,  1-sigma level  0.310
Q1    1   0.0000  0.0000  0.1633  10.25000  0.05    1.38
Q2    1   0.2150  0.1788  0.0000  10.50000  0.05    1.17
Q3    1   0.1732  0.3268 -0.0699  10.50000  0.05    1.16
Q4    1   0.2035  0.2297  0.1168  11.00000  0.05    0.97
Q5    1   0.1269  0.2632  0.0000  10.50000  0.05    0.97
Q6    1   0.0057  0.0928  0.0820  11.00000  0.05    0.94
Q7    1   0.5000  0.0000 -0.6460  10.25000  0.05    0.92
Q8    1  -0.1817  0.0216  0.0000  10.50000  0.05    0.91
Q9    1   0.4617  0.0383 -0.6187  10.50000  0.05    0.84
Q10   1  -0.0964  0.0753 -0.5000  10.50000  0.05    0.80
Q11   1   0.1993  0.0204  0.1544  11.00000  0.05    0.78
Q12   1   0.3681  0.0193 -0.5000  10.50000  0.05    0.74
Q13   1   0.2834  0.1224 -0.5000  10.50000  0.05    0.73
Q14   1   0.4228  0.0772 -0.6983  10.50000  0.05    0.71
Q15   1   0.0919  0.0316 -0.5000  10.50000  0.05    0.67
Q16   1   0.2910  0.2090  0.2074  10.50000  0.05    0.66
Q17   1   0.1131  0.1188 -0.5000  10.50000  0.05    0.66
Q18   1   0.0000  0.0000 -0.6613  10.25000  0.05    0.61
Q19   1   0.2933 -0.0741 -0.5000  10.50000  0.05    0.59
Q20   1   0.2425  0.0741  0.0000  10.50000  0.05    0.59
;
_shelx_res_checksum   89666

_shelx_hkl_file
;
   1   1   0 3093.92 57.8693  -3
   0   0   1 3093.92 57.8693  -2
   1   1   0 3093.92 57.8693   1
   0   0   1 3375.77 76.1776  -3
   1   1   0 3375.77 76.1776  -2
   1   1   0 3375.77 76.1776   1
   1   1   1 323.832 3.42659  -3
   1   1   1 323.832 3.42659  -2
   0   2   0 323.832 3.42659   1
   1   2   0 156.281 1.17352   1
   0   0   2 9814.78 136.415  -3
   2   2   0 9814.78 136.415  -2
   2   2   0 9814.78 136.415   1
   2   2   0 9571.14 109.935  -3
   0   0   2 9571.14 109.935  -2
   2   2   0 9571.14 109.935   1
   0   3   0 0.38176 0.28932   1
   2   2   1 2824.18 24.9423  -3
   1   1   2 2824.18 24.9423  -2
   1   3   0 2824.18 24.9423   1
   1   1   2 2800.71 27.4463  -3
   2   2   1 2800.71 27.4463  -2
   1   3   0 2800.71 27.4463   1
   2   3   0 124.459 1.10029   1
   3   3   0 984.648 11.9276  -3
   0   0   3 984.648 11.9276  -2
   3   3   0 984.648 11.9276   1
   0   0   3 944.738 15.3912  -3
   3   3   0 944.738 15.3912  -2
   3   3   0 944.738 15.3912   1
   2   2   2 5662.77 59.2719  -3
   2   2   2 5662.77 59.2719  -2
   0   4   0 5662.77 59.2719   1
   1   4   0 381.179 3.10819   1
   1   1   3 173.436 2.14481  -3
   3   3   1 173.436 2.14481  -2
   2   4   0 173.436 2.14481   1
   3   3   1 180.243 2.32250  -3
   1   1   3 180.243 2.32250  -2
   2   4   0 180.243 2.32250   1
   3   4   0 113.058 1.20408   1
   4   4   0 2680.48 37.1754  -3
   0   0   4 2680.48 37.1754  -2
   4   4   0 2680.48 37.1754   1
   0   0   4 2499.13 33.5245  -3
   4   4   0 2499.13 33.5245  -2
   4   4   0 2499.13 33.5245   1
   0   5   0 -0.1540 0.37449   1
   2   2   3 880.451 8.96631  -3
   3   3   2 880.451 8.96631  -2
   1   5   0 880.451 8.96631   1
   3   3   2 911.556 9.41750  -3
   2   2   3 911.556 9.41750  -2
   1   5   0 911.556 9.41750   1
   2   5   0 4.00788 0.35196   1
   1   1   4 1342.50 11.8501  -3
   4   4   1 1342.50 11.8501  -2
   3   5   0 1342.50 11.8501   1
   4   4   1 1412.68 13.0283  -3
   1   1   4 1412.68 13.0283  -2
   3   5   0 1412.68 13.0283   1
   4   5   0 16.3230 0.59322   1
   0   0   5 88.3286 2.01606  -3
   5   5   0 88.3286 2.01606  -2
   5   5   0 88.3286 2.01606   1
   5   5   0 117.430 2.48679  -3
   0   0   5 117.430 2.48679  -2
   5   5   0 117.430 2.48679   1
   3   3   3 172.947 2.23647  -3
   3   3   3 172.947 2.23647  -2
   0   6   0 172.947 2.23647   1
   1   6   0 231.658 1.99487   1
   4   4   2 1667.20 14.8642  -3
   2   2   4 1667.20 14.8642  -2
   2   6   0 1667.20 14.8642   1
   2   2   4 1586.11 15.4818  -3
   4   4   2 1586.11 15.4818  -2
   2   6   0 1586.11 15.4818   1
   3   6   0 106.049 1.29555   1
   1   1   5 101.719 1.56988  -3
   5   5   1 101.719 1.56988  -2
   4   6   0 101.719 1.56988   1
   5   5   1 102.048 2.09908  -3
   1   1   5 102.048 2.09908  -2
   4   6   0 102.048 2.09908   1
   5   6   0 20.8214 0.64959   1
   0   0   6 578.810 10.0095  -3
   6   6   0 578.810 10.0095  -2
   6   6   0 578.810 10.0095   1
   6   6   0 632.873 8.12194  -3
   0   0   6 632.873 8.12194  -2
   6   6   0 632.873 8.12194   1
   0   7   0 -0.1947 0.59106   1
   3   3   4 521.994 5.73188  -3
   4   4   3 521.994 5.73188  -2
   1   7   0 521.994 5.73188   1
   4   4   3 532.591 5.12606  -3
   3   3   4 532.591 5.12606  -2
   1   7   0 532.591 5.12606   1
   2   7   0 1.67928 0.35443   1
   5   5   2 120.767 1.97383  -3
   2   2   5 120.767 1.97383  -2
   3   7   0 120.767 1.97383   1
   2   2   5 104.126 2.19299  -3
   5   5   2 104.126 2.19299  -2
   3   7   0 104.126 2.19299   1
   4   7   0 0.89760 0.39924   1
   6   6   1 481.966 5.46706  -3
   1   1   6 481.966 5.46706  -2
   5   7   0 481.966 5.46706   1
   1   1   6 435.572 5.20656  -3
   6   6   1 435.572 5.20656  -2
   5   7   0 435.572 5.20656   1
   6   7   0 0.73589 0.46811   1
   0   0   7 11.1660 1.44365  -3
   7   7   0 11.1660 1.44365  -2
   7   7   0 11.1660 1.44365   1
   7   7   0 17.3263 2.59199  -3
   0   0   7 17.3263 2.59199  -2
   7   7   0 17.3263 2.59199   1
   4   4   4 526.178 5.87377  -3
   4   4   4 526.178 5.87377  -2
   0   8   0 526.178 5.87377   1
   1   8   0 86.0441 1.44532   1
   3   3   5 115.467 2.30269  -3
   5   5   3 115.467 2.30269  -2
   2   8   0 115.467 2.30269   1
   5   5   3 111.677 1.92694  -3
   3   3   5 111.677 1.92694  -2
   2   8   0 111.677 1.92694   1
   3   8   0 56.4500 1.22918   1
   2   2   6 384.381 5.11349  -3
   6   6   2 384.381 5.11349  -2
   4   8   0 384.381 5.11349   1
   6   6   2 395.947 4.55007  -3
   2   2   6 395.947 4.55007  -2
   4   8   0 395.947 4.55007   1
   5   8   0 13.9604 0.74517   1
   1   1   7 21.6402 1.21948  -3
   7   7   1 21.6402 1.21948  -2
   6   8   0 21.6402 1.21948   1
   7   7   1 22.3728 1.75094  -3
   1   1   7 22.3728 1.75094  -2
   6   8   0 22.3728 1.75094   1
   7   8   0 1.03167 0.65196   1
   8   8   0 163.633 7.84013  -3
   0   0   8 163.633 7.84013  -2
   8   8   0 163.633 7.84013   1
   0   0   8 154.171 4.11359  -3
   8   8   0 154.171 4.11359  -2
   8   8   0 154.171 4.11359   1
   0   9   0 -0.6508 0.70334   1
   4   4   5 102.533 2.35802  -3
   5   5   4 102.533 2.35802  -2
   1   9   0 102.533 2.35802   1
   5   5   4 100.980 2.01789  -3
   4   4   5 100.980 2.01789  -2
   1   9   0 100.980 2.01789   1
   2   9   0 2.15233 0.51556   1
   6   6   3 199.515 3.42812  -3
   3   3   6 199.515 3.42812  -2
   3   9   0 199.515 3.42812   1
   3   3   6 197.292 3.47468  -3
   6   6   3 197.292 3.47468  -2
   3   9   0 197.292 3.47468   1
   4   9   0 7.39128 0.68466   1
   2   2   7 20.7344 1.44356  -3
   7   7   2 20.7344 1.44356  -2
   5   9   0 20.7344 1.44356   1
   7   7   2 18.6434 1.72536  -3
   2   2   7 18.6434 1.72536  -2
   5   9   0 18.6434 1.72536   1
   6   9   0 3.59588 3.04076   1
   8   8   1 151.177 4.04386  -3
   1   1   8 151.177 4.04386  -2
   7   9   0 151.177 4.04386   1
   1   1   8 129.466 3.79237  -3
   8   8   1 129.466 3.79237  -2
   7   9   0 129.466 3.79237   1
   8   9   0 0.84729 2.16551   1
   0   0   9 -3.5323 4.78983  -3
   9   9   0 -3.5323 4.78983  -2
   9   9   0 -3.5323 4.78983   1
   5   5   5 80.8993 2.17897  -3
   5   5   5 80.8993 2.17897  -2
   0  10   0 80.8993 2.17897   1
   1  10   0 22.8025 1.09390   1
   6   6   4 147.111 3.41162  -3
   4   4   6 147.111 3.41162  -2
   2  10   0 147.111 3.41162   1
   4   4   6 142.532 2.87884  -3
   6   6   4 142.532 2.87884  -2
   2  10   0 142.532 2.87884   1
   3  10   0 16.4287 1.00747   1
   7   7   3 36.0420 2.37089  -3
   3   3   7 36.0420 2.37089  -2
   4  10   0 36.0420 2.37089   1
   3   3   7 36.1908 2.21336  -3
   7   7   3 36.1908 2.21336  -2
   4  10   0 36.1908 2.21336   1
   5  10   0 86.7183 6.36573   1
   8   8   2 115.752 5.27549  -3
   2   2   8 115.752 5.27549  -2
   6  10   0 115.752 5.27549   1
   2   2   8 102.301 3.63059  -3
   8   8   2 102.301 3.63059  -2
   6  10   0 102.301 3.63059   1
   7  10   0 3.49741 1.21278   1
   5   5   6 54.2268 2.73229  -3
   6   6   5 54.2268 2.73229  -2
   1  11   0 54.2268 2.73229   1
   6   6   5 44.1950 2.90413  -3
   5   5   6 44.1950 2.90413  -2
   1  11   0 44.1950 2.90413   1
   4   4   7 76.2390 4.87123  -3
   7   7   4 76.2390 4.87123  -2
   3  11   0 76.2390 4.87123   1
   7   7   4 35.3875 3.83170  -3
   4   4   7 35.3875 3.83170  -2
   3  11   0 35.3875 3.83170   1
   4  11   0 19.8318 13.9783   1
   8   8   3 76.5199 3.91557  -3
   3   3   8 76.5199 3.91557  -2
   5  11   0 76.5199 3.91557   1
   3   3   8 61.9938 2.77979  -3
   8   8   3 61.9938 2.77979  -2
   5  11   0 61.9938 2.77979   1
   6  11   0 3.89454 1.18293   1
   6   6   6 51.2696 2.61984  -3
   6   6   6 51.2696 2.61984  -2
   0  12   0 51.2696 2.61984   1
   5   5   7 30.9287 2.59263  -3
   7   7   5 30.9287 2.59263  -2
   2  12   0 30.9287 2.59263   1
   7   7   5 38.3333 3.70581  -3
   5   5   7 38.3333 3.70581  -2
   2  12   0 38.3333 3.70581   1
   3  12   0 4.80647 1.12994   1
   4   4   8 49.7735 2.66176  -3
   8   8   4 49.7735 2.66176  -2
   4  12   0 49.7735 2.66176   1
   8   8   4 56.9974 4.12807  -3
   4   4   8 56.9974 4.12807  -2
   4  12   0 56.9974 4.12807   1
   1   1   0 3129.82 39.5947  -3
   1   1   0 3129.82 39.5947  -2
   0   0   1 3129.82 39.5947   1
   0   1   1 0.53361 0.14158   1
   1   1   1 288.543 2.85751  -3
   0   2   0 288.543 2.85751  -2
   1   1   1 288.543 2.85751   1
   0   2   0 272.455 2.53106  -3
   1   1   1 272.455 2.53106  -2
   1   1   1 272.455 2.53106   1
   0   2   1 1930.19 12.0660  -3
   0   2   1 1930.19 12.0660  -2
   0   2   1 1930.19 12.0660   1
   1   2   1 234.496 1.19315   1
   1   1   2 2514.49 20.9762  -3
   1   3   0 2514.49 20.9762  -2
   2   2   1 2514.49 20.9762   1
   1   3   0 2494.37 19.4625  -3
   1   1   2 2494.37 19.4625  -2
   2   2   1 2494.37 19.4625   1
   0   3   1 0.52388 0.23450   1
   0   2   2 312.004 2.32288  -3
   1   3   1 312.004 2.32288  -2
   1   3   1 312.004 2.32288   1
   1   3   1 312.463 2.19075  -3
   0   2   2 312.463 2.19075  -2
   1   3   1 312.463 2.19075   1
   2   3   1 32.9834 0.44405   1
   2   4   0 78.6237 1.24016  -3
   1   1   3 78.6237 1.24016  -2
   3   3   1 78.6237 1.24016   1
   1   1   3 113.910 1.76483  -3
   2   4   0 113.910 1.76483  -2
   3   3   1 113.910 1.76483   1
   1   3   2 1857.16 12.2611  -3
   1   3   2 1857.16 12.2611  -2
   0   4   1 1857.16 12.2611   1
   1   4   1 272.554 1.54660   1
   0   2   3 240.724 1.93651  -3
   2   4   1 240.724 1.93651  -2
   2   4   1 240.724 1.93651   1
   2   4   1 277.697 2.16779  -3
   0   2   3 277.697 2.16779  -2
   2   4   1 277.697 2.16779   1
   3   4   1 146.331 0.99644   1
   3   5   0 1007.11 8.27530  -3
   1   1   4 1007.11 8.27530  -2
   4   4   1 1007.11 8.27530   1
   1   1   4 1071.85 10.6159  -3
   3   5   0 1071.85 10.6159  -2
   4   4   1 1071.85 10.6159   1
   0   5   1 0.29611 0.28162   1
   2   4   2 97.0704 1.07837  -3
   1   3   3 97.0704 1.07837  -2
   1   5   1 97.0704 1.07837   1
   1   3   3 122.789 1.22078  -3
   2   4   2 122.789 1.22078  -2
   1   5   1 122.789 1.22078   1
   2   5   1 6.09064 0.24314   1
   0   2   4 470.881 3.43934  -3
   3   5   1 470.881 3.43934  -2
   3   5   1 470.881 3.43934   1
   3   5   1 447.947 3.13959  -3
   0   2   4 447.947 3.13959  -2
   3   5   1 447.947 3.13959   1
   4   5   1 12.2469 0.34960   1
   1   1   5 70.7561 1.32618  -3
   4   6   0 70.7561 1.32618  -2
   5   5   1 70.7561 1.32618   1
   4   6   0 48.7188 1.27170  -3
   1   1   5 48.7188 1.27170  -2
   5   5   1 48.7188 1.27170   1
   2   4   3 25.9644 0.81540  -3
   2   4   3 25.9644 0.81540  -2
   0   6   1 25.9644 0.81540   1
   1   6   1 198.097 1.31401   1
   3   5   2 748.091 4.86559  -3
   1   3   4 748.091 4.86559  -2
   2   6   1 748.091 4.86559   1
   1   3   4 789.488 5.32411  -3
   3   5   2 789.488 5.32411  -2
   2   6   1 789.488 5.32411   1
   3   6   1 98.3242 0.79913   1
   0   2   5 10.9777 0.45609  -3
   4   6   1 10.9777 0.45609  -2
   4   6   1 10.9777 0.45609   1
   4   6   1 21.5130 0.78763  -3
   0   2   5 21.5130 0.78763  -2
   4   6   1 21.5130 0.78763   1
   5   6   1 16.2859 0.43781   1
   5   7   0 338.186 4.50607  -3
   1   1   6 338.186 4.50607  -2
   6   6   1 338.186 4.50607   1
   1   1   6 345.251 3.99099  -3
   5   7   0 345.251 3.99099  -2
   6   6   1 345.251 3.99099   1
   0   7   1 -0.1017 0.39318   1
   3   5   3 187.581 1.87694  -3
   2   4   4 187.581 1.87694  -2
   1   7   1 187.581 1.87694   1
   2   4   4 189.524 1.76882  -3
   3   5   3 189.524 1.76882  -2
   1   7   1 189.524 1.76882   1
   2   7   1 0.23956 0.24494   1
   1   3   5 58.3218 1.03230  -3
   4   6   2 58.3218 1.03230  -2
   3   7   1 58.3218 1.03230   1
   4   6   2 42.1608 0.90533  -3
   1   3   5 42.1608 0.90533  -2
   3   7   1 42.1608 0.90533   1
   4   7   1 1.66489 0.29910   1
   0   2   6 281.024 2.61659  -3
   5   7   1 281.024 2.61659  -2
   5   7   1 281.024 2.61659   1
   5   7   1 266.471 2.49813  -3
   0   2   6 266.471 2.49813  -2
   5   7   1 266.471 2.49813   1
   6   7   1 0.27664 0.35491   1
   1   1   7 16.8015 1.01553  -3
   6   8   0 16.8015 1.01553  -2
   7   7   1 16.8015 1.01553   1
   6   8   0 11.5335 1.57065  -3
   1   1   7 11.5335 1.57065  -2
   7   7   1 11.5335 1.57065   1
   3   5   4 340.055 3.12900  -3
   3   5   4 340.055 3.12900  -2
   0   8   1 340.055 3.12900   1
   1   8   1 83.2486 0.98801   1
   2   4   5 18.4443 0.81528  -3
   4   6   3 18.4443 0.81528  -2
   2   8   1 18.4443 0.81528   1
   4   6   3 18.0910 0.83475  -3
   2   4   5 18.0910 0.83475  -2
   2   8   1 18.0910 0.83475   1
   3   8   1 43.0052 0.78149   1
   1   3   6 260.961 2.73402  -3
   5   7   2 260.961 2.73402  -2
   4   8   1 260.961 2.73402   1
   5   7   2 242.133 2.46729  -3
   1   3   6 242.133 2.46729  -2
   4   8   1 242.133 2.46729   1
   5   8   1 15.8130 0.55664   1
   6   8   1 5.12058 1.05822  -3
   0   2   7 5.12058 1.05822  -2
   6   8   1 5.12058 1.05822   1
   0   2   7 3.81135 0.53222  -3
   6   8   1 3.81135 0.53222  -2
   6   8   1 3.81135 0.53222   1
   7   8   1 3.14371 0.55948   1
   7   9   0 122.026 3.48227  -3
   1   1   8 122.026 3.48227  -2
   8   8   1 122.026 3.48227   1
   1   1   8 114.860 3.27670  -3
   7   9   0 114.860 3.27670  -2
   8   8   1 114.860 3.27670   1
   0   9   1 -0.0082 0.43792   1
   3   5   5 64.8015 1.31169  -3
   4   6   4 64.8015 1.31169  -2
   1   9   1 64.8015 1.31169   1
   4   6   4 57.5385 1.41756  -3
   3   5   5 57.5385 1.41756  -2
   1   9   1 57.5385 1.41756   1
   2   9   1 3.61918 0.37528   1
   5   7   3 126.730 1.77713  -3
   2   4   6 126.730 1.77713  -2
   3   9   1 126.730 1.77713   1
   2   4   6 134.853 2.17205  -3
   5   7   3 134.853 2.17205  -2
   3   9   1 134.853 2.17205   1
   4   9   1 5.02812 0.43568   1
   6   8   2 11.9469 1.10529  -3
   1   3   7 11.9469 1.10529  -2
   5   9   1 11.9469 1.10529   1
   1   3   7 13.5119 0.85769  -3
   6   8   2 13.5119 0.85769  -2
   5   9   1 13.5119 0.85769   1
   0   2   8 86.1562 2.28256  -3
   7   9   1 86.1562 2.28256  -2
   7   9   1 86.1562 2.28256   1
   7   9   1 101.952 3.01700  -3
   0   2   8 101.952 3.01700  -2
   7   9   1 101.952 3.01700   1
   8   9   1 4.81920 4.09013   1
   4   6   5 33.8817 1.26716  -3
   4   6   5 33.8817 1.26716  -2
   0  10   1 33.8817 1.26716   1
   1  10   1 22.4397 0.78647   1
   5   7   4 119.364 2.06578  -3
   3   5   6 119.364 2.06578  -2
   2  10   1 119.364 2.06578   1
   3   5   6 127.079 2.07156  -3
   5   7   4 127.079 2.07156  -2
   2  10   1 127.079 2.07156   1
   3  10   1 17.2245 0.68949   1
   2   4   7 16.1820 0.95409  -3
   6   8   3 16.1820 0.95409  -2
   4  10   1 16.1820 0.95409   1
   5  10   1 10.5759 0.78166   1
   1   3   8 89.6505 2.28714  -3
   7   9   2 89.6505 2.28714  -2
   6  10   1 89.6505 2.28714   1
   7   9   2 92.2514 2.72537  -3
   1   3   8 92.2514 2.72537  -2
   6  10   1 92.2514 2.72537   1
   7  10   1 5.89436 0.85558   1
   5   7   5 42.2128 2.21345  -3
   4   6   6 42.2128 2.21345  -2
   1  11   1 42.2128 2.21345   1
   4   6   6 52.8633 2.05478  -3
   5   7   5 52.8633 2.05478  -2
   1  11   1 52.8633 2.05478   1
   2  11   1 5.29749 4.16926   1
   6   8   4 34.1817 4.43676  -3
   3   5   7 34.1817 4.43676  -2
   3  11   1 34.1817 4.43676   1
   4  11   1 5.92580 0.96804   1
   2   4   8 50.2892 1.97166  -3
   7   9   3 50.2892 1.97166  -2
   5  11   1 50.2892 1.97166   1
   7   9   3 64.3880 3.84871  -3
   2   4   8 64.3880 3.84871  -2
   5  11   1 64.3880 3.84871   1
   6  11   1 2.55932 0.88076   1
   5   7   6 52.0634 2.35487  -3
   5   7   6 52.0634 2.35487  -2
   0  12   1 52.0634 2.35487   1
   1  12   1 6.28042 6.46947   1
   4   6   7 22.4248 1.65714  -3
   6   8   5 22.4248 1.65714  -2
   2  12   1 22.4248 1.65714   1
   6   8   5 27.3889 2.18269  -3
   4   6   7 27.3889 2.18269  -2
   2  12   1 27.3889 2.18269   1
   3  12   1 3.86151 0.94048   1
   7   9   4 60.5293 4.05101  -3
   3   5   8 60.5293 4.05101  -2
   4  12   1 60.5293 4.05101   1
   3   5   8 46.3985 3.39620  -3
   7   9   4 46.3985 3.39620  -2
   4  12   1 46.3985 3.39620   1
   2   2   0 9999.99 96.3151  -3
   2   2   0 9999.99 96.3151  -2
   0   0   2 9999.99 96.3151   1
   0   1   2 0.10189 0.26262   1
   1   3   0 2631.60 18.9448  -3
   2   2   1 2631.60 18.9448  -2
   1   1   2 2631.60 18.9448   1
   2   2   1 2644.76 20.7632  -3
   1   3   0 2644.76 20.7632  -2
   1   1   2 2644.76 20.7632   1
   1   3   1 316.707 2.12119  -3
   1   3   1 316.707 2.12119  -2
   0   2   2 316.707 2.12119   1
   1   2   2 93.3684 0.68556   1
   0   4   0 5907.85 44.6557  -3
   2   2   2 5907.85 44.6557  -2
   2   2   2 5907.85 44.6557   1
   2   2   2 5578.86 48.4215  -3
   0   4   0 5578.86 48.4215  -2
   2   2   2 5578.86 48.4215   1
   0   3   2 -0.0143 0.27092   1
   1   3   2 2067.12 12.9225  -3
   0   4   1 2067.12 12.9225  -2
   1   3   2 2067.12 12.9225   1
   0   4   1 2232.77 12.7458  -3
   1   3   2 2232.77 12.7458  -2
   1   3   2 2232.77 12.7458   1
   2   3   2 60.9190 0.59963   1
   2   2   3 837.196 7.34057  -3
   1   5   0 837.196 7.34057  -2
   3   3   2 837.196 7.34057   1
   1   5   0 843.681 7.65231  -3
   2   2   3 843.681 7.65231  -2
   3   3   2 843.681 7.65231   1
   1   5   0 787.576 22.5267  -3
   3   3   2 787.576 22.5267   1
   0   4   2 3433.81 20.6670  -3
   0   4   2 3433.81 20.6670  -2
   0   4   2 3433.81 20.6670   1
   1   4   2 218.364 1.28509   1
   1   5   1 190.071 1.72633  -3
   1   3   3 190.071 1.72633  -2
   2   4   2 190.071 1.72633   1
   1   3   3 176.384 1.61541  -3
   1   5   1 176.384 1.61541  -2
   2   4   2 176.384 1.61541   1
   3   4   2 75.1690 0.73731   1
   2   6   0 1811.97 14.0021  -3
   2   2   4 1811.97 14.0021  -2
   4   4   2 1811.97 14.0021   1
   2   2   4 1655.94 14.5620  -3
   2   6   0 1655.94 14.5620  -2
   4   4   2 1655.94 14.5620   1
   0   5   2 -0.1127 0.32439   1
   0   4   3 738.806 4.86347  -3
   1   5   2 738.806 4.86347  -2
   1   5   2 738.806 4.86347   1
   1   5   2 707.759 4.65812  -3
   0   4   3 707.759 4.65812  -2
   1   5   2 707.759 4.65812   1
   2   5   2 2.46160 0.22503   1
   1   3   4 997.476 6.42530  -3
   2   6   1 997.476 6.42530  -2
   3   5   2 997.476 6.42530   1
   2   6   1 1094.13 6.98921  -3
   1   3   4 1094.13 6.98921  -2
   3   5   2 1094.13 6.98921   1
   4   5   2 9.44408 0.33332   1
   2   2   5 93.2604 1.60462  -3
   3   7   0 93.2604 1.60462  -2
   5   5   2 93.2604 1.60462   1
   3   7   0 111.389 1.99165  -3
   2   2   5 111.389 1.99165  -2
   5   5   2 111.389 1.99165   1
   1   5   3 160.532 1.67773  -3
   1   5   3 160.532 1.67773  -2
   0   6   2 160.532 1.67773   1
   1   6   2 146.387 1.07240   1
   2   6   2 1112.14 7.12181  -3
   0   4   4 1112.14 7.12181  -2
   2   6   2 1112.14 7.12181   1
   0   4   4 1047.88 6.57877  -3
   2   6   2 1047.88 6.57877  -2
   2   6   2 1047.88 6.57877   1
   3   6   2 65.9759 0.73173   1
   1   3   5 86.6722 1.22337  -3
   3   7   1 86.6722 1.22337  -2
   4   6   2 86.6722 1.22337   1
   3   7   1 93.0233 1.25733  -3
   1   3   5 93.0233 1.25733  -2
   4   6   2 93.0233 1.25733   1
   5   6   2 14.6936 0.45406   1
   4   8   0 444.430 6.13099  -3
   2   2   6 444.430 6.13099  -2
   6   6   2 444.430 6.13099   1
   2   2   6 398.257 5.18322  -3
   4   8   0 398.257 5.18322  -2
   6   6   2 398.257 5.18322   1
   0   7   2 -0.4466 0.41180   1
   2   6   3 422.955 3.27966  -3
   1   5   4 422.955 3.27966  -2
   1   7   2 422.955 3.27966   1
   1   5   4 386.426 3.10452  -3
   2   6   3 386.426 3.10452  -2
   1   7   2 386.426 3.10452   1
   2   7   2 0.98632 0.24110   1
   3   7   2 105.344 1.36322  -3
   0   4   5 105.344 1.36322  -2
   3   7   2 105.344 1.36322   1
   0   4   5 102.128 1.34077  -3
   3   7   2 102.128 1.34077  -2
   3   7   2 102.128 1.34077   1
   4   7   2 -0.0303 0.29371   1
   4   8   1 368.089 3.41230  -3
   1   3   6 368.089 3.41230  -2
   5   7   2 368.089 3.41230   1
   1   3   6 334.200 3.02357  -3
   4   8   1 334.200 3.02357  -2
   5   7   2 334.200 3.02357   1
   6   7   2 -0.4708 0.41380   1
   5   9   0 18.7578 1.81307  -3
   2   2   7 18.7578 1.81307  -2
   7   7   2 18.7578 1.81307   1
   2   2   7 14.2964 1.17758  -3
   5   9   0 14.2964 1.17758  -2
   7   7   2 14.2964 1.17758   1
   2   6   4 356.924 3.84143  -3
   2   6   4 356.924 3.84143  -2
   0   8   2 356.924 3.84143   1
   1   8   2 54.4774 1.05213   1
   3   7   3 98.5688 1.59978  -3
   1   5   5 98.5688 1.59978  -2
   2   8   2 98.5688 1.59978   1
   1   5   5 98.3545 1.50016  -3
   3   7   3 98.3545 1.50016  -2
   2   8   2 98.3545 1.50016   1
   3   8   2 36.7161 0.78991   1
   0   4   6 264.751 2.63577  -3
   4   8   2 264.751 2.63577  -2
   4   8   2 264.751 2.63577   1
   4   8   2 282.215 2.78544  -3
   0   4   6 282.215 2.78544  -2
   4   8   2 282.215 2.78544   1
   5   8   2 10.1668 0.46169   1
   5   9   1 22.4918 1.30638  -3
   1   3   7 22.4918 1.30638  -2
   6   8   2 22.4918 1.30638   1
   1   3   7 19.7067 0.93763  -3
   5   9   1 19.7067 0.93763  -2
   6   8   2 19.7067 0.93763   1
   6  10   0 132.591 3.78006  -3
   2   2   8 132.591 3.78006  -2
   8   8   2 132.591 3.78006   1
   2   2   8 106.114 3.63390  -3
   6  10   0 106.114 3.63390  -2
   8   8   2 106.114 3.63390   1
   0   9   2 -0.4447 0.61671   1
   2   6   5 91.5955 1.95171  -3
   3   7   4 91.5955 1.95171  -2
   1   9   2 91.5955 1.95171   1
   3   7   4 84.8156 1.92547  -3
   2   6   5 84.8156 1.92547  -2
   1   9   2 84.8156 1.92547   1
   2   9   2 1.52802 0.41771   1
   1   5   6 157.855 2.18256  -3
   4   8   3 157.855 2.18256  -2
   3   9   2 157.855 2.18256   1
   4   8   3 163.527 2.19925  -3
   1   5   6 163.527 2.19925  -2
   3   9   2 163.527 2.19925   1
   4   9   2 5.51989 0.46082   1
   0   4   7 20.7619 1.14728  -3
   5   9   2 20.7619 1.14728  -2
   5   9   2 20.7619 1.14728   1
   5   9   2 23.4698 1.19265  -3
   0   4   7 23.4698 1.19265  -2
   5   9   2 23.4698 1.19265   1
   6   9   2 3.92673 0.73041   1
   6  10   1 124.230 3.33067  -3
   1   3   8 124.230 3.33067  -2
   7   9   2 124.230 3.33067   1
   1   3   8 99.6046 2.05157  -3
   6  10   1 99.6046 2.05157  -2
   7   9   2 99.6046 2.05157   1
   8   9   2 6.23743 6.13559   1
   3   7   5 69.0817 1.81821  -3
   3   7   5 69.0817 1.81821  -2
   0  10   2 69.0817 1.81821   1
   1  10   2 18.5410 0.83813   1
   2   6   6 104.973 1.98446  -3
   4   8   4 104.973 1.98446  -2
   2  10   2 104.973 1.98446   1
   4   8   4 109.105 2.41248  -3
   2   6   6 109.105 2.41248  -2
   2  10   2 109.105 2.41248   1
   3  10   2 13.6406 0.64549   1
   5   9   3 34.7338 1.64509  -3
   1   5   7 34.7338 1.64509  -2
   4  10   2 34.7338 1.64509   1
   1   5   7 35.3253 1.65913  -3
   5   9   3 35.3253 1.65913  -2
   4  10   2 35.3253 1.65913   1
   0   4   8 80.0216 2.33838  -3
   6  10   2 80.0216 2.33838  -2
   6  10   2 80.0216 2.33838   1
   6  10   2 87.4308 2.99557  -3
   0   4   8 87.4308 2.99557  -2
   6  10   2 87.4308 2.99557   1
   7  10   2 6.14152 1.92688   1
   4   8   5 48.1374 2.71036  -3
   3   7   6 48.1374 2.71036  -2
   1  11   2 48.1374 2.71036   1
   3   7   6 50.9855 2.81149  -3
   4   8   5 50.9855 2.81149  -2
   1  11   2 50.9855 2.81149   1
   2  11   2 1.52780 0.85750   1
   5   9   4 30.2518 2.72325  -3
   2   6   7 30.2518 2.72325  -2
   3  11   2 30.2518 2.72325   1
   2   6   7 27.4477 1.50887  -3
   5   9   4 27.4477 1.50887  -2
   3  11   2 27.4477 1.50887   1
   4  11   2 6.06573 1.06406   1
   6  10   3 64.3187 2.85375  -3
   1   5   8 64.3187 2.85375  -2
   5  11   2 64.3187 2.85375   1
   1   5   8 48.3352 2.08143  -3
   6  10   3 48.3352 2.08143  -2
   5  11   2 48.3352 2.08143   1
   4   8   6 37.7933 2.04798  -3
   4   8   6 37.7933 2.04798  -2
   0  12   2 37.7933 2.04798   1
   1  12   2 3.99257 0.89857   1
   5   9   5 37.8198 2.34169  -3
   3   7   7 37.8198 2.34169  -2
   2  12   2 37.8198 2.34169   1
   3   7   7 28.5629 2.01027  -3
   5   9   5 28.5629 2.01027  -2
   2  12   2 28.5629 2.01027   1
   3  12   2 3.89156 1.08754   1
   3   3   0 1179.94 13.8828  -3
   3   3   0 1179.94 13.8828  -2
   0   0   3 1179.94 13.8828   1
   0   1   3 -0.4381 0.32617   1
   3   3   1 124.913 1.67586  -3
   2   4   0 124.913 1.67586  -2
   1   1   3 124.913 1.67586   1
   2   4   0 92.5251 1.57043  -3
   3   3   1 92.5251 1.57043  -2
   1   1   3 92.5251 1.57043   1
   2   4   1 335.000 2.20139  -3
   2   4   1 335.000 2.20139  -2
   0   2   3 335.000 2.20139   1
   1   2   3 69.2736 0.68713   1
   1   5   0 904.810 7.79039  -3
   3   3   2 904.810 7.79039  -2
   2   2   3 904.810 7.79039   1
   3   3   2 918.877 7.35528  -3
   1   5   0 918.877 7.35528  -2
   2   2   3 918.877 7.35528   1
   0   3   3 -0.2137 0.27887   1
   2   4   2 120.300 1.32854  -3
   1   5   1 120.300 1.32854  -2
   1   3   3 120.300 1.32854   1
   1   5   1 158.203 1.62581  -3
   2   4   2 158.203 1.62581  -2
   1   3   3 158.203 1.62581   1
   2   3   3 16.6849 0.39257   1
   3   3   3 110.377 1.64854  -3
   0   6   0 110.377 1.64854  -2
   3   3   3 110.377 1.64854   1
   0   6   0 66.0592 1.37770  -3
   3   3   3 66.0592 1.37770  -2
   3   3   3 66.0592 1.37770   1
   1   5   2 678.547 4.22586  -3
   1   5   2 678.547 4.22586  -2
   0   4   3 678.547 4.22586   1
   1   4   3 111.602 0.88607   1
   2   4   3 35.6632 0.85560  -3
   0   6   1 35.6632 0.85560  -2
   2   4   3 35.6632 0.85560   1
   0   6   1 41.2079 0.89771  -3
   2   4   3 41.2079 0.89771  -2
   2   4   3 41.2079 0.89771   1
   3   4   3 52.1353 0.68687   1
   1   7   0 406.446 4.03838  -3
   3   3   4 406.446 4.03838  -2
   4   4   3 406.446 4.03838   1
   3   3   4 427.867 4.40239  -3
   1   7   0 427.867 4.40239  -2
   4   4   3 427.867 4.40239   1
   0   5   3 -0.3429 0.31024   1
   0   6   2 66.1013 0.97126  -3
   1   5   3 66.1013 0.97126  -2
   1   5   3 66.1013 0.97126   1
   1   5   3 103.857 1.26211  -3
   0   6   2 103.857 1.26211  -2
   1   5   3 103.857 1.26211   1
   2   5   3 1.39501 0.26003   1
   1   7   1 223.574 1.91184  -3
   2   4   4 223.574 1.91184  -2
   3   5   3 223.574 1.91184   1
   2   4   4 211.673 2.00093  -3
   1   7   1 211.673 2.00093  -2
   3   5   3 211.673 2.00093   1
   4   5   3 4.85946 0.30266   1
   3   3   5 72.0253 1.48329  -3
   2   8   0 72.0253 1.48329  -2
   5   5   3 72.0253 1.48329   1
   2   8   0 45.5134 1.56517  -3
   3   3   5 45.5134 1.56517  -2
   5   5   3 45.5134 1.56517   1
   0   6   3 4.71257 0.44673  -3
   0   6   3 4.71257 0.44673  -2
   0   6   3 4.71257 0.44673   1
   1   6   3 82.7115 0.81312   1
   1   5   4 315.619 2.54343  -3
   1   7   2 315.619 2.54343  -2
   2   6   3 315.619 2.54343   1
   1   7   2 302.986 2.34823  -3
   1   5   4 302.986 2.34823  -2
   2   6   3 302.986 2.34823   1
   3   6   3 43.1074 0.71441   1
   2   8   1 8.91789 0.64125  -3
   2   4   5 8.91789 0.64125  -2
   4   6   3 8.91789 0.64125   1
   2   4   5 12.7859 0.73354  -3
   2   8   1 12.7859 0.73354  -2
   4   6   3 12.7859 0.73354   1
   5   6   3 5.75144 0.35699   1
   3   9   0 161.867 2.97660  -3
   3   3   6 161.867 2.97660  -2
   6   6   3 161.867 2.97660   1
   3   3   6 166.862 3.34768  -3
   3   9   0 166.862 3.34768  -2
   6   6   3 166.862 3.34768   1
   0   7   3 -0.1925 0.41996   1
   1   7   3 121.837 1.57414  -3
   0   6   4 121.837 1.57414  -2
   1   7   3 121.837 1.57414   1
   0   6   4 102.051 1.41486  -3
   1   7   3 102.051 1.41486  -2
   1   7   3 102.051 1.41486   1
   2   7   3 0.29956 0.31074   1
   2   8   2 39.0499 1.00192  -3
   1   5   5 39.0499 1.00192  -2
   3   7   3 39.0499 1.00192   1
   1   5   5 61.2042 1.27278  -3
   2   8   2 61.2042 1.27278  -2
   3   7   3 61.2042 1.27278   1
   4   7   3 0.55520 0.34105   1
   2   4   6 141.156 2.11050  -3
   3   9   1 141.156 2.11050  -2
   5   7   3 141.156 2.11050   1
   3   9   1 144.165 1.86238  -3
   2   4   6 144.165 1.86238  -2
   5   7   3 144.165 1.86238   1
   6   7   3 -0.3941 0.36609   1
   3   3   7 22.6635 1.91226  -3
   4  10   0 22.6635 1.91226  -2
   7   7   3 22.6635 1.91226   1
   4  10   0 9.80830 2.37499  -3
   3   3   7 9.80830 2.37499  -2
   7   7   3 9.80830 2.37499   1
   1   7   4 152.846 2.10477  -3
   1   7   4 152.846 2.10477  -2
   0   8   3 152.846 2.10477   1
   1   8   3 38.2354 0.83019   1
   2   8   3 20.3757 0.82009  -3
   0   6   5 20.3757 0.82009  -2
   2   8   3 20.3757 0.82009   1
   0   6   5 24.2722 0.94079  -3
   2   8   3 24.2722 0.94079  -2
   2   8   3 24.2722 0.94079   1
   3   8   3 20.8765 0.62658   1
   3   9   2 119.589 1.75047  -3
   1   5   6 119.589 1.75047  -2
   4   8   3 119.589 1.75047   1
   1   5   6 125.376 1.80614  -3
   3   9   2 125.376 1.80614  -2
   4   8   3 125.376 1.80614   1
   5   8   3 6.92662 0.43173   1
   2   4   7 10.5102 0.90487  -3
   4  10   1 10.5102 0.90487  -2
   6   8   3 10.5102 0.90487   1
   7   8   3 -4.4597 10.5180   1
   5  11   0 60.3397 3.65617  -3
   3   3   8 60.3397 3.65617  -2
   8   8   3 60.3397 3.65617   1
   3   3   8 55.5980 3.16227  -3
   5  11   0 55.5980 3.16227  -2
   8   8   3 55.5980 3.16227   1
   0   9   3 -0.8040 0.52342   1
   1   7   5 55.9977 1.61332  -3
   2   8   4 55.9977 1.61332  -2
   1   9   3 55.9977 1.61332   1
   2   8   4 43.7967 1.42219  -3
   1   7   5 43.7967 1.42219  -2
   1   9   3 43.7967 1.42219   1
   2   9   3 1.76034 0.37100   1
   0   6   6 74.2978 1.46233  -3
   3   9   3 74.2978 1.46233  -2
   3   9   3 74.2978 1.46233   1
   3   9   3 79.3634 1.37993  -3
   0   6   6 79.3634 1.37993  -2
   3   9   3 79.3634 1.37993   1
   4   9   3 3.19023 0.37798   1
   1   5   7 21.8669 1.24129  -3
   4  10   2 21.8669 1.24129  -2
   5   9   3 21.8669 1.24129   1
   4  10   2 13.7399 1.21230  -3
   1   5   7 13.7399 1.21230  -2
   5   9   3 13.7399 1.21230   1
   6   9   3 2.22023 0.69043   1
   2   4   8 51.5667 2.34088  -3
   5  11   1 51.5667 2.34088  -2
   7   9   3 51.5667 2.34088   1
   2   4   8 64.6182 9.24745  -3
   3   4   8 64.6182 9.24745  -3
   5  11   1 64.6182 9.24745  -2
   7   9   3 64.6182 9.24745   1
   5  11   1 58.4799 2.52936  -3
   2   4   8 58.4799 2.52936  -2
   7   9   3 58.4799 2.52936   1
   2   8   5 26.8370 1.94989  -3
   2   8   5 26.8370 1.94989  -2
   0  10   3 26.8370 1.94989   1
   1  10   3 72.8174 3.69184   1
   3   9   4 64.3623 2.29819  -3
   1   7   6 64.3623 2.29819  -2
   2  10   3 64.3623 2.29819   1
   1   7   6 67.7631 2.89953  -3
   3   9   4 67.7631 2.89953  -2
   2  10   3 67.7631 2.89953   1
   3  10   3 8.92454 1.07030   1
   0   6   7 18.0414 1.32859  -3
   4  10   3 18.0414 1.32859  -2
   4  10   3 18.0414 1.32859   1
   4  10   3 13.8906 1.33820  -3
   0   6   7 13.8906 1.33820  -2
   4  10   3 13.8906 1.33820   1
   5  10   3 5.53228 1.02422   1
   5  11   2 48.3261 4.50134  -3
   1   5   8 48.3261 4.50134  -2
   6  10   3 48.3261 4.50134   1
   1   5   8 47.6223 2.20532  -3
   5  11   2 47.6223 2.20532  -2
   6  10   3 47.6223 2.20532   1
   0  11   3 1.68376 1.10685   1
   2   8   6 37.2036 1.76545  -3
   3   9   5 37.2036 1.76545  -2
   1  11   3 37.2036 1.76545   1
   3   9   5 37.2284 1.86991  -3
   2   8   6 37.2284 1.86991  -2
   1  11   3 37.2284 1.86991   1
   2  11   3 1.51635 0.74151   1
   4  10   4 17.6985 1.45913  -3
   1   7   7 17.6985 1.45913  -2
   3  11   3 17.6985 1.45913   1
   1   7   7 21.3815 1.80912  -3
   4  10   4 21.3815 1.80912  -2
   3  11   3 21.3815 1.80912   1
   3   9   6 41.7505 2.86112  -3
   3   9   6 41.7505 2.86112  -2
   0  12   3 41.7505 2.86112   1
   4   4   0 3104.99 33.0814  -3
   4   4   0 3104.99 33.0814  -2
   0   0   4 3104.99 33.0814   1
   0   1   4 -1.0838 0.45475   1
   3   5   0 1189.95 10.1015  -3
   4   4   1 1189.95 10.1015  -2
   1   1   4 1189.95 10.1015   1
   4   4   1 1253.63 10.8223  -3
   3   5   0 1253.63 10.8223  -2
   1   1   4 1253.63 10.8223   1
   3   5   1 405.131 2.80254  -3
   3   5   1 405.131 2.80254  -2
   0   2   4 405.131 2.80254   1
   1   2   4 21.1493 0.43546   1
   4   4   2 1857.80 14.1761  -3
   2   6   0 1857.80 14.1761  -2
   2   2   4 1857.80 14.1761   1
   2   6   0 2016.47 15.6250  -3
   4   4   2 2016.47 15.6250  -2
   2   2   4 2016.47 15.6250   1
   0   3   4 -0.4891 0.36689   1
   3   5   2 897.382 5.28566  -3
   2   6   1 897.382 5.28566  -2
   1   3   4 897.382 5.28566   1
   2   6   1 1047.79 5.91476  -3
   3   5   2 1047.79 5.91476  -2
   1   3   4 1047.79 5.91476   1
   2   3   4 10.7869 0.35476   1
   4   4   3 477.594 4.25670  -3
   1   7   0 477.594 4.25670  -2
   3   3   4 477.594 4.25670   1
   1   7   0 452.129 4.74677  -3
   4   4   3 452.129 4.74677  -2
   3   3   4 452.129 4.74677   1
   2   6   2 1213.51 7.14324  -3
   2   6   2 1213.51 7.14324  -2
   0   4   4 1213.51 7.14324   1
   1   4   4 55.7015 0.74832   1
   1   7   1 229.407 2.01624  -3
   3   5   3 229.407 2.01624  -2
   2   4   4 229.407 2.01624   1
   3   5   3 210.557 1.84972  -3
   1   7   1 210.557 1.84972  -2
   2   4   4 210.557 1.84972   1
   3   4   4 22.5484 0.49113   1
   4   4   4 585.638 5.71926  -3
   0   8   0 585.638 5.71926  -2
   4   4   4 585.638 5.71926   1
   0   8   0 683.075 7.07530  -3
   4   4   4 683.075 7.07530  -2
   4   4   4 683.075 7.07530   1
   0   5   4 -0.3896 0.39795   1
   2   6   3 393.986 3.13129  -3
   1   7   2 393.986 3.13129  -2
   1   5   4 393.986 3.13129   1
   1   7   2 348.759 2.67379  -3
   2   6   3 348.759 2.67379  -2
   1   5   4 348.759 2.67379   1
   2   5   4 1.08178 0.29137   1
   0   8   1 558.556 4.46270  -3
   3   5   4 558.556 4.46270  -2
   3   5   4 558.556 4.46270   1
   3   5   4 460.022 3.83430  -3
   0   8   1 460.022 3.83430  -2
   3   5   4 460.022 3.83430   1
   4   5   4 2.03461 0.30237   1
   1   9   0 87.2604 2.18979  -3
   4   4   5 87.2604 2.18979  -2
   5   5   4 87.2604 2.18979   1
   4   4   5 88.8682 2.52281  -3
   1   9   0 88.8682 2.52281  -2
   5   5   4 88.8682 2.52281   1
   1   7   3 149.669 1.63206  -3
   1   7   3 149.669 1.63206  -2
   0   6   4 149.669 1.63206   1
   1   6   4 43.2835 0.83989   1
   2   6   4 391.093 3.66372  -3
   0   8   2 391.093 3.66372  -2
   2   6   4 391.093 3.66372   1
   0   8   2 433.976 3.56794  -3
   2   6   4 433.976 3.56794  -2
   2   6   4 433.976 3.56794   1
   3   6   4 17.4838 0.50546   1
   1   9   1 91.7935 1.36746  -3
   3   5   5 91.7935 1.36746  -2
   4   6   4 91.7935 1.36746   1
   3   5   5 80.9203 1.49071  -3
   1   9   1 80.9203 1.49071  -2
   4   6   4 80.9203 1.49071   1
   5   6   4 4.03843 0.38613   1
   2  10   0 197.582 3.85615  -3
   4   4   6 197.582 3.85615  -2
   6   6   4 197.582 3.85615   1
   4   4   6 176.678 3.94498  -3
   2  10   0 176.678 3.94498  -2
   6   6   4 176.678 3.94498   1
   0   7   4 -0.8670 0.53451   1
   0   8   3 235.286 2.38587  -3
   1   7   4 235.286 2.38587  -2
   1   7   4 235.286 2.38587   1
   1   7   4 195.176 2.19502  -3
   0   8   3 195.176 2.19502  -2
   1   7   4 195.176 2.19502   1
   2   7   4 0.54817 0.37266   1
   1   9   2 80.0689 1.39291  -3
   2   6   5 80.0689 1.39291  -2
   3   7   4 80.0689 1.39291   1
   2   6   5 86.1267 1.68919  -3
   1   9   2 86.1267 1.68919  -2
   3   7   4 86.1267 1.68919   1
   4   7   4 0.13084 0.34518   1
   3   5   6 172.230 2.60852  -3
   2  10   1 172.230 2.60852  -2
   5   7   4 172.230 2.60852   1
   2  10   1 200.400 2.49809  -3
   3   5   6 200.400 2.49809  -2
   5   7   4 200.400 2.49809   1
   6   7   4 0.36823 0.45433   1
   4   4   7 26.3712 2.03139  -3
   3  11   0 26.3712 2.03139  -2
   7   7   4 26.3712 2.03139   1
   3  11   0 22.1362 1.85581  -3
   4   4   7 22.1362 1.85581  -2
   7   7   4 22.1362 1.85581   1
   0   8   4 146.207 2.07298  -3
   0   8   4 146.207 2.07298  -2
   0   8   4 146.207 2.07298   1
   1   8   4 18.5964 0.65778   1
   1   9   3 73.5635 1.44881  -3
   1   7   5 73.5635 1.44881  -2
   2   8   4 73.5635 1.44881   1
   1   7   5 71.1595 1.50981  -3
   1   9   3 71.1595 1.50981  -2
   2   8   4 71.1595 1.50981   1
   3   8   4 11.9553 0.51235   1
   2   6   6 112.608 2.03554  -3
   2  10   2 112.608 2.03554  -2
   4   8   4 112.608 2.03554   1
   2  10   2 128.274 1.81668  -3
   2   6   6 128.274 1.81668  -2
   4   8   4 128.274 1.81668   1
   3  11   1 26.8472 1.55959  -3
   3   5   7 26.8472 1.55959  -2
   6   8   4 26.8472 1.55959   1
   3   5   7 97.1520 4.08725  -3
   3  11   1 97.1520 4.08725  -2
   6   8   4 97.1520 4.08725   1
   7   8   4 -0.4778 1.63486   1
   4  12   0 62.8750 3.62989  -3
   4   4   8 62.8750 3.62989  -2
   8   8   4 62.8750 3.62989   1
   4   4   8 48.7054 3.10844  -3
   4  12   0 48.7054 3.10844  -2
   8   8   4 48.7054 3.10844   1
   0   9   4 -0.5391 0.65297   1
   0   8   5 61.5912 1.64900  -3
   1   9   4 61.5912 1.64900  -2
   1   9   4 61.5912 1.64900   1
   1   9   4 57.0037 1.80597  -3
   0   8   5 57.0037 1.80597  -2
   1   9   4 57.0037 1.80597   1
   2   9   4 10.4532 5.21261   1
   1   7   6 80.6415 2.49097  -3
   2  10   3 80.6415 2.49097  -2
   3   9   4 80.6415 2.49097   1
   2  10   3 94.9582 2.16439  -3
   1   7   6 94.9582 2.16439  -2
   3   9   4 94.9582 2.16439   1
   4   9   4 2.20765 0.56520   1
   3  11   2 19.5319 1.32452  -3
   2   6   7 19.5319 1.32452  -2
   5   9   4 19.5319 1.32452   1
   2   6   7 22.6377 2.04642  -3
   3  11   2 22.6377 2.04642  -2
   5   9   4 22.6377 2.04642   1
   6   9   4 1.44511 0.63857   1
   4  12   1 70.6509 3.96297  -3
   3   5   8 70.6509 3.96297  -2
   7   9   4 70.6509 3.96297   1
   3   5   8 57.0099 3.35109  -3
   4  12   1 57.0099 3.35109  -2
   7   9   4 57.0099 3.35109   1
   1   9   5 45.1772 1.62690  -3
   1   9   5 45.1772 1.62690  -2
   0  10   4 45.1772 1.62690   1
   1  10   4 4.47856 0.76425   1
   2  10   4 51.5542 1.72141  -3
   0   8   6 51.5542 1.72141  -2
   2  10   4 51.5542 1.72141   1
   0   8   6 45.3003 1.81151  -3
   2  10   4 45.3003 1.81151  -2
   2  10   4 45.3003 1.81151   1
   3  10   4 3.77230 0.68841   1
   1   7   7 28.2829 2.06205  -3
   3  11   3 28.2829 2.06205  -2
   4  10   4 28.2829 2.06205   1
   3  11   3 29.0676 2.08541  -3
   1   7   7 29.0676 2.08541  -2
   4  10   4 29.0676 2.08541   1
   5  10   4 2.95331 1.08667   1
   0  11   4 3.52558 4.39018   1
   2  10   5 39.2893 2.14431  -3
   1   9   6 39.2893 2.14431  -2
   1  11   4 39.2893 2.14431   1
   1   9   6 34.3570 2.30684  -3
   2  10   5 34.3570 2.30684  -2
   1  11   4 34.3570 2.30684   1
   2  11   4 11.5613 6.37148   1
   0   8   7 25.0361 2.51514  -3
   3  11   4 25.0361 2.51514  -2
   3  11   4 25.0361 2.51514   1
   3  11   4 26.9151 2.49610  -3
   0   8   7 26.9151 2.49610  -2
   3  11   4 26.9151 2.49610   1
   5   5   0 159.651 3.71062  -3
   5   5   0 159.651 3.71062  -2
   0   0   5 159.651 3.71062   1
   0   1   5 0.00969 0.48069   1
   5   5   1 70.0021 1.74439  -3
   4   6   0 70.0021 1.74439  -2
   1   1   5 70.0021 1.74439   1
   4   6   0 48.9909 1.58757  -3
   5   5   1 48.9909 1.58757  -2
   1   1   5 48.9909 1.58757   1
   4   6   1 33.3199 0.98612  -3
   4   6   1 33.3199 0.98612  -2
   0   2   5 33.3199 0.98612   1
   1   2   5 9.88646 0.41769   1
   3   7   0 140.622 2.18929  -3
   5   5   2 140.622 2.18929  -2
   2   2   5 140.622 2.18929   1
   5   5   2 137.121 2.19735  -3
   3   7   0 137.121 2.19735  -2
   2   2   5 137.121 2.19735   1
   0   3   5 -0.1630 0.40454   1
   3   7   1 69.9892 1.21593  -3
   4   6   2 69.9892 1.21593  -2
   1   3   5 69.9892 1.21593   1
   4   6   2 46.1952 1.03947  -3
   3   7   1 46.1952 1.03947  -2
   1   3   5 46.1952 1.03947   1
   2   3   5 3.10609 0.32327   1
   5   5   3 73.9265 1.92180  -3
   2   8   0 73.9265 1.92180  -2
   3   3   5 73.9265 1.92180   1
   2   8   0 42.9839 1.51261  -3
   5   5   3 42.9839 1.51261  -2
   3   3   5 42.9839 1.51261   1
   3   7   2 114.642 1.64032  -3
   3   7   2 114.642 1.64032  -2
   0   4   5 114.642 1.64032   1
   1   4   5 19.0171 0.56830   1
   4   6   3 10.8262 0.68331  -3
   2   8   1 10.8262 0.68331  -2
   2   4   5 10.8262 0.68331   1
   2   8   1 8.06526 0.70382  -3
   4   6   3 8.06526 0.70382  -2
   2   4   5 8.06526 0.70382   1
   3   4   5 8.60935 0.42334   1
   5   5   4 91.1630 1.85558  -3
   1   9   0 91.1630 1.85558  -2
   4   4   5 91.1630 1.85558   1
   1   9   0 94.3026 2.85725  -3
   5   5   4 94.3026 2.85725  -2
   4   4   5 94.3026 2.85725   1
   0   5   5 -0.1615 0.61650   1
   2   8   2 39.1049 1.22706  -3
   3   7   3 39.1049 1.22706  -2
   1   5   5 39.1049 1.22706   1
   3   7   3 63.7848 1.38999  -3
   2   8   2 63.7848 1.38999  -2
   1   5   5 63.7848 1.38999   1
   2   5   5 -0.1609 0.38103   1
   4   6   4 68.2712 1.42505  -3
   1   9   1 68.2712 1.42505  -2
   3   5   5 68.2712 1.42505   1
   1   9   1 85.9863 1.62707  -3
   4   6   4 85.9863 1.62707  -2
   3   5   5 85.9863 1.62707   1
   4   5   5 1.16644 0.36097   1
   5   5   5 52.9523 2.33598  -3
   0  10   0 52.9523 2.33598  -2
   5   5   5 52.9523 2.33598   1
   0  10   0 35.4563 2.13535  -3
   5   5   5 35.4563 2.13535  -2
   5   5   5 35.4563 2.13535   1
   2   8   3 15.0165 0.83311  -3
   2   8   3 15.0165 0.83311  -2
   0   6   5 15.0165 0.83311   1
   1   6   5 16.3238 0.55411   1
   1   9   2 71.7174 1.43000  -3
   3   7   4 71.7174 1.43000  -2
   2   6   5 71.7174 1.43000   1
   3   7   4 72.9435 1.54435  -3
   1   9   2 72.9435 1.54435  -2
   2   6   5 72.9435 1.54435   1
   3   6   5 9.49203 0.45982   1
   4   6   5 21.8363 0.93084  -3
   0  10   1 21.8363 0.93084  -2
   4   6   5 21.8363 0.93084   1
   0  10   1 15.2523 0.83053  -3
   4   6   5 15.2523 0.83053  -2
   4   6   5 15.2523 0.83053   1
   5   6   5 0.98837 0.39682   1
   5   5   6 59.3778 3.45957  -3
   1  11   0 59.3778 3.45957  -2
   6   6   5 59.3778 3.45957   1
   1  11   0 45.4951 2.01041  -3
   5   5   6 45.4951 2.01041  -2
   6   6   5 45.4951 2.01041   1
   0   7   5 0.47556 0.68712   1
   1   9   3 56.3753 1.59487  -3
   2   8   4 56.3753 1.59487  -2
   1   7   5 56.3753 1.59487   1
   2   8   4 41.9955 1.39584  -3
   1   9   3 41.9955 1.39584  -2
   1   7   5 41.9955 1.39584   1
   2   7   5 0.56114 0.40594   1
   3   7   5 45.4088 1.51113  -3
   0  10   2 45.4088 1.51113  -2
   3   7   5 45.4088 1.51113   1
   0  10   2 27.3196 1.02121  -3
   3   7   5 27.3196 1.02121  -2
   3   7   5 27.3196 1.02121   1
   4   7   5 1.11292 0.42115   1
   1  11   1 51.2831 1.66534  -3
   4   6   6 51.2831 1.66534  -2
   5   7   5 51.2831 1.66534   1
   4   6   6 144.230 4.11858  -3
   1  11   1 144.230 4.11858  -2
   5   7   5 144.230 4.11858   1
   5   5   7 19.5213 2.37024  -3
   2  12   0 19.5213 2.37024  -2
   7   7   5 19.5213 2.37024   1
   2  12   0 16.2690 2.10599  -3
   5   5   7 16.2690 2.10599  -2
   7   7   5 16.2690 2.10599   1
   1   9   4 47.2669 1.75396  -3
   1   9   4 47.2669 1.75396  -2
   0   8   5 47.2669 1.75396   1
   1   8   5 8.15939 0.60408   1
   0  10   3 23.4357 1.63809  -3
   2   8   5 23.4357 1.63809  -2
   2   8   5 23.4357 1.63809   1
   2   8   5 27.4278 1.34856  -3
   0  10   3 27.4278 1.34856  -2
   2   8   5 27.4278 1.34856   1
   3   8   5 5.73199 0.55144   1
   1  11   2 37.8742 1.50751  -3
   3   7   6 37.8742 1.50751  -2
   4   8   5 37.8742 1.50751   1
   3   7   6 43.6638 1.94570  -3
   1  11   2 43.6638 1.94570  -2
   4   8   5 43.6638 1.94570   1
   5   8   5 0.81007 0.54016   1
   4   6   7 17.9795 1.69989  -3
   2  12   1 17.9795 1.69989  -2
   6   8   5 17.9795 1.69989   1
   2  12   1 12.9937 1.57473  -3
   4   6   7 12.9937 1.57473  -2
   6   8   5 12.9937 1.57473   1
   0   9   5 -3.4886 1.70568   1
   0  10   4 27.3788 1.76375  -3
   1   9   5 27.3788 1.76375  -2
   1   9   5 27.3788 1.76375   1
   1   9   5 34.0784 1.74335  -3
   0  10   4 34.0784 1.74335  -2
   1   9   5 34.0784 1.74335   1
   1  11   3 39.9390 2.31987  -3
   2   8   6 39.9390 2.31987  -2
   3   9   5 39.9390 2.31987   1
   2   8   6 36.7340 1.65452  -3
   1  11   3 36.7340 1.65452  -2
   3   9   5 36.7340 1.65452   1
   4   9   5 1.07582 0.65921   1
   2  12   2 15.5841 2.20042  -3
   3   7   7 15.5841 2.20042  -2
   5   9   5 15.5841 2.20042   1
   3   7   7 20.4459 1.47140  -3
   2  12   2 20.4459 1.47140  -2
   5   9   5 20.4459 1.47140   1
   0  10   5 31.7119 1.97458  -3
   0  10   5 31.7119 1.97458  -2
   0  10   5 31.7119 1.97458   1
   1  10   5 2.44585 0.83221   1
   1  11   4 29.6080 1.90267  -3
   1   9   6 29.6080 1.90267  -2
   2  10   5 29.6080 1.90267   1
   1   9   6 27.8628 1.82533  -3
   1  11   4 27.8628 1.82533  -2
   2  10   5 27.8628 1.82533   1
   3  10   5 3.09052 1.02904   1
   6   6   0 747.034 11.0230  -3
   6   6   0 747.034 11.0230  -2
   0   0   6 747.034 11.0230   1
   0   1   6 -0.1917 0.78131   1
   6   6   1 443.414 5.85005  -3
   5   7   0 443.414 5.85005  -2
   1   1   6 443.414 5.85005   1
   5   7   0 379.905 5.05999  -3
   6   6   1 379.905 5.05999  -2
   1   1   6 379.905 5.05999   1
   5   7   1 256.915 2.76226  -3
   5   7   1 256.915 2.76226  -2
   0   2   6 256.915 2.76226   1
   1   2   6 1.97883 0.44084   1
   6   6   2 471.298 5.73758  -3
   4   8   0 471.298 5.73758  -2
   2   2   6 471.298 5.73758   1
   4   8   0 534.220 6.55117  -3
   6   6   2 534.220 6.55117  -2
   2   2   6 534.220 6.55117   1
   0   3   6 -0.8156 0.63202   1
   4   8   1 368.913 3.59713  -3
   5   7   2 368.913 3.59713  -2
   1   3   6 368.913 3.59713   1
   5   7   2 314.350 3.14540  -3
   4   8   1 314.350 3.14540  -2
   1   3   6 314.350 3.14540   1
   2   3   6 0.68767 0.42241   1
   3   9   0 192.256 3.32259  -3
   6   6   3 192.256 3.32259  -2
   3   3   6 192.256 3.32259   1
   6   6   3 201.203 3.47732  -3
   3   9   0 201.203 3.47732  -2
   3   3   6 201.203 3.47732   1
   4   8   2 343.233 3.39828  -3
   4   8   2 343.233 3.39828  -2
   0   4   6 343.233 3.39828   1
   1   4   6 6.42355 0.54068   1
   3   9   1 158.594 2.39629  -3
   5   7   3 158.594 2.39629  -2
   2   4   6 158.594 2.39629   1
   5   7   3 139.066 2.27954  -3
   3   9   1 139.066 2.27954  -2
   2   4   6 139.066 2.27954   1
   3   4   6 3.53059 0.43400   1
   6   6   4 173.279 2.71637  -3
   2  10   0 173.279 2.71637  -2
   4   4   6 173.279 2.71637   1
   2  10   0 222.839 4.44809  -3
   6   6   4 222.839 4.44809  -2
   4   4   6 222.839 4.44809   1
   0   5   6 0.22301 0.75738   1
   4   8   3 171.118 2.52711  -3
   3   9   2 171.118 2.52711  -2
   1   5   6 171.118 2.52711   1
   3   9   2 155.963 2.35385  -3
   4   8   3 155.963 2.35385  -2
   1   5   6 155.963 2.35385   1
   2   5   6 1.09915 0.52258   1
   5   7   4 163.986 2.37072  -3
   2  10   1 163.986 2.37072  -2
   3   5   6 163.986 2.37072   1
   2  10   1 220.879 3.13380  -3
   5   7   4 220.879 3.13380  -2
   3   5   6 220.879 3.13380   1
   4   5   6 1.37892 0.48729   1
   6   6   5 145.789 5.49897  -3
   1  11   0 145.789 5.49897  -2
   5   5   6 145.789 5.49897   1
   1  11   0 54.8470 3.23842  -3
   6   6   5 54.8470 3.23842  -2
   5   5   6 54.8470 3.23842   1
   3   9   3 92.3049 2.12753  -3
   3   9   3 92.3049 2.12753  -2
   0   6   6 92.3049 2.12753   1
   1   6   6 6.52663 0.62173   1
   4   8   4 134.175 2.38750  -3
   2  10   2 134.175 2.38750  -2
   2   6   6 134.175 2.38750   1
   2  10   2 146.365 2.33137  -3
   4   8   4 146.365 2.33137  -2
   2   6   6 146.365 2.33137   1
   1  11   1 58.3574 1.78819  -3
   5   7   5 58.3574 1.78819  -2
   4   6   6 58.3574 1.78819   1
   5   7   5 61.2401 2.53866  -3
   1  11   1 61.2401 2.53866  -2
   4   6   6 61.2401 2.53866   1
   5   6   6 0.20598 0.79075   1
   6   6   6 54.8656 3.70203  -3
   0  12   0 54.8656 3.70203  -2
   6   6   6 54.8656 3.70203   1
   0  12   0 53.7852 3.78798  -3
   6   6   6 53.7852 3.78798  -2
   6   6   6 53.7852 3.78798   1
   2  10   3 103.588 2.58889  -3
   3   9   4 103.588 2.58889  -2
   1   7   6 103.588 2.58889   1
   3   9   4 83.4662 2.43021  -3
   2  10   3 83.4662 2.43021  -2
   1   7   6 83.4662 2.43021   1
   1  11   2 44.7553 1.88323  -3
   4   8   5 44.7553 1.88323  -2
   3   7   6 44.7553 1.88323   1
   4   8   5 53.0302 2.45042  -3
   1  11   2 53.0302 2.45042  -2
   3   7   6 53.0302 2.45042   1
   4   7   6 1.32569 0.79906   1
   0  12   1 88.5071 2.42034  -3
   5   7   6 88.5071 2.42034  -2
   5   7   6 88.5071 2.42034   1
   5   7   6 69.1658 2.96502  -3
   0  12   1 69.1658 2.96502  -2
   5   7   6 69.1658 2.96502   1
   6   7   6 6.27333 1.51685   1
   2  10   4 53.4112 2.29983  -3
   2  10   4 53.4112 2.29983  -2
   0   8   6 53.4112 2.29983   1
   3   9   5 44.4255 2.08068  -3
   1  11   3 44.4255 2.08068  -2
   2   8   6 44.4255 2.08068   1
   1  11   3 41.4377 2.13608  -3
   3   9   5 41.4377 2.13608  -2
   2   8   6 41.4377 2.13608   1
   3   8   6 8.48715 6.47495   1
   4   8   6 41.9502 1.99569  -3
   0  12   2 41.9502 1.99569  -2
   4   8   6 41.9502 1.99569   1
   0  12   2 46.7345 2.18901  -3
   4   8   6 46.7345 2.18901  -2
   4   8   6 46.7345 2.18901   1
   5   8   6 2.03065 0.87297   1
   1  11   4 51.8058 3.11792  -3
   2  10   5 51.8058 3.11792  -2
   1   9   6 51.8058 3.11792   1
   2  10   5 46.3339 1.96215  -3
   1  11   4 46.3339 1.96215  -2
   1   9   6 46.3339 1.96215   1
   0  12   3 65.3178 6.14772  -3
   3   9   6 65.3178 6.14772  -2
   3   9   6 65.3178 6.14772   1
   3   9   6 39.9811 3.36144  -3
   0  12   3 39.9811 3.36144  -2
   3   9   6 39.9811 3.36144   1
   7   7   0 15.5248 2.53505  -3
   7   7   0 15.5248 2.53505  -2
   0   0   7 15.5248 2.53505   1
   0   1   7 -0.2055 0.83935   1
   6   8   0 9.41506 1.35871  -3
   7   7   1 9.41506 1.35871  -2
   1   1   7 9.41506 1.35871   1
   7   7   1 12.8510 1.48248  -3
   6   8   0 12.8510 1.48248  -2
   1   1   7 12.8510 1.48248   1
   6   8   1 2.95801 0.81990  -3
   6   8   1 2.95801 0.81990  -2
   0   2   7 2.95801 0.81990   1
   1   2   7 0.89922 0.52439   1
   5   9   0 16.1952 1.20017  -3
   7   7   2 16.1952 1.20017  -2
   2   2   7 16.1952 1.20017   1
   7   7   2 18.5520 1.47035  -3
   5   9   0 18.5520 1.47035  -2
   2   2   7 18.5520 1.47035   1
   0   3   7 -0.4135 0.67625   1
   5   9   1 16.0482 0.85880  -3
   6   8   2 16.0482 0.85880  -2
   1   3   7 16.0482 0.85880   1
   6   8   2 10.1708 0.94242  -3
   5   9   1 10.1708 0.94242  -2
   1   3   7 10.1708 0.94242   1
   2   3   7 0.16676 0.47979   1
   7   7   3 68.3498 8.01978  -3
   4  10   0 68.3498 8.01978  -2
   3   3   7 68.3498 8.01978   1
   5   9   2 20.9339 1.34424  -3
   5   9   2 20.9339 1.34424  -2
   0   4   7 20.9339 1.34424   1
   1   4   7 3.02822 0.60134   1
   6   8   3 117.106 4.39009  -3
   4  10   1 117.106 4.39009  -2
   2   4   7 117.106 4.39009   1
   7   7   4 14.7847 2.26006  -3
   3  11   0 14.7847 2.26006  -2
   4   4   7 14.7847 2.26006   1
   4  10   2 99.4132 5.14220  -3
   5   9   3 99.4132 5.14220  -2
   1   5   7 99.4132 5.14220   1
   5   9   3 78.8876 6.18385  -3
   4  10   2 78.8876 6.18385  -2
   1   5   7 78.8876 6.18385   1
   3  11   1 22.4228 1.61741  -3
   6   8   4 22.4228 1.61741  -2
   3   5   7 22.4228 1.61741   1
   6   8   4 20.5937 1.84204  -3
   3  11   1 20.5937 1.84204  -2
   3   5   7 20.5937 1.84204   1
   2  12   0 14.4094 2.10971  -3
   7   7   5 14.4094 2.10971  -2
   5   5   7 14.4094 2.10971   1
   7   7   5 15.7521 2.85137  -3
   2  12   0 15.7521 2.85137  -2
   5   5   7 15.7521 2.85137   1
   4  10   3 16.8802 1.63485  -3
   4  10   3 16.8802 1.63485  -2
   0   6   7 16.8802 1.63485   1
   1   6   7 3.38152 0.83587   1
   5   9   4 24.4249 1.55134  -3
   3  11   2 24.4249 1.55134  -2
   2   6   7 24.4249 1.55134   1
   3  11   2 23.4809 1.57836  -3
   5   9   4 23.4809 1.57836  -2
   2   6   7 23.4809 1.57836   1
   3   6   7 1.73410 0.72497   1
   2  12   1 13.2700 2.23598  -3
   6   8   5 13.2700 2.23598  -2
   4   6   7 13.2700 2.23598   1
   6   8   5 12.2892 1.35767  -3
   2  12   1 12.2892 1.35767  -2
   4   6   7 12.2892 1.35767   1
   5   6   7 5.21449 1.26709   1
   0   7   7 5.98251 7.62911   1
   3  11   3 21.8986 1.67894  -3
   4  10   4 21.8986 1.67894  -2
   1   7   7 21.8986 1.67894   1
   4  10   4 18.6025 1.40919  -3
   3  11   3 18.6025 1.40919  -2
   1   7   7 18.6025 1.40919   1
   2   7   7 0.38969 0.88944   1
   5   9   5 17.9475 1.58986  -3
   2  12   2 17.9475 1.58986  -2
   3   7   7 17.9475 1.58986   1
   2  12   2 17.1914 2.70590  -3
   5   9   5 17.1914 2.70590  -2
   3   7   7 17.1914 2.70590   1
   3  11   4 23.6589 2.95335  -3
   3  11   4 23.6589 2.95335  -2
   0   8   7 23.6589 2.95335   1
   8   8   0 154.957 9.06489  -3
   8   8   0 154.957 9.06489  -2
   0   0   8 154.957 9.06489   1
   8   8   1 112.726 6.18136  -3
   7   9   0 112.726 6.18136  -2
   1   1   8 112.726 6.18136   1
   7   9   0 261.989 9.05725  -3
   8   8   1 261.989 9.05725  -2
   1   1   8 261.989 9.05725   1
   7   9   1 92.2864 3.17889  -3
   7   9   1 92.2864 3.17889  -2
   0   2   8 92.2864 3.17889   1
   1   2   8 10.4129 7.21258   1
   8   8   2 123.284 5.58197  -3
   6  10   0 123.284 5.58197  -2
   2   2   8 123.284 5.58197   1
   6  10   0 101.258 5.54536  -3
   8   8   2 101.258 5.54536  -2
   2   2   8 101.258 5.54536   1
   7   9   2 95.7778 3.63908  -3
   6  10   1 95.7778 3.63908  -2
   1   3   8 95.7778 3.63908   1
   6  10   1 124.579 3.17105  -3
   7   9   2 124.579 3.17105  -2
   1   3   8 124.579 3.17105   1
   2   3   8 2.41284 1.31733   1
   8   8   3 66.8631 3.26557  -3
   5  11   0 66.8631 3.26557  -2
   3   3   8 66.8631 3.26557   1
   5  11   0 72.7941 3.99461  -3
   8   8   3 72.7941 3.99461  -2
   3   3   8 72.7941 3.99461   1
   6  10   2 102.135 2.84990  -3
   6  10   2 102.135 2.84990  -2
   0   4   8 102.135 2.84990   1
   1   4   8 3.92799 1.05154   1
   7   9   3 56.0460 2.43989  -3
   5  11   1 56.0460 2.43989  -2
   2   4   8 56.0460 2.43989   1
   5  11   1 57.2101 2.35952  -3
   7   9   3 57.2101 2.35952  -2
   2   4   8 57.2101 2.35952   1
   3   4   8 7.64943 4.73193   1
   4  12   0 54.8812 4.83264  -3
   8   8   4 54.8812 4.83264  -2
   4   4   8 54.8812 4.83264   1
   8   8   4 50.6826 4.50054  -3
   4  12   0 50.6826 4.50054  -2
   4   4   8 50.6826 4.50054   1
   0   5   8 -0.2849 1.22795   1
   5  11   2 61.8338 2.61764  -3
   6  10   3 61.8338 2.61764  -2
   1   5   8 61.8338 2.61764   1
   6  10   3 55.3024 2.82215  -3
   5  11   2 55.3024 2.82215  -2
   1   5   8 55.3024 2.82215   1
   2   5   8 0.96149 0.75394   1
   4  12   1 58.6961 3.87707  -3
   7   9   4 58.6961 3.87707  -2
   3   5   8 58.6961 3.87707   1
   7   9   4 69.3137 6.51971  -3
   4  12   1 69.3137 6.51971  -2
   3   5   8 69.3137 6.51971   1
   9   9   0 0.49510 4.00274  -3
   9   9   0 0.49510 4.00274  -2
   0   0   9 0.49510 4.00274   1
   0   0   0    0.00    0.00   0
;
_shelx_hkl_checksum   88531
