# Supplementary material for: Compositional Variation in FAPb1–xSnxI3 and Its Impact on the Electronic Structure: A Combined Density Functional Theory and Experimental Study
Source: ACS Appl Mater Interfaces. 2022 May 5;14(30):34253–61. doi: 10.1021/acsami.2c00889 (PMC9353781; doi:10.1021/acsami.2c00889)
Supplement: Supplementary file 2 — am2c00889_si_002.zip [file am2c00889_si_002.zip › FAPb075Sn025I3_295K.cif]

 
data_Pm3m
 
_audit_creation_method            'SHELXL-2018/3'
_shelx_SHELXL_version_number      '2018/3'
_chemical_name_systematic         ?
_chemical_name_common             ?
_chemical_melting_point           ?
_chemical_formula_moiety          ?
_chemical_formula_sum
 'C I3 N2 Pb0.75 Sn0.25' 
_chemical_formula_weight          605.80

loop_
 _atom_type_symbol
 _atom_type_description
 _atom_type_scat_dispersion_real
 _atom_type_scat_dispersion_imag
 _atom_type_scat_source
 'I'  'I'  -0.4742   1.8119
 'International Tables Vol C Tables 4.2.6.8 and 6.1.1.4'
 'Pb'  'Pb'  -3.3944  10.1111
 'International Tables Vol C Tables 4.2.6.8 and 6.1.1.4'
 'Sn'  'Sn'  -0.6537   1.4246
 'International Tables Vol C Tables 4.2.6.8 and 6.1.1.4'
 'N'  'N'   0.0061   0.0033
 'International Tables Vol C Tables 4.2.6.8 and 6.1.1.4'
 'C'  'C'   0.0033   0.0016
 'International Tables Vol C Tables 4.2.6.8 and 6.1.1.4'
 
_space_group_crystal_system       cubic
_space_group_IT_number            221
_space_group_name_H-M_alt         'P m -3 m'
_space_group_name_Hall            '-P 4 2 3'
 
_shelx_space_group_comment
;
The symmetry employed for this shelxl refinement is uniquely defined
by the following loop, which should always be used as a source of
symmetry information in preference to the above space-group names.
They are only intended as comments.
;
 
loop_
 _space_group_symop_operation_xyz
 'x, y, z'
 '-x, -y, z'
 '-x, y, -z'
 'x, -y, -z'
 'z, x, y'
 'z, -x, -y'
 '-z, -x, y'
 '-z, x, -y'
 'y, z, x'
 '-y, z, -x'
 'y, -z, -x'
 '-y, -z, x'
 'y, x, -z'
 '-y, -x, -z'
 'y, -x, z'
 '-y, x, z'
 'x, z, -y'
 '-x, z, y'
 '-x, -z, -y'
 'x, -z, y'
 'z, y, -x'
 'z, -y, x'
 '-z, y, x'
 '-z, -y, -x'
 '-x, -y, -z'
 'x, y, -z'
 'x, -y, z'
 '-x, y, z'
 '-z, -x, -y'
 '-z, x, y'
 'z, x, -y'
 'z, -x, y'
 '-y, -z, -x'
 'y, -z, x'
 '-y, z, x'
 'y, z, -x'
 '-y, -x, z'
 'y, x, z'
 '-y, x, -z'
 'y, -x, -z'
 '-x, -z, y'
 'x, -z, -y'
 'x, z, y'
 '-x, z, -y'
 '-z, -y, x'
 '-z, y, -x'
 'z, -y, -x'
 'z, y, x'
 
_cell_length_a                    6.3401(7)
_cell_length_b                    6.3401(7)
_cell_length_c                    6.3401(7)
_cell_angle_alpha                 90
_cell_angle_beta                  90
_cell_angle_gamma                 90
_cell_volume                      254.85(8)
_cell_formula_units_Z             1
_cell_measurement_temperature     295(2)
_cell_measurement_reflns_used     1129
_cell_measurement_theta_min       6.427
_cell_measurement_theta_max       49.601
 
_exptl_crystal_description        'square prism'
_exptl_crystal_colour             'black'
_exptl_crystal_density_meas       ?
_exptl_crystal_density_method     ?
_exptl_crystal_density_diffrn     3.947          
_exptl_crystal_F_000              253
_exptl_transmission_factor_min    0.0102
_exptl_transmission_factor_max    0.0325
_exptl_crystal_size_max           0.100
_exptl_crystal_size_mid           0.100
_exptl_crystal_size_min           0.070
_exptl_absorpt_coefficient_mu     22.049
_shelx_estimated_absorpt_T_min    0.217
_shelx_estimated_absorpt_T_max    0.307
_exptl_absorpt_correction_type    'multi-scan'
_exptl_absorpt_correction_T_min   ?
_exptl_absorpt_correction_T_max   ?
_exptl_absorpt_process_details    'SAD2ABS-2014/4 - Bruker AXS area detector scaling and absorption correction'
_exptl_absorpt_special_details    ?
_diffrn_ambient_temperature       295(2)
_diffrn_radiation_wavelength      0.71073
_diffrn_radiation_type            MoK\a
_diffrn_source                    ?
_diffrn_measurement_device_type   'Bruker D8 Venture; Photon III area detector'
_diffrn_measurement_method        ?
_diffrn_detector_area_resol_mean  ?
_diffrn_reflns_number             3143
_diffrn_reflns_av_unetI/netI      0.0103
_diffrn_reflns_av_R_equivalents   0.0374
_diffrn_reflns_limit_h_min        -9
_diffrn_reflns_limit_h_max        9
_diffrn_reflns_limit_k_min        -8
_diffrn_reflns_limit_k_max        9
_diffrn_reflns_limit_l_min        -9
_diffrn_reflns_limit_l_max        9
_diffrn_reflns_theta_min          4.546
_diffrn_reflns_theta_max          30.501
_diffrn_reflns_theta_full         25.242
_diffrn_measured_fraction_theta_max   0.991
_diffrn_measured_fraction_theta_full  0.986
_diffrn_reflns_Laue_measured_fraction_max    0.991
_diffrn_reflns_Laue_measured_fraction_full   0.986
_diffrn_reflns_point_group_measured_fraction_max   0.991
_diffrn_reflns_point_group_measured_fraction_full  0.986
_reflns_number_total              110
_reflns_number_gt                 101
_reflns_threshold_expression      'I > 2\s(I)'
_reflns_Friedel_coverage          0.000
_reflns_Friedel_fraction_max      .
_reflns_Friedel_fraction_full     .
 
_reflns_special_details
;
 Reflections were merged by SHELXL according to the crystal
 class for the calculation of statistics and refinement.
 
 _reflns_Friedel_fraction is defined as the number of unique
 Friedel pairs measured divided by the number that would be
 possible theoretically, ignoring centric projections and
 systematic absences.
;
 
_computing_data_collection        ?
_computing_cell_refinement        ?
_computing_data_reduction         ?
_computing_structure_solution     ?
_computing_structure_refinement 'SHELXL-2018/3 (Sheldrick, 2018)'
_computing_molecular_graphics     ?
_computing_publication_material   ?
_refine_special_details           ?
_refine_ls_structure_factor_coef  Fsqd
_refine_ls_matrix_type            full
_refine_ls_weighting_scheme       calc
_refine_ls_weighting_details
'w=1/[\s^2^(Fo^2^)+(0.0597P)^2^] where P=(Fo^2^+2Fc^2^)/3'
_atom_sites_solution_primary      ?
_atom_sites_solution_secondary    ?
_atom_sites_solution_hydrogens    .
_refine_ls_hydrogen_treatment     undef
_refine_ls_extinction_method      none
_refine_ls_extinction_coef        .
_refine_ls_number_reflns          110
_refine_ls_number_parameters      8
_refine_ls_number_restraints      0
_refine_ls_R_factor_all           0.0356
_refine_ls_R_factor_gt            0.0327
_refine_ls_wR_factor_ref          0.0875
_refine_ls_wR_factor_gt           0.0856
_refine_ls_goodness_of_fit_ref    1.159
_refine_ls_restrained_S_all       1.159
_refine_ls_shift/su_max           0.000
_refine_ls_shift/su_mean          0.000
 
loop_
 _atom_site_label
 _atom_site_type_symbol
 _atom_site_fract_x
 _atom_site_fract_y
 _atom_site_fract_z
 _atom_site_U_iso_or_equiv
 _atom_site_adp_type
 _atom_site_occupancy
 _atom_site_site_symmetry_order  
 _atom_site_calc_flag
 _atom_site_refinement_flags_posn
 _atom_site_refinement_flags_adp
 _atom_site_refinement_flags_occupancy
 _atom_site_disorder_assembly
 _atom_site_disorder_group
Pb1 Pb 0.500000 0.500000 0.500000 0.0516(5) Uani 0.7498 48 d S T P . .
Sn1 Sn 0.500000 0.500000 0.500000 0.0516(5) Uani 0.2501 48 d S T P . .
I1 I 0.000000 0.500000 0.500000 0.0933(7) Uani 1 16 d S T P . .
C1 C 0.000000 0.000000 0.000000 0.109(18) Uani 1 48 d S T P . .
N1 N 0.000000 0.000000 0.178(10) 0.18(3) Uani 0.3333 8 d S T P . .
 
loop_
 _atom_site_aniso_label
 _atom_site_aniso_U_11
 _atom_site_aniso_U_22
 _atom_site_aniso_U_33
 _atom_site_aniso_U_23
 _atom_site_aniso_U_13
 _atom_site_aniso_U_12
Pb1 0.0516(5) 0.0516(5) 0.0516(5) 0.000 0.000 0.000
Sn1 0.0516(5) 0.0516(5) 0.0516(5) 0.000 0.000 0.000
I1 0.0403(6) 0.1198(11) 0.1198(11) 0.000 0.000 0.000
C1 0.109(18) 0.109(18) 0.109(18) 0.000 0.000 0.000
N1 0.26(5) 0.26(5) 0.04(2) 0.000 0.000 0.000
 
_geom_special_details
;
 All esds (except the esd in the dihedral angle between two l.s. planes)
 are estimated using the full covariance matrix.  The cell esds are taken
 into account individually in the estimation of esds in distances, angles
 and torsion angles; correlations between esds in cell parameters are only
 used when they are defined by crystal symmetry.  An approximate (isotropic)
 treatment of cell esds is used for estimating esds involving l.s. planes.
;
 
loop_
 _geom_bond_atom_site_label_1
 _geom_bond_atom_site_label_2
 _geom_bond_distance
 _geom_bond_site_symmetry_2
 _geom_bond_publ_flag
Pb1 I1 3.1701(3) 9_556 ?
Pb1 I1 3.1701(3) . ?
Pb1 I1 3.1701(3) 1_655 ?
Pb1 I1 3.1701(3) 5 ?
Pb1 I1 3.1700(3) 5_565 ?
Pb1 I1 3.1701(3) 9 ?
Sn1 I1 3.1701(3) 9_556 ?
Sn1 I1 3.1701(3) . ?
Sn1 I1 3.1701(3) 1_655 ?
Sn1 I1 3.1701(3) 5 ?
Sn1 I1 3.1700(3) 5_565 ?
Sn1 I1 3.1701(3) 9 ?
C1 N1 1.13(6) 33 ?
C1 N1 1.13(6) 9 ?
C1 N1 1.13(6) 25 ?
C1 N1 1.13(6) 5 ?
C1 N1 1.13(6) 29 ?
C1 N1 1.13(6) . ?
N1 N1 1.60(9) 33 ?
N1 N1 1.60(9) 29 ?
N1 N1 1.60(9) 5 ?
N1 N1 1.60(9) 9 ?
 
loop_
 _geom_angle_atom_site_label_1
 _geom_angle_atom_site_label_2
 _geom_angle_atom_site_label_3
 _geom_angle
 _geom_angle_site_symmetry_1
 _geom_angle_site_symmetry_3
 _geom_angle_publ_flag
I1 Pb1 I1 90.0 9_556 . ?
I1 Pb1 I1 90.0 9_556 1_655 ?
I1 Pb1 I1 180.0 . 1_655 ?
I1 Pb1 I1 90.0 9_556 5 ?
I1 Pb1 I1 90.0 . 5 ?
I1 Pb1 I1 90.0 1_655 5 ?
I1 Pb1 I1 90.0 9_556 5_565 ?
I1 Pb1 I1 90.0 . 5_565 ?
I1 Pb1 I1 90.0 1_655 5_565 ?
I1 Pb1 I1 180.0 5 5_565 ?
I1 Pb1 I1 180.0 9_556 9 ?
I1 Pb1 I1 90.0 . 9 ?
I1 Pb1 I1 90.0 1_655 9 ?
I1 Pb1 I1 90.0 5 9 ?
I1 Pb1 I1 90.0 5_565 9 ?
I1 Sn1 I1 90.0 9_556 . ?
I1 Sn1 I1 90.0 9_556 1_655 ?
I1 Sn1 I1 180.0 . 1_655 ?
I1 Sn1 I1 90.0 9_556 5 ?
I1 Sn1 I1 90.0 . 5 ?
I1 Sn1 I1 90.0 1_655 5 ?
I1 Sn1 I1 90.0 9_556 5_565 ?
I1 Sn1 I1 90.0 . 5_565 ?
I1 Sn1 I1 90.0 1_655 5_565 ?
I1 Sn1 I1 180.0 5 5_565 ?
I1 Sn1 I1 180.0 9_556 9 ?
I1 Sn1 I1 90.0 . 9 ?
I1 Sn1 I1 90.0 1_655 9 ?
I1 Sn1 I1 90.0 5 9 ?
I1 Sn1 I1 90.0 5_565 9 ?
Pb1 I1 Pb1 180.0 1_455 . ?
Pb1 I1 Sn1 180.0 1_455 . ?
Pb1 I1 Sn1 0.0 . . ?
N1 C1 N1 180.0 33 9 ?
N1 C1 N1 90.000(3) 33 25 ?
N1 C1 N1 90.000(3) 9 25 ?
N1 C1 N1 90.0 33 5 ?
N1 C1 N1 90.0 9 5 ?
N1 C1 N1 90.0 25 5 ?
N1 C1 N1 90.0 33 29 ?
N1 C1 N1 90.0 9 29 ?
N1 C1 N1 90.0 25 29 ?
N1 C1 N1 180.0 5 29 ?
N1 C1 N1 90.000(3) 33 . ?
N1 C1 N1 90.000(3) 9 . ?
N1 C1 N1 180.0 25 . ?
N1 C1 N1 90.000(3) 5 . ?
N1 C1 N1 90.000(3) 29 . ?
C1 N1 N1 45.000(3) . 33 ?
C1 N1 N1 45.000(3) . 29 ?
N1 N1 N1 60.0 33 29 ?
C1 N1 N1 45.000(3) . 5 ?
N1 N1 N1 60.0 33 5 ?
N1 N1 N1 89.999(3) 29 5 ?
C1 N1 N1 45.000(3) . 9 ?
N1 N1 N1 89.999(3) 33 9 ?
N1 N1 N1 60.0 29 9 ?
N1 N1 N1 60.0 5 9 ?
 
_refine_diff_density_max    0.976
_refine_diff_density_min   -1.316
_refine_diff_density_rms    0.222

_shelx_res_file
;
TITL Pm3m in Pm-3m
    Pm3m.res
    created by SHELXL-2018/3 at 14:52:21 on 14-Jan-2022
CELL 0.71073   6.34010   6.34010   6.34010  90.0000  90.0000  90.0000
ZERR 1.00000 0.00069 0.00069 0.00069 0.0000 0.0000 0.0000
LATT  1
SYMM -X, -Y, Z
SYMM -X, Y, -Z
SYMM X, -Y, -Z
SYMM Z, X, Y
SYMM Z, -X, -Y
SYMM -Z, -X, Y
SYMM -Z, X, -Y
SYMM Y, Z, X
SYMM -Y, Z, -X
SYMM Y, -Z, -X
SYMM -Y, -Z, X
SYMM Y, X, -Z
SYMM -Y, -X, -Z
SYMM Y, -X, Z
SYMM -Y, X, Z
SYMM X, Z, -Y
SYMM -X, Z, Y
SYMM -X, -Z, -Y
SYMM X, -Z, Y
SYMM Z, Y, -X
SYMM Z, -Y, X
SYMM -Z, Y, X
SYMM -Z, -Y, -X
SFAC I Pb Sn N C
UNIT 3 0.75 0.25 2 1
LIST 6 ! automatically inserted. Change 6 to 4 for CHECKCIF!!
TEMP 21.850
SIZE 0.07 0.10 0.10
ACTA

L.S. 10
BOND
FMAP 2
PLAN 20
EADP PB1 SN1

WGHT    0.059700
FVAR       0.16826
PB1   2    0.500000    0.500000    0.500000    10.01562    0.05160    0.05160 =
         0.05160    0.00000    0.00000    0.00000
SN1   3    0.500000    0.500000    0.500000    10.00521    0.05160    0.05160 =
         0.05160    0.00000    0.00000    0.00000
I1    1    0.000000    0.500000    0.500000    10.06250    0.04033    0.11981 =
         0.11981    0.00000    0.00000    0.00000
C1    5    0.000000    0.000000    0.000000    10.02083    0.10938    0.10938 =
         0.10938    0.00000    0.00000    0.00000
N1    4    0.000000    0.000000    0.177928    10.04166    0.25535    0.25535 =
         0.04274    0.00000    0.00000    0.00000
HKLF 4


REM  Pm3m in Pm-3m
REM wR2 = 0.087458, GooF = S = 1.15941, Restrained GooF = 1.15941 for all data
REM R1 = 0.032750 for 101 Fo > 4sig(Fo) and 0.035557 for all 110 data
REM 8 parameters refined using 0 restraints

END

WGHT      0.0580      0.0226

REM Highest difference peak  0.976,  deepest hole -1.316,  1-sigma level  0.222
Q1    1   0.0000  0.3951  0.5000  10.25000  0.05    0.98
Q2    1   0.0800  0.4325  0.5000  10.50000  0.05    0.91
Q3    1   0.4122  0.4122  0.4122  10.16667  0.05    0.67
Q4    1   0.5000  0.3332  0.5000  10.12500  0.05    0.54
Q5    1   0.0000  0.0668  0.0000  10.12500  0.05    0.45
Q6    1   0.0000  0.0000  0.2566  10.12500  0.05    0.31
Q7    1   0.0000  0.0609  0.3711  10.50000  0.05    0.27
Q8    1   0.0000  0.5000  0.1510  10.25000  0.05    0.16
Q9    1   0.0000  0.1074  0.1918  10.50000  0.05    0.14
Q10   1   0.0655  0.0000  0.2298  10.50000  0.05    0.12
Q11   1   0.0726  0.5000  0.2609  10.50000  0.05    0.11
Q12   1   0.1136  0.4432  0.2228  11.00000  0.05    0.07
Q13   1   0.2772  0.2772  0.4334  10.50000  0.05    0.07
Q14   1   0.0000  0.1891  0.3111  10.50000  0.05    0.06
Q15   1   0.0671  0.2177  0.2599  11.00000  0.05    0.06
Q16   1   0.0909  0.0909  0.3009  10.50000  0.05    0.04
Q17   1   0.2418  0.4052  0.3632  11.00000  0.05    0.03
Q18   1   0.5000  0.2546  0.2546  10.25000  0.05    0.02
;
_shelx_res_checksum   94499

_shelx_hkl_file
;
  -1  -1   0   22.15    0.86
  -1   0  -1   23.40    0.93
  -1   0   1   22.61    0.99
  -1   0   1   24.81    0.94
  -1   1   0   24.36    0.90
   0  -1  -1   22.26    0.91
   0  -1   1   25.26    0.89
   0  -1   1   24.87    0.86
   0   1  -1   24.51    0.87
   0   1  -1   24.41    0.85
   0   1   1   23.09    0.90
   1  -1   0   24.80    0.90
   1   0  -1   24.31    1.03
   1   0  -1   22.94    0.92
   1   0   1   23.46    0.94
   1   1   0   22.85    0.85
  -1  -1  -1  171.77    4.79
  -1   1  -1  183.39    4.99
  -1   1  -1  167.23    4.89
  -1   1   1  174.76    4.82
  -1   1   1  171.58    5.01
  -1   1   1  167.96    4.93
   1  -1  -1  175.40    5.05
   1  -1  -1  170.23    4.94
   1  -1   1  181.75    5.00
   1  -1   1  170.73    4.91
   1   1  -1  169.24    4.78
   1   1  -1  177.03    5.05
   1   1   1  173.97    4.78
  -2   0   0  952.11   25.88
   0  -2   0  936.39   25.55
   0   0  -2  963.68   25.65
   0   0  -2  979.09   25.71
   0   0   2  955.73   25.65
   0   0   2 1000.00   25.73
   0   2   0  960.22   25.56
   2   0   0  946.31   25.51
   2   0   0  944.86   25.86
  -2   0   1  232.21    6.12
  -2   0   1  227.09    6.57
  -1   2   0  224.64    6.32
   0  -1  -2  216.86    6.29
   0  -1  -2  208.98    6.28
   0  -1  -2  229.45    6.44
   0  -1   2  228.08    6.35
   0  -1   2  233.05    6.34
   0   1  -2  231.95    6.36
   0   1   2  222.10    6.41
   1  -2   0  227.98    6.33
   1  -2   0  215.99    6.30
   1   2   0  222.59    6.16
   2   0  -1  230.81    6.10
   2   0  -1  226.35    6.58
   2   0  -1  231.52    6.43
   2   0   1  227.11    6.40
  -2  -1   0  222.16    6.41
  -2   1   0  229.82    6.32
  -2   1   0  231.40    6.73
  -1   0  -2  230.63    6.40
  -1   0   2  228.85    6.53
  -1   0   2  230.39    6.40
   0  -2  -1  214.06    6.27
   0  -2   1  228.61    6.25
   0  -2   1  228.83    6.27
   0   2  -1  229.98    6.26
   0   2  -1  226.43    6.28
   0   2   1  218.55    6.26
   0   2   1  207.22    6.23
   1   0  -2  223.81    6.52
   1   0  -2  230.79    6.39
   1   0   2  225.97    6.38
   2  -1   0  227.44    6.31
   2   1   0  218.14    6.41
  -2  -1  -1   20.67    0.97
  -2  -1   1   21.14    1.07
  -2   1  -1   20.84    0.96
  -2   1   1   20.37    0.84
  -2   1   1   21.64    1.16
  -1  -2   1   20.53    0.75
  -1  -1  -2   20.86    0.93
  -1  -1   2   20.88    0.90
  -1   1  -2   21.15    1.01
  -1   1   2   20.70    1.01
  -1   1   2   21.03    0.99
  -1   2  -1   20.49    0.96
  -1   2   1   20.45    0.90
  -1   2   1   20.30    1.06
  -1   2   1   20.29    0.94
   1  -2  -1   20.60    0.90
   1  -2  -1   20.17    0.95
   1  -2   1   19.82    0.98
   1  -2   1   20.84    0.97
   1  -1  -2   20.42    1.02
   1  -1  -2   21.97    1.02
   1  -1   2   22.33    1.02
   1  -1   2   20.42    0.95
   1   1  -2   21.13    0.91
   1   1  -2   20.85    1.10
   1   1  -2   21.83    0.92
   1   1   2   21.37    0.90
   1   1   2   20.14    1.01
   1   2  -1   21.27    0.77
   1   2  -1   20.33    0.76
   1   2   1   20.86    0.89
   2  -1  -1   20.83    0.85
   2  -1  -1   21.80    1.18
   2  -1  -1   20.92    1.04
   2  -1   1   20.91    1.03
   2  -1   1   20.62    0.97
   2   1  -1   20.22    1.05
   2   1  -1   20.34    0.93
   2   1   1   20.38    0.89
  -2  -2   0  502.75   14.00
  -2   0  -2  521.59   14.13
  -2   0   2  527.26   13.77
  -2   0   2  512.11   14.30
  -2   0   2  532.33   14.13
  -2   2   0  508.48   14.04
   0  -2  -2  482.25   13.89
   0  -2  -2  524.35   14.11
   0  -2   2  522.20   14.01
   0  -2   2  523.42   13.97
   0   2  -2  544.89   14.06
   0   2   2  496.17   14.05
   2  -2   0  522.52   14.05
   2   0  -2  519.81   14.33
   2   0  -2  528.05   14.12
   2   0   2  508.91   14.12
   2   2   0  483.61   13.97
  -2  -1  -2  169.27    4.79
  -2  -1   2  170.50    5.09
  -2  -1   2  168.26    4.78
  -2   1  -2  165.51    4.92
  -2   1   2  169.26    4.63
  -2   1   2  163.77    5.03
  -2   1   2  166.90    4.91
  -2   2  -1  164.41    4.83
  -2   2   1  163.85    4.73
  -2   2   1  164.21    5.12
  -1  -2  -2  158.45    4.63
  -1  -2   2  163.17    4.67
  -1  -2   2  163.18    4.56
  -1   2  -2  166.73    4.87
  -1   2  -2  166.01    4.79
  -1   2   2  158.54    4.69
  -1   2   2  155.86    4.81
  -1   2   2  157.59    4.82
   1  -2  -2  160.21    4.90
   1  -2  -2  157.10    4.84
   1  -2   2  159.49    4.86
   1  -2   2  161.09    4.80
   1   2  -2  171.37    4.71
   1   2   2  157.63    4.81
   2  -2  -1  166.85    4.74
   2  -2  -1  161.57    4.89
   2  -2   1  158.95    4.89
   2  -2   1  164.22    4.84
   2  -1  -2  165.12    5.08
   2  -1  -2  164.69    4.91
   2  -1   2  156.60    4.92
   2  -1   2  165.16    4.83
   2   1  -2  166.75    5.06
   2   1  -2  164.66    4.75
   2   1   2  163.68    4.76
   2   2  -1  156.74    4.87
  -2  -2  -2  299.17    8.49
  -2   2   2  314.54    8.56
  -2   2   2  309.65    8.86
  -2   2   2  305.15    8.75
   2  -2  -2  295.44    8.91
   2  -2  -2  307.63    8.77
   2  -2   2  316.02    8.84
   2  -2   2  308.28    8.75
   2   2  -2  313.62    8.50
   2   2  -2  308.41    8.90
   2   2  -2  313.03    8.46
   2   2   2  304.45    8.45
  -3   0   0   94.04    3.29
   0  -3   0   92.38    2.86
   0   0  -3   96.34    3.00
   0   0   3   92.82    2.96
   0   0   3   95.57    3.06
   0   3   0   92.25    2.86
   3   0   0   92.53    2.81
   3   0   0   93.91    3.23
  -3   0   1    4.21    0.72
  -1   3   0    4.13    0.48
   0  -1  -3    4.16    0.55
   0  -1  -3    3.98    0.53
   0  -1  -3    5.33    0.66
   0  -1   3    4.73    0.55
   0  -1   3    4.60    0.55
   0   1  -3    5.36    0.58
   0   1   3    4.38    0.60
   1  -3   0    4.90    0.56
   1  -3   0    4.03    0.49
   1   3   0    4.96    0.42
   3   0  -1    4.96    0.38
   3   0  -1    4.99    0.76
   3   0  -1    5.80    0.75
   3   0   1    4.64    0.62
   3   0   1    4.43    0.54
   0   3   1    4.54    0.43
   1   0  -3    4.81    0.54
   1   0  -3    4.86    0.70
   1   0  -3    5.55    0.69
   1   0   3    4.71    0.53
   1   0   3    4.33    0.62
   3  -1   0    5.15    0.53
   3   1   0    3.75    0.39
   3   1   0    4.60    0.65
   0   3  -1    5.82    0.57
   0   3   1    5.10    0.45
   0  -3   1    4.67    0.43
   0  -3   1    5.00    0.55
   0  -3  -1    3.84    0.48
  -1   0   3    5.00    0.63
  -1   0  -3    4.22    0.57
  -3  -1   0    4.90    0.71
  -3   1   0    5.23    0.51
  -3   1   0    7.86    1.10
   1  -3  -1   26.31    1.16
   1  -3  -1   27.44    1.18
   1   1  -3   28.90    1.23
   3   1   1   27.67    1.19
   1   1  -3   28.88    1.43
   3   1  -1   26.69    1.38
   3   1  -1   26.14    1.24
   1   1   3   27.72    1.20
   1   1   3   28.46    1.32
   1   3  -1   27.25    1.05
   1   3   1   28.05    1.10
   3  -1  -1   27.48    1.09
   3  -1  -1   29.37    1.54
   3  -1  -1   28.37    1.38
   3  -1   1   28.12    1.31
   3  -1   1   28.25    1.23
  -3  -1  -1   26.99    1.34
  -3  -1   1   25.81    1.37
  -3   1   1   28.04    1.11
  -3   1   1   28.04    1.53
  -1  -3   1   28.19    1.04
  -1  -1  -3   28.09    1.22
  -1  -1   3   27.54    1.21
  -1   1  -3   28.50    1.29
  -1   1   3   26.55    1.32
  -1   1   3   28.53    1.30
  -1   3  -1   28.37    1.22
  -1   3   1   28.44    1.17
  -1   3   1   29.03    1.42
  -1   3   1   26.41    1.16
   1   1  -3   28.51    1.21
   1  -1   3   27.07    1.27
   1  -3   1   29.02    1.25
   1  -3   1   30.02    1.24
   1  -1  -3   26.57    1.21
   1  -1  -3   27.27    1.32
   1  -1  -3   28.02    1.31
   3   0   2   74.30    2.58
   3   0  -2   74.10    2.55
   2   3   0   67.99    2.32
   3   0  -2   76.96    2.79
  -3   0   2   80.06    3.12
  -2   3   0   70.82    2.45
   0  -2  -3   71.22    2.41
   0  -2  -3   73.35    2.63
   0  -2   3   71.79    2.46
   0  -2   3   74.10    2.39
   0  -2   3   75.41    2.42
   0   2  -3   74.79    2.50
   0   2   3   70.95    2.53
   2  -3   0   76.42    2.74
   2  -3   0   72.45    2.52
   2   3   0   75.19    2.23
   3  -2   0   73.27    2.46
   3   2   0   72.89    2.52
   0  -3  -2   71.69    2.47
   0  -3   2   72.17    2.38
   0  -3   2   74.64    2.40
   0   3  -2   74.02    2.42
   0   3  -2   72.24    2.38
   0   3   2   67.89    2.40
   2   0  -3   75.48    2.76
   2   0  -3   76.50    2.56
   2   0   3   72.02    2.53
  -2   0  -3   75.04    2.61
  -3  -2   0   72.13    2.49
  -3   2   0   75.01    2.46
  -3   2   0   73.40    3.99
  -2   0   3   75.62    2.54
  -1   2   3    7.19    0.69
   1   2  -3    7.35    0.62
   1   2  -3    7.33    0.76
   3  -2  -1    7.44    0.59
  -3  -1  -2    5.79    0.81
   3  -2  -1    8.01    0.84
   2  -3   1    6.64    0.69
   2  -3   1    8.00    0.70
   2   3  -1    6.94    0.64
   3   2   1    6.46    0.54
   2  -1  -3    8.76    0.74
   3  -1   2    6.73    0.69
   3  -1   2    8.34    0.72
   3   1  -2    7.64    0.78
   3   1  -2    7.80    0.66
  -1  -2  -3    7.62    0.62
  -1   2   3    6.24    0.68
  -1  -3   2    7.78    0.51
  -1   3  -2    7.16    0.67
   1  -2   3    6.95    0.71
   1  -2   3    8.09    0.68
  -3   1   2    7.03    0.51
  -3   1   2    8.30    0.84
  -3   2  -1    7.70    0.68
  -2   3   1    7.92    0.60
  -2   3   1    6.54    0.89
   1  -3  -2    7.44    0.70
  -2  -1   3    8.23    0.66
  -2   1  -3    7.60    0.76
   1   3   2    6.99    0.62
  -1   3  -2    5.84    0.60
  -1  -3   2    7.50    0.54
   2   1   3    6.59    0.63
  -3  -2   1    6.89    0.76
   2  -1  -3    7.05    0.77
   3   1   2    7.89    0.65
  -3  -2  -1    6.84    0.63
  -2  -1  -3    7.76    0.69
  -1  -2   3    8.70    0.66
  -1  -2   3    7.05    0.53
  -2   1   3    7.14    0.76
  -2   1   3    7.50    0.68
   2  -3  -1    6.41    0.68
   1  -2  -3    7.66    0.71
   1  -2  -3    7.74    0.78
   2  -3  -1    7.47    0.61
  -1   3   2    7.69    0.57
  -1   3   2    6.76    0.64
  -1   3   2    6.67    0.63
  -2   3  -1    7.93    0.65
   1  -3   2    6.36    0.64
   1  -3   2    6.48    0.64
   1   3  -2    7.31    0.53
   1   3  -2    7.23    0.50
  -1  -2   3    7.62    0.59
  -3   2   1    7.01    0.61
   3  -1  -2    7.99    0.72
   2  -1   3    8.00    0.73
   2  -1   3    7.14    0.69
   2   1  -3    7.84    0.62
   2   1  -3    7.68    0.79
   2   1  -3    7.73    0.66
  -3   2   1    8.15    1.10
   1   2   3    6.32    0.69
  -3  -1   2    7.11    0.84
   3  -2   1    6.94    0.71
   3  -2   1    8.03    0.75
   3   2  -1    6.69    0.68
   3   2  -1    6.10    0.58
   3  -1  -2    8.15    0.84
  -3  -2   2   57.56    2.29
  -3   2   2   54.34    1.90
  -3   2   2   56.71    2.32
  -2  -2  -3   56.62    1.97
  -2  -2   3   57.81    1.93
  -2   2  -3   56.44    2.14
  -2   2   3   55.51    1.89
  -2   2   3   55.06    2.20
  -2   2   3   53.44    2.09
  -2   3  -2   53.52    2.03
  -2   3   2   50.84    2.16
  -2   3   2   56.27    2.21
  -2   3   2   54.11    2.07
   2  -3  -2   55.51    2.10
   2  -3   2   55.17    2.16
   2  -3   2   54.21    2.07
   2  -2  -3   55.71    2.24
   2  -2  -3   55.27    2.14
   2  -2   3   53.34    2.13
   2  -2   3   53.64    2.06
   2   2  -3   58.18    1.96
   2   2  -3   59.16    2.33
   2   2  -3   57.55    1.91
   2   2   3   53.59    1.90
   2   2   3   53.97    2.12
   2   3  -2   56.58    1.81
   2   3  -2   55.03    2.18
   2   3   2   53.80    1.99
   3  -2  -2   52.23    2.74
   3  -2  -2   54.52    2.15
   3  -2   2   53.97    2.16
   3  -2   2   57.25    2.10
   3   2  -2   57.07    2.28
   3   2  -2   57.00    1.91
   3   2   2   52.83    1.87
  -3   0  -3    3.05    0.57
  -3   0   3    3.00    0.34
  -3   0   3    2.03    0.57
  -3   0   3    2.97    0.75
  -3   3   0    2.30    0.45
  -3   3   0    2.92    0.81
   0  -3  -3    2.73    0.44
   0  -3  -3    1.99    0.52
   0  -3   3    2.95    0.52
   0  -3   3    3.41    0.52
   0   3   3    2.75    0.49
   3  -3   0    3.14    0.53
   3  -3   0    3.27    0.63
   3   0  -3    4.14    0.72
   3   0  -3    3.39    0.65
   3   3   0    3.05    0.49
  -3  -1  -3    5.48    0.71
  -3  -1   3    4.93    0.80
  -3  -1   3    5.38    0.64
  -3   1  -3    5.39    0.74
  -3   1   3    5.13    0.46
  -3   1   3    5.73    0.80
  -3   1   3    5.05    0.71
  -3   3  -1    5.84    0.63
  -3   3   1    5.53    0.56
  -3   3   1    4.44    0.89
  -1  -3  -3    4.55    0.54
  -1  -3   3    5.37    0.62
  -1  -3   3    5.10    0.51
  -1   3  -3    5.57    0.67
  -1   3   3    5.70    0.56
  -1   3   3    4.79    0.61
  -1   3   3    6.02    0.73
   1  -3  -3    4.82    0.71
   1  -3  -3    4.66    0.68
   1  -3   3    6.51    0.72
   1   3  -3    5.72    0.57
   1   3   3    4.39    0.63
   3  -3  -1    5.83    0.67
   3  -3  -1    6.28    0.83
   3  -3   1    6.09    0.70
   3  -3   1    5.77    0.70
   3  -1  -3    4.44    0.77
   3  -1  -3    5.50    0.79
   3  -1   3    4.44    0.66
   3  -1   3    5.23    0.67
   3   1  -3    6.09    0.94
   3   1  -3    5.53    0.68
   3   1   3    5.99    0.68
   3   3  -1    5.61    0.64
  -3  -2  -3    4.22    0.55
  -3   2   3    5.28    0.58
  -3   2   3    4.01    0.74
  -3   2   3    4.50    0.68
  -3   3  -2    3.60    0.56
  -3   3   2    4.82    0.59
  -3   3   2    5.73    0.88
  -2  -3  -3    4.88    0.54
  -2   3  -3    3.85    0.66
  -2   3   3    4.84    0.56
  -2   3   3    4.41    1.16
  -2   3   3    4.64    0.65
   2  -3  -3    3.34    0.64
   2  -3  -3    4.69    0.72
   2  -3   3    5.18    0.77
   2  -3   3    3.21    0.61
   2   3  -3    5.14    0.53
   2   3  -3    5.20    0.79
   2   3   3    4.11    0.80
   3  -3  -2    4.21    0.71
   3  -3   2    5.07    0.73
   3  -3   2    4.68    0.68
   3  -2  -3    4.54    0.80
   3  -2  -3    4.52    0.77
   3  -2   3    4.77    0.72
   3  -2   3    4.97    0.69
   3   2  -3    4.86    0.58
   3   2  -3    5.26    0.85
   3   2  -3    5.99    0.69
   3   2   3    4.66    0.58
   3   3  -2    4.34    0.44
   3   3  -2    4.39    0.71
  -3  -3  -3    0.59    0.33
  -3   3   3    0.91    0.38
  -3   3   3    0.84    0.52
  -3   3   3    0.42    0.40
   3  -3  -3    0.31    0.49
   3  -3  -3    0.50    0.46
   3  -3   3    0.43    0.44
   3  -3   3    0.72    0.41
   3   3  -3    0.72    0.34
   3   3  -3    0.87    0.48
   3   3   3    0.63    0.31
   3   3   3    0.30    0.42
  -4   0   0  230.04    6.91
   0  -4   0  231.39    6.63
   0   0  -4  221.91    6.54
   0   0  -4  210.89    6.67
   0   0   4  236.65    6.87
   0   0   4  221.87    7.49
   0   4   0  216.08    6.37
   4   0   0  223.48    6.30
  -4   0  -1   85.03    3.36
  -4   0   1   87.78    3.22
  -1   4   0   90.56    2.98
   0  -1  -4   86.62    2.89
   0  -1  -4   81.74    2.90
   0  -1   4   87.34    2.92
   0  -1   4   88.49    2.95
   0   1  -4   88.63    2.94
   0   1   4   87.52    3.00
   1  -4   0   83.99    2.83
   1   4   0   85.74    2.71
   4   0  -1   85.00    2.58
   4   0  -1   89.43    3.46
   4   0  -1   85.57    3.02
   4   0   1   86.75    2.95
   4   0   1   88.66    2.80
   4   1   0   85.45    2.61
   4   1   0   84.94    3.10
  -1   0  -4   88.06    2.96
   0  -4   1   84.06    2.97
   0   4  -1   86.99    2.79
   1   0  -4   87.38    2.91
   1   0  -4   87.28    3.11
   1   0  -4   89.76    3.00
   1   0   4   87.88    2.94
   1   0   4   85.43    3.05
   4  -1   0   86.41    2.77
  -4   1   0   86.55    2.77
  -4   1   0   87.95    3.37
  -4  -1   0   90.47    3.59
   1   4   1   23.39    1.05
   1   1   4   22.83    1.27
   1   4  -1   23.38    1.02
   4  -1   1   23.88    1.27
   4  -1   1   22.15    1.15
  -1  -1  -4   23.71    1.22
  -1  -1   4   25.40    1.21
  -1   1  -4   25.11    1.27
  -1   1   4   25.92    1.28
  -1   4  -1   25.26    1.26
  -1   4   1   22.82    1.10
  -1   4   1   23.21    1.34
   1  -4  -1   23.16    1.09
  -1  -4   1   25.08    1.02
  -4  -1  -1   23.32    1.36
  -4  -1   1   24.81    1.42
  -4   1  -1   23.86    1.64
  -4   1   1   24.99    1.05
  -4   1   1   24.44    1.55
   1   1  -4   24.13    1.39
   4  -1  -1   26.29    1.05
   4  -1  -1   22.33    1.42
   4  -1  -1   25.29    1.38
   1  -4   1   23.64    1.16
   1  -4   1   25.12    1.18
   1  -1  -4   24.45    1.22
   1  -1  -4   25.30    1.32
   1  -1  -4   25.17    1.31
   1  -1   4   24.46    1.24
   1   1  -4   24.41    1.20
   4   1   1   24.49    1.18
   1   1  -4   23.76    1.22
   4   1  -1   26.22    1.31
  -4   0  -2  137.76    4.71
   2   0   4  139.93    4.37
   4  -2   0  143.32    4.26
   4   2   0  132.59    4.41
  -2   0   4  147.31    4.43
   0  -4  -2  137.84    4.25
   2   0  -4  148.59    4.43
   0  -4   2  136.13    4.15
   0  -4   2  149.94    4.42
   0   4  -2  139.93    4.18
   0   4  -2  136.02    4.19
   0   4   2  133.61    4.19
   0   4   2  134.62    4.18
   2   0  -4  141.80    4.32
   2   0  -4  142.74    4.62
  -2   4   0  135.86    4.28
   0  -2  -4  137.19    4.27
   0  -2  -4  127.36    4.22
   0  -2  -4  137.89    4.45
   0  -2   4  138.39    4.33
   0  -2   4  141.49    4.30
   0   2  -4  143.34    4.36
   0   2   4  134.49    4.40
   2  -4   0  144.84    4.34
   2  -4   0  139.18    4.27
   2   4   0  140.32    4.06
   4   0  -2  145.35    4.73
   4   0  -2  141.49    4.43
   4   0   2  136.14    4.40
   4   0   2  144.79    4.31
  -2   0  -4  140.65    4.41
  -4  -2   0  142.67    4.42
  -4   2   0  143.85    4.95
  -4   0   2  143.86    4.69
  -4  -1  -2   58.83    2.42
   4   2   1   59.50    2.10
   4  -1   2   62.95    2.37
  -4   1   2   63.02    2.60
   2  -1  -4   62.48    2.24
  -2   4   1   61.14    2.17
  -2   4   1   63.26    2.78
  -1  -2  -4   60.93    2.20
  -4  -2   1   63.83    2.43
  -4   2  -1   59.03    2.20
  -4   1   2   64.08    2.02
  -1   2   4   63.67    2.33
   2   1   4   60.77    2.22
  -2   1  -4   61.94    2.34
   2   1   4   61.23    2.38
   1  -2   4   62.25    2.32
   1  -2   4   60.06    2.21
   1  -2   4   63.16    2.43
   1   2  -4   63.75    2.25
   1   2  -4   56.66    2.46
   4  -2  -1   65.16    2.15
   4  -2  -1   61.43    2.44
   2  -4   1   61.42    2.30
   2  -4   1   62.66    2.25
   2   4  -1   59.81    1.95
   2   4  -1   60.12    2.23
   1   4   2   59.40    2.10
   1   4   2   59.02    2.07
  -1  -4   2   62.44    2.01
   2  -1  -4   64.14    2.47
   4  -1   2   63.02    2.27
   4   1  -2   62.18    2.53
   4   1  -2   63.13    2.27
  -1   4  -2   58.96    2.16
  -4   2  -1   64.26    2.85
  -1  -4   2   61.14    1.97
   2  -1  -4   62.94    2.36
   4   1   2   60.19    2.24
   4  -1  -2   63.41    2.39
  -1   4   2   60.55    2.21
   1   2   4   61.57    2.36
   2  -4  -1   62.87    2.22
   1  -4   2   62.28    2.21
   1   4  -2   59.49    2.00
   1   4  -2   59.91    2.02
   2   4   1   62.83    2.05
   4  -1  -2   62.48    2.60
  -2   4  -1   61.75    2.23
  -4  -2  -1   59.46    2.25
   1  -2  -4   62.36    2.22
   2  -1   4   60.81    2.32
   2   1  -4   63.75    2.24
   4  -2   1   62.52    2.25
  -1  -2   4   63.89    2.20
  -4   2   1   59.36    2.15
  -4   2   1   60.98    2.69
  -2  -1  -4   61.32    2.26
   1  -2  -4   58.79    2.26
  -2   1   4   63.54    2.45
   4   2  -1   61.77    2.22
  -4  -1   2   61.38    2.51
   1  -4   2   60.26    2.20
   4  -2   1   62.20    2.37
   1  -2  -4   64.11    2.39
  -1   4   2   57.77    2.15
  -1   4   2   59.05    2.15
   2   1  -4   62.37    2.26
   2   1  -4   63.31    2.52
  -1  -2   4   62.64    2.05
  -2   1   4   64.65    2.34
  -1   2  -4   62.97    2.33
   2   2  -4   85.30    3.11
   2   2  -4   91.42    3.34
   4  -2   2   93.46    3.08
   4  -2  -2   90.54    3.18
   4  -2   2   88.57    3.17
   4  -2  -2   92.61    2.85
   4  -2  -2   89.86    3.44
   4   2  -2   91.81    3.28
   2   4  -2   88.92    3.15
   2   4   2   87.99    2.87
  -4  -2  -2   87.37    2.96
  -4  -2   2   93.29    3.32
  -4   2   2   95.26    3.22
  -4   2   2   92.36    3.40
  -2  -2  -4   89.87    2.99
  -2  -2   4   92.82    2.95
  -2   2  -4   91.34    3.13
   4   2   2   87.92    2.90
  -2   4   2   89.19    2.96
  -2   4   2   87.14    3.48
  -2   4   2   89.21    3.01
   2  -4  -2   89.18    3.03
   2   2   4   86.58    3.14
   2  -4   2   91.74    3.11
   2  -4   2   92.66    3.07
   2  -2  -4   90.15    3.25
   2  -2  -4   94.45    3.19
   2  -2   4   86.64    3.13
   2  -2   4   89.17    3.06
   2   2  -4   96.84    3.00
  -2   2   4   94.01    2.88
  -2   4  -2   87.39    3.00
   2   2   4   87.89    3.58
  -2   2   4   95.34    3.20
  -2   2   4   89.36    3.10
   3   0   4   32.87    1.55
   0  -4   3   32.93    1.37
   0   4  -3   33.89    1.42
   3   0  -4   34.17    1.56
   0   4   3   31.37    1.43
   3   0  -4   33.97    1.75
  -4   0   3   33.05    1.73
  -3   4   0   30.24    1.42
  -3   4   0   37.70    2.04
   0  -3  -4   33.07    1.41
   0  -3  -4   33.77    1.60
   0  -3   4   32.92    1.46
   0  -3   4   36.31    1.43
   0  -3   4   31.73    1.37
   0   3  -4   33.71    1.50
   0   3   4   30.83    1.50
   3  -4   0   32.91    1.46
   3  -4   0   31.85    1.56
   3   4   0   32.27    1.18
   4   0  -3   32.83    1.78
   4   0  -3   35.83    1.59
   4   0   3   32.02    1.57
   4   0   3   36.64    1.54
   0   4   3   30.32    1.34
   0  -4  -3   32.65    1.31
   0  -4  -3   33.53    1.54
   0  -4   3   30.48    1.37
  -3   0  -4   32.73    1.56
  -3   0   4   35.88    1.19
  -3   0   4   35.50    1.76
  -3   0   4   33.90    1.56
   4   3   0   32.74    1.48
   4  -3   0   34.57    1.66
  -4  -3   0   34.54    1.50
  -4   3   0   33.23    1.45
  -4   3   0   33.29    1.99
   4  -3   0   34.57    1.46
  -3   4   1    9.59    0.78
   4  -1   3   10.82    0.94
  -4  -1  -3   11.40    1.26
  -1  -4   3   11.47    0.67
  -1   4  -3   12.60    0.88
  -1   4  -3   10.34    0.79
  -1   3   4   10.77    0.81
  -1   3   4   11.04    0.88
   3  -1  -4   12.13    1.08
   1  -4  -3   10.11    0.92
  -3   1  -4   11.90    0.96
  -4   1   3   10.34    0.62
  -4   1   3    9.93    1.02
   4   1  -3   10.70    0.87
  -3   4   1   11.93    1.25
  -1  -3  -4    9.97    0.79
  -1  -4   3   11.15    0.71
   4  -3  -1    9.19    0.93
  -4   3  -1   11.49    0.83
  -4   3  -1   15.17    1.41
   1   3  -4   11.04    0.81
   4  -1   3   11.06    0.90
   4   1  -3   11.76    1.04
  -3  -1   4   12.44    0.87
   3  -4   1    9.77    0.88
   3  -4   1   11.18    0.86
   1   4   3   11.11    0.88
   3   1   4   11.00    0.89
  -4  -3   1   12.61    0.97
   1  -3   4   10.88    0.83
   1  -3   4   11.21    0.87
   1  -3   4    9.98    0.87
   3   4  -1   11.21    0.82
   3  -1  -4   12.92    0.95
   4  -3  -1   10.80    0.79
   3   1  -4   12.34    0.84
  -1   4   3   10.74    0.74
  -3   1   4   12.22    1.03
  -3   1   4   11.61    0.94
  -1  -4  -3   10.48    0.68
  -1  -3   4   11.66    0.81
  -1  -3   4   11.00    0.71
  -1  -3   4   11.59    0.75
  -1   4   3   10.96    0.84
   3  -1   4    9.96    0.91
   3  -1   4   12.25    0.90
   4   3  -1   11.46    1.04
  -3   1   4   11.70    0.66
   3  -4  -1   11.02    0.80
   3  -4  -1   11.44    0.93
   1  -4   3   11.40    0.83
   1   4  -3   12.18    0.87
   3   1  -4   10.82    1.06
   1  -3  -4   10.43    0.80
  -1   4   3   10.59    0.77
  -4  -1   3   11.34    1.07
   4   3  -1   11.24    0.74
   1  -3  -4    9.15    0.81
  -3   4  -1   10.84    0.80
   4   1   3   11.72    0.85
   3   1  -4   13.45    0.92
   4  -1  -3   10.69    1.09
   4  -1  -3   11.48    0.92
   1   3   4    9.88    0.89
   4  -3   1   10.08    0.91
   4  -3   1   11.34    0.88
  -4   3   1   11.13    0.79
  -4   3   1   12.36    1.29
  -3  -1  -4   12.02    0.92
   1  -4   3   11.23    0.86
   1  -3  -4   11.14    0.92
  -1   3  -4   11.57    0.90
   3  -2  -4   24.33    1.51
  -3   4   2   25.18    1.52
   4  -2   3   22.85    1.35
   4  -2   3   23.92    1.27
   4   2  -3   26.07    1.50
   4   2  -3   26.62    1.21
  -3   4   2   24.12    1.18
   3  -4   2   24.25    1.34
   3  -4   2   24.26    1.28
   3   4  -2   26.45    1.36
  -2   3   4   24.52    1.14
  -2   3   4   24.20    1.32
  -2   3   4   24.72    1.31
   3   2   4   24.41    1.38
   4  -3  -2   25.46    1.16
   2  -3   4   22.50    1.36
   2  -3   4   23.58    1.29
   2   3  -4   25.94    1.19
   2   3  -4   23.54    1.44
  -2   4  -3   23.57    1.21
   3   2   4   25.75    1.19
   2   4   3   25.01    1.20
  -4   2   3   24.35    1.08
  -4   2   3   25.09    1.53
   4  -3  -2   25.28    1.38
  -3  -2   4   27.52    1.26
  -3   2  -4   23.69    1.31
  -2  -3  -4   24.85    1.16
   2  -4  -3   23.79    1.28
  -4   3  -2   23.03    1.27
   3  -2  -4   25.92    1.38
  -2   3  -4   24.87    1.31
   3   4   2   24.19    1.17
   4  -2  -3   23.75    1.55
   4  -2  -3   23.91    1.35
  -3   2   4   25.35    1.10
  -3   2   4   25.59    1.45
  -3   2   4   21.28    1.27
  -4   3   2   24.18    1.14
  -2   4   3   23.50    1.17
  -2   4   3   25.49    1.31
  -2   4   3   23.13    1.28
  -4   3   2   25.01    1.60
   2  -4   3   24.80    1.33
   2  -4   3   23.49    1.27
   2   4  -3   24.36    1.06
   2   4  -3   23.75    1.38
  -4  -2   3   25.48    1.52
  -3   4  -2   23.76    1.24
   2   3   4   23.05    1.33
   3  -2   4   22.01    1.33
   3  -2   4   24.62    1.29
   3   2  -4   24.81    1.17
   3   2  -4   26.39    1.51
   3   2  -4   26.21    1.20
   3  -4  -2   25.54    1.33
   2  -3  -4   20.87    1.36
   2  -3  -4   23.81    1.34
  -3  -2  -4   23.23    1.23
   4  -3   2   24.86    1.41
   4  -3   2   24.85    1.27
   4   3  -2   24.21    1.40
  -4   3   3    6.38    0.63
  -4   3   3    4.83    0.90
  -3  -3  -4    6.12    0.70
  -3   3   4    6.60    0.68
  -3   3   4    8.14    0.87
  -3   3   4    7.07    0.84
  -3   4   3    6.34    0.71
  -3   4   3    6.11    0.88
  -3   4   3    6.94    0.83
   3  -4  -3    6.14    0.84
   3  -4   3    5.69    0.83
   3  -4   3    5.23    0.72
   3  -3  -4    3.98    0.75
   3  -3  -4    4.95    0.80
   3  -3   4    6.27    0.88
   3  -3   4    5.97    0.78
   3   3  -4    6.60    0.61
   3   3  -4    6.72    0.99
   3   3   4    6.53    0.74
   3   3   4    6.06    0.83
   3   4  -3    6.53    0.90
   3   4   3    6.06    0.76
   4  -3  -3    4.00    0.80
   4  -3  -3    5.20    0.82
   4  -3   3    3.54    0.74
   4  -3   3    5.62    0.76
   4   3  -3    5.87    0.56
   4   3  -3    5.26    0.84
   4   3  -3    6.74    0.71
   4   3   3    5.24    0.60
  -4   0   4   45.84    2.10
  -4   0   4   44.37    1.90
  -4   4   0   41.51    1.77
  -4   4   0   45.34    2.36
   0  -4  -4   42.72    1.68
   0  -4  -4   44.06    1.92
   0  -4   4   45.83    1.80
   0  -4   4   46.08    1.71
   0   4  -4   44.74    1.80
   0   4   4   42.30    1.83
   4  -4   0   46.06    1.83
   4  -4   0   43.00    1.97
   4   0  -4   46.77    1.92
   4   0   4   44.93    1.96
   4   4   0   43.55    1.75
  -4  -1  -4   26.10    1.34
  -4  -1   4   26.20    1.54
  -4   1   4   26.85    1.04
  -4   1   4   26.40    1.54
  -4   1   4   25.81    1.41
  -4   4  -1   24.03    1.30
  -4   4   1   24.88    1.25
  -4   4   1   26.75    1.76
  -1  -4  -4   22.96    1.14
  -1  -4   4   26.13    1.19
  -1  -4   4   24.00    1.07
  -1   4  -4   25.05    1.30
  -1   4   4   23.56    1.19
  -1   4   4   25.25    1.33
   1  -4  -4   25.73    1.19
   1  -4  -4   24.58    1.37
   1  -4   4   24.36    1.32
   1  -4   4   23.21    1.24
   1   4  -4   26.72    1.23
   1   4   4   22.11    1.27
   4  -4  -1   23.58    1.19
   4  -4  -1   24.02    1.40
   4  -4   1   23.70    1.35
   4  -4   1   23.67    1.24
   4  -1  -4   26.23    1.65
   4  -1  -4   25.20    1.35
   4  -1   4   23.27    1.38
   4  -1   4   24.51    1.31
   4   1  -4   23.88    1.21
   4   1  -4   28.20    1.33
   4   1   4   26.99    1.36
   4   4  -1   25.18    1.27
  -4   2   4   30.22    1.24
  -4   2   4   29.07    1.63
  -4   4   2   31.72    1.41
  -4   4   2   30.19    1.75
  -2  -4  -4   29.32    1.33
  -2   4  -4   30.67    1.50
  -2   4   4   32.42    1.48
  -2   4   4   29.37    1.52
   2  -4  -4   28.29    1.49
   2  -4   4   30.13    1.58
   2  -4   4   30.23    1.43
   2   4  -4   29.90    1.30
   2   4  -4   29.78    1.67
   2   4   4   29.14    1.48
   4  -4  -2   30.09    1.56
   4  -4   2   31.00    1.46
   4  -2  -4   32.22    1.82
   4  -2  -4   30.33    1.55
   4  -2   4   31.26    1.50
   4   2  -4   31.99    1.38
   4   2  -4   33.94    1.81
   4   2  -4   32.80    1.40
   4   2   4   30.37    1.38
   4   4  -2   29.38    1.55
  -4   3   4   12.00    0.83
  -4   3   4   12.18    1.07
  -4   3   4    8.35    0.96
  -4   4   3   11.39    1.11
  -3   4   4   11.93    1.03
  -3   4   4    9.30    1.39
   3  -4  -4   11.18    0.97
   3  -4   4   10.48    0.90
   3   4  -4   12.14    0.73
   3   4   4   11.94    1.07
   4  -4  -3   11.60    0.99
   4  -4   3    9.68    0.88
   4  -3  -4   10.73    0.98
   4  -3   4   11.79    0.95
   4   3  -4   11.17    0.77
   4   3  -4   11.47    1.29
   4   3  -4   11.47    0.77
   4   3   4   10.67    0.80
   4   3   4   11.14    1.15
   4   4  -3   10.79    0.66
   4   4  -3   11.74    1.13
   4   4   3   10.38    1.01
  -4   4   4   11.21    0.97
  -4   4   4   11.09    1.08
   4  -4   4   11.43    1.00
   4   4  -4   11.39    0.73
   4   4  -4   11.21    1.25
   4   4   4   10.73    1.38
  -5   0   0   10.10    1.11
   0   0  -5   10.13    0.82
   0   0  -5    9.30    0.87
   0   0   5   11.47    0.81
   0   0   5    8.82    0.80
   0   5   0    8.96    0.72
   5   0   0    9.84    0.67
  -5   0  -1    1.28    0.66
  -5   0   1    1.01    0.55
  -1   5   0    1.25    0.37
   0  -1  -5    0.68    0.41
   0  -1   5    1.07    0.41
   0  -1   5    1.33    0.46
   0   1  -5    1.63    0.43
   0   1   5    1.23    0.43
   1  -5   0    1.11    0.38
   1  -5   0    0.78    0.37
   1   5   0    1.42    0.34
   5   0  -1    1.50    0.33
   5   0  -1    1.26    0.54
   5   0  -1    1.49    0.54
   5   0   1    0.63    0.45
   5   0   1    1.62    0.41
  -1   0   5    0.93    0.40
   0  -5   1    2.05    0.44
   0   5  -1    1.05    0.38
   0   5   1    1.42    0.37
   1   0  -5    1.39    0.44
   1   0  -5    2.02    0.56
   1   0  -5    1.28    0.43
   1   0   5    1.55    0.48
   1   0   5    1.40    0.53
   5  -1   0    1.18    0.34
   5   1   0    1.72    0.36
   5   1   0    0.82    0.48
  -5   1   0    0.54    0.64
  -1   0  -5    1.44    0.47
  -5  -1   0    1.01    0.58
   1  -1  -5    2.39    0.59
   1  -1   5    1.08    0.45
   1  -1  -5    2.63    0.57
   1  -5   1    2.05    0.48
   1  -1  -5    1.20    0.44
  -1   1  -5    1.99    0.54
  -1   1   5    2.56    0.57
  -1   5  -1    2.50    0.49
  -1   5   1    1.82    0.42
  -1   5   1    3.11    0.70
   1  -5   1    2.80    0.51
  -5   1   1    2.99    0.43
  -5   1   1    1.65    0.62
  -1  -1  -5    1.85    0.51
  -1  -1  -5    1.63    0.44
   5   1   1    1.91    0.48
   5   1   1    2.35    0.52
  -5  -1  -1    2.08    0.62
  -5  -1   1    2.61    0.71
  -5   1  -1    2.33    0.75
   5   1  -1    2.60    0.62
   5  -1  -1    3.11    0.69
   5  -1   1    2.30    0.55
   5  -1   1    2.20    0.46
   5   1  -1    2.27    0.63
   1   1   5    2.11    0.59
   1   5  -1    2.46    0.64
   1   5   1    2.12    0.43
   1  -1   5    2.26    0.53
   1   1  -5    2.86    0.51
  -1  -1   5    1.99    0.52
   1   1  -5    1.90    0.56
   1   1   5    2.12    0.50
   0  -2   5    8.64    0.79
   0   2  -5    8.65    0.79
   0   2   5    7.87    0.81
   0  -2  -5    9.09    0.79
   0  -2  -5    9.76    0.81
   0  -2   5    9.36    0.86
   0  -2   5    9.35    0.75
  -2   5   0    9.28    0.76
   5   2   0    9.84    0.95
  -5   2   0    8.35    1.23
  -2   0  -5    8.42    0.83
  -5   0  -2   10.38    1.25
  -5   0   2    8.80    1.07
   2   0  -5    8.86    0.85
   2   0   5    8.60    0.81
   2   0   5    8.39    0.97
   5  -2   0    8.83    0.71
  -2   0   5    9.44    0.88
   0  -5   2    8.35    0.64
   0  -5   2    9.73    0.74
   0   5  -2    8.71    0.72
   0   5   2    8.33    0.71
   2   0  -5    8.88    0.76
   2   0  -5    8.85    0.98
   5   0  -2    8.52    0.87
   5   0   2    9.95    0.92
   5   0   2   10.11    0.79
  -5  -2   0    8.48    0.94
  -5   2   0    9.06    0.73
   5   0  -2   10.32    1.10
   2  -5   0    9.12    0.78
   1   2  -5    2.18    0.51
  -5   1   2    2.31    0.36
  -5   1   2    2.11    0.74
   2  -5   1    2.89    0.54
  -2  -1   5    3.40    0.60
  -2   1  -5    1.62    0.46
   2   5  -1    2.35    0.46
  -1  -5   2    2.35    0.41
  -1   5  -2    2.23    0.49
   2  -1  -5    2.24    0.59
  -5  -2   1    1.91    0.60
  -5   2  -1    1.38    0.76
  -5  -1  -2    1.31    0.66
   1  -2   5    2.75    0.56
   1   5   2    2.20    0.44
   2   1   5    0.44    0.44
   1  -5  -2    2.51    0.50
   2   1   5    2.57    0.57
  -2   5   1    0.86    0.35
  -2   5   1    2.91    0.76
  -1  -2  -5    2.46    0.52
   5   2   1    2.34    0.49
   2  -5   1    2.21    0.48
   2  -1  -5    2.43    0.52
  -1   2   5    1.52    0.47
   5  -2  -1    2.34    0.44
   5  -2  -1    2.13    0.63
   5   1  -2    2.29    0.56
   5  -1   2    2.68    0.52
   1  -2   5    2.53    0.55
   1  -2   5    2.08    0.55
   5   1  -2    2.99    0.73
   1   2  -5    1.78    0.61
   5  -1   2    2.55    0.60
   2   5  -1    2.73    0.36
   2  -1  -5    3.13    0.60
  -2  -1  -5    1.44    0.48
  -1  -2   5    1.79    0.50
  -5  -1   2    1.92    0.62
  -2   1   5    2.01    0.56
  -5   1  -2    4.08    1.02
   2  -5  -1    2.45    0.50
  -1   5   2    2.56    0.40
  -1   2  -5    2.17    0.47
   1   2   5    1.79    0.52
   2  -5  -1    1.02    0.39
  -5  -2  -1    1.78    0.57
   1  -2  -5    1.90    0.53
   5   1   2    2.12    0.50
   5   1   2    2.68    0.50
  -5   2   1    3.38    0.51
   1  -2  -5    2.56    0.60
   1  -2  -5    1.49    0.53
   5  -2   1    2.24    0.59
   5  -2   1    2.01    0.48
   5   2  -1    2.07    0.56
  -1  -2   5    2.15    0.44
   2   1  -5    2.74    0.57
  -2   5  -1    1.56    0.47
   2   1  -5    2.93    0.56
   2   1  -5    1.61    0.63
  -1   5   2    0.50    0.50
  -5   2   1    1.30    0.69
   1  -5   2    2.02    0.52
   2   5   1    1.88    0.41
   5  -1  -2    1.72    0.37
   5  -1  -2    2.11    0.49
   2  -1   5    1.80    0.53
   2  -1   5    1.00    0.57
  -5   2  -2   10.64    1.28
  -5   2   2    7.06    0.65
  -5  -2  -2    7.92    0.85
   5   2   2    7.53    0.73
   5  -2  -2    7.73    0.61
   5  -2  -2    7.39    0.85
   5  -2   2    6.99    0.85
   5   2  -2    8.47    1.00
   5   2  -2    7.40    0.73
  -5   2   2    8.93    1.01
   2   2  -5    8.57    0.73
  -5  -2   2    8.49    0.98
   2   2   5    7.25    0.75
   2   2   5    8.16    0.96
   2   5  -2    6.99    0.58
   2   5  -2    8.64    0.83
   2   5   2    7.66    0.67
   2  -2  -5    8.00    0.85
   2  -2   5    8.84    0.81
   2  -2   5    8.73    0.93
   2  -5  -2    8.58    0.79
   2   2  -5    8.36    0.75
   2  -5   2    7.71    0.74
   2  -2  -5    6.94    0.71
   2  -2  -5    8.62    0.90
  -2   5   2    7.97    0.96
  -2  -2   5    7.30    0.57
   2  -5   2    7.45    0.80
  -2   2  -5    7.77    0.74
  -2   5  -2    8.27    0.78
  -2  -2  -5    7.00    0.79
  -2  -2   5    7.73    0.78
   0   3  -5    1.55    0.47
   3  -5   0    1.25    0.46
  -5   0  -3    1.49    0.72
   3   0  -5    1.31    0.48
   5   0  -3    1.87    0.57
   5   0   3    1.80    0.60
   5   0   3    2.04    0.54
   0  -3   5    1.31    0.43
   3  -5   0    1.66    0.47
   0   5   3    1.69    0.41
   0   3   5    1.03    0.54
   3   0  -5    1.65    0.44
   0  -3   5    0.67    0.39
   0   5  -3    2.20    0.46
   3   5   0    1.11    0.36
   0   5   3    1.44    0.42
   0  -5  -3    1.60    0.50
   0  -5   3    1.19    0.42
  -5   0   3    1.98    0.64
   3   0   5    1.54    0.57
   5  -3   0    1.28    0.40
   5  -3   0    1.27    0.55
   5   3   0    1.08    0.41
  -3   0  -5    0.84    0.47
  -3   0   5    1.28    0.53
  -3   5   0    1.91    0.74
   0  -3  -5    1.05    0.43
   0  -3   5    1.57    0.51
   3   0  -5    2.22    0.70
  -5   3   0    1.50    0.46
  -5   3   0    1.01    0.63
  -5  -3   0    1.52    0.52
   0  -5   3    0.84    0.34
  -3   5   1    0.13    0.58
   1   3  -5    0.19    0.33
   1  -3   5   -0.21    0.36
   1  -5  -3    0.29    0.40
  -1   5  -3   -0.06    0.38
   3  -5   1    0.58    0.50
  -1  -5   3    0.47    0.32
  -5   1   3   -0.03    0.26
  -5   1   3    0.24    0.44
  -1  -3  -5    0.64    0.42
  -5  -1  -3   -0.21    0.58
   5   1  -3    0.37    0.58
   5   1  -3    0.49    0.38
   1   5   3    0.63    0.36
  -1  -5   3    0.21    0.27
   5  -3  -1    0.45    0.48
  -5  -3   1    0.32    0.42
  -5   3  -1    0.84    0.48
  -5   3  -1    1.04    0.77
   5  -1   3    0.38    0.38
   3   5  -1   -0.01    0.63
   3  -5   1    0.13    0.46
  -3  -1   5    0.19    0.47
  -3   1  -5   -0.10    0.43
   3   1   5   -0.04    0.42
  -1   3   5   -0.10    0.46
   1   5   3    0.03    0.38
   5  -1   3   -0.02    0.51
   3  -1  -5    0.33    0.37
   1  -3   5   -0.06    0.45
   3  -1  -5    0.00    0.53
   1  -3   5   -0.05    0.38
   3  -1  -5    0.23    0.41
   3  -5   1    0.16    0.35
   5  -3  -1    0.32    0.32
   3  -5  -1    0.68    0.44
   1  -5   3   -0.15    0.41
   1   3   5    0.04    0.50
  -5   3   1    0.67    0.39
  -5   3   1   -0.23    0.55
   3   5   1    0.59    0.29
   5  -1  -3    0.76    0.43
  -5  -1   3    0.01    0.47
   3  -1   5    0.42    0.51
  -3   1   5   -0.22    0.42
  -3   1   5    0.55    0.43
   5   1   3    0.12    0.42
   5  -3   1    0.25    0.33
   1   5  -3    0.27    0.31
   1  -3  -5    0.52    0.44
   1  -3  -5    0.34    0.76
  -3  -1  -5    0.05    0.42
   1  -5   3    0.11    0.36
   1   5  -3    0.56    0.37
  -1  -3   5    0.08    0.34
  -1  -3   5    0.21    0.36
  -1   3  -5    0.47    0.38
   3   1  -5   -0.23    0.42
   3   1  -5    0.00    0.37
  -3   1   5    0.44    0.30
   3  -5  -1   -0.14    0.29
  -5  -3  -1    0.21    0.46
   1  -3  -5    0.64    0.41
   5   3  -1    0.88    0.46
   5   3  -1    0.01    0.38
   3   1  -5    0.29    0.33
  -1   5   3   -0.30    0.38
   3  -1   5    0.71    0.41
   2  -5  -3    1.36    0.47
   3  -5   2    2.41    0.48
  -2   3   5    1.53    0.49
   2  -3   5    0.83    0.52
   2   3  -5    2.21    0.52
   5   2  -3    1.38    0.69
   5   2  -3    1.69    0.50
   3  -5   2    0.95    0.60
   2  -3   5    2.08    0.47
  -3  -2   5    1.96    0.51
  -5  -3   2    1.55    0.56
   5   3   2    2.11    0.41
  -2   3   5    0.93    0.40
  -5  -2  -3    0.77    0.56
   5  -3  -2    1.84    0.43
  -5   2   3    1.28    0.33
  -5   2   3    1.45    0.58
  -3   5   2    1.85    0.67
  -2  -3  -5    1.43    0.49
   2   5   3    1.40    0.48
   3  -2  -5    1.28    0.47
   3  -2  -5    2.46    0.77
  -5   3  -2    2.87    0.97
  -3   2  -5    1.47    0.47
   3   5  -2    1.83    0.49
   3  -2  -5    1.36    0.54
  -2  -5   3    1.83    0.32
   3   2   5    2.00    0.88
   5  -2   3    1.71    0.53
   5  -3  -2    1.42    0.55
  -2   5  -3    1.56    0.56
   3   2   5    1.38    0.53
  -3   2   5    1.89    0.42
  -5   3   2    1.61    0.64
   5  -2  -3    1.52    0.57
   3   2  -5    1.37    0.41
   3   2  -5    1.63    0.46
   2  -3  -5    1.29    0.41
   2  -3  -5    1.81    0.56
   3  -5  -2    1.46    0.46
   3   5   2    1.41    0.40
   5  -3   2    1.53    0.49
   5   2   3    1.05    0.46
   3  -2   5    2.29    0.56
   2  -3  -5    2.12    0.66
  -2  -3   5    1.68    0.46
  -5   3   2    1.19    0.41
   2   3   5    1.64    0.59
  -3   2   5    0.97    0.49
   2   5  -3    1.66    0.56
   2  -5   3    1.68    0.56
  -2   3  -5    1.57    0.46
   5   3  -2    1.89    0.47
  -5  -2   3    2.36    0.66
   2  -5   3    0.98    0.42
   2   5  -3    1.86    0.37
  -3  -2  -5    1.58    0.46
   5   3  -2    2.95    0.63
  -2   5   3    1.02    0.49
  -2   5   3    2.32    0.58
   3  -3  -5    0.74    0.59
  -3   3   5    0.30    0.51
   3  -5  -3    0.08    0.43
   3  -5   3    0.18    0.37
  -3   3   5    0.49    0.44
  -3  -3  -5    0.25    0.43
  -3   5  -3   -0.18    0.44
  -3   5   3   -0.25    0.41
  -3   5   3   -0.08    0.46
   5   3  -3   -0.14    0.26
   3   3  -5    0.64    0.57
   3   3  -5    0.37    0.35
  -3  -3   5    0.90    0.45
  -3   3  -5    0.34    0.36
  -3   3   5    0.17    0.35
   3   5   3   -0.38    0.43
   5  -3  -3   -0.32    0.43
   5  -3   3    0.66    0.43
  -5   3   3    0.40    0.58
   3  -3  -5    0.59    0.47
  -5   3   3    0.52    0.39
   3  -3   5    0.10    0.35
   3   3  -5    0.59    0.37
   3   3   5   -0.13    0.43
   3   3   5    1.01    0.72
   3   5  -3    0.24    0.50
   5   3   3   -0.53    0.38
   5   3  -3    0.51    0.36
   3  -3   5   -0.06    0.59
  -5   0   4    6.95    0.97
  -4   5   0    5.77    0.84
   5  -4   0    6.18    0.85
   5   4   0    5.46    0.75
   4   0  -5    6.42    0.67
   0  -4  -5    6.06    0.68
   0  -4   5    7.80    0.90
   0  -4   5    6.57    0.67
   0   4  -5    7.26    0.72
   0   4   5    7.13    1.08
   4  -5   0    4.92    0.64
   4  -5   0    6.38    0.82
   5   0  -4    5.97    0.76
   5   0   4    5.20    0.91
   5   0   4    6.46    0.81
  -4   5   0    5.29    1.00
   5  -4   0    6.82    0.71
   0   5   4    6.58    0.82
   0  -5   4    7.66    0.77
   4   0  -5    8.27    1.73
   4   0  -5    6.48    0.84
  -4   0   5    5.70    0.90
   0  -5   4    6.50    0.64
   0   5  -4    5.55    0.70
   0  -5  -4    6.30    0.63
  -5   4   0    5.94    1.08
  -4   0  -5    5.70    0.77
  -4   5   1    2.91    0.84
   5  -1   4    2.80    0.73
  -5   1   4    3.92    0.46
  -1  -4  -5    3.37    0.58
   1  -5  -4    2.85    0.52
   1  -4   5    2.65    0.54
   1  -4   5    2.86    0.59
  -5   1   4    2.77    0.69
  -4   5   1    2.69    0.59
  -5  -1  -4    4.23    0.83
  -1  -5   4    5.90    0.70
  -1  -5   4    3.17    0.45
  -5   4  -1    2.56    0.70
  -5   4  -1    3.51    0.90
   1   4  -5    3.71    0.75
   5  -4  -1    3.24    0.64
   1   5   4    2.56    0.56
   4  -5   1    3.04    0.57
   5   1  -4    3.85    0.69
  -4   1  -5    2.39    0.54
  -1   5  -4    2.53    0.55
  -1   4   5    3.25    0.58
   5  -4  -1    2.81    0.52
   1  -5  -4    2.50    0.60
  -4  -1   5    1.47    0.55
   5  -1   4    2.47    0.57
   4  -5   1    3.71    0.73
   1   5   4    2.60    0.60
   4  -1  -5    3.39    0.69
   1   4  -5    3.45    0.58
  -1   4   5    2.66    0.91
   4   1   5    4.25    0.74
   4   5  -1    4.04    0.57
  -4   1   5    3.49    0.70
   4  -5  -1    3.39    0.58
   4  -5  -1    3.24    0.63
  -1  -5  -4    2.99    0.45
  -4   1   5    3.60    0.80
  -5  -1   4    4.19    0.85
   4   5   1    4.07    0.47
   5  -1  -4    4.33    0.99
  -4   1   5    3.05    0.47
  -4  -1  -5    3.03    0.58
   1  -5   4    2.65    0.64
   5   1   4    3.31    0.61
   4   1  -5    3.29    0.63
  -1   4  -5    3.93    0.63
  -1  -4   5    3.02    0.50
   4  -1   5    3.03    0.73
   5  -4   1    3.36    0.74
   5  -4   1    3.43    0.55
   5   4  -1    3.51    0.68
   4  -1   5    3.38    0.63
   5  -1  -4    3.25    0.68
   1   4   5    2.16    0.70
   1  -5   4    3.57    0.60
   1   5  -4    4.29    0.61
   1  -4  -5    3.65    0.57
   4   1  -5    3.79    0.62
  -5   4   1    3.01    0.83
  -1   5   4    4.05    0.64
   1  -4  -5    2.77    0.57
   2  -4   5    4.70    0.75
   5  -2   4    4.43    0.88
   2   4  -5    5.73    0.95
   5   2  -4    6.45    0.77
   2   5   4    4.66    0.72
   4  -5   2    4.85    0.86
  -4   5   2    5.56    0.70
   2  -5  -4    3.94    0.67
   5  -4  -2    4.72    0.64
   5  -4  -2    4.58    0.77
  -5   4  -2    5.01    0.78
   5  -2   4    4.10    0.66
   4   2   5    5.29    1.02
  -5   2   4    4.03    0.55
  -5   2   4    4.11    0.79
   5   2  -4    6.27    0.70
  -4   5   2    4.50    0.84
   4   2   5    4.38    0.69
  -2   4   5    5.53    0.70
  -2   4   5    4.73    0.69
  -2   4   5    5.08    0.86
   2   4  -5    5.66    0.59
   4   5  -2    5.95    0.84
   4  -5   2    4.86    1.40
   2  -4   5    7.00    1.00
   2  -4   5    6.02    0.78
   4  -2  -5    4.95    0.91
  -4  -2   5    5.29    0.74
   5   2  -4    6.03    1.00
   5  -4   2    4.84    0.86
   2  -5   4    4.96    0.72
   2  -4  -5    4.40    0.70
   2  -4  -5    3.83    0.63
   2  -4  -5    3.98    0.79
   5  -2  -4    4.78    0.97
   5  -2  -4    5.08    0.92
   2   5  -4    4.82    0.56
  -2   4  -5    3.94    0.64
   5   4  -2    5.84    0.85
   4   2  -5    5.13    0.69
   2   4   5    5.65    1.40
   5   2   4    5.71    0.74
   5  -4   2    5.87    0.73
   2   5  -4    5.25    0.93
  -2   5   4    6.40    0.76
   4  -5  -2    4.70    0.73
   4  -2   5    5.97    0.99
  -2   5   4    4.63    0.69
   4   2  -5    5.78    0.65
  -5   4   2    4.63    0.93
  -4  -2  -5    4.76    0.63
   4   2  -5    4.57    1.17
  -4   2   5    5.39    0.61
  -4   2   5    4.80    0.81
   5   3  -4    3.40    0.56
  -5   3   4    2.71    1.17
   4   3   5    3.17    1.20
   4   3   5    2.17    0.57
   5  -3   4    2.43    0.52
   5   3  -4    2.07    0.43
   4  -3  -5    1.15    0.82
  -4   5   3    2.15    0.64
  -3  -4  -5    1.44    0.43
  -3   4   5    1.55    0.58
  -3   4   5    1.95    0.54
   3   5   4    2.98    0.69
   4   5  -3    1.51    0.76
   3  -4   5    2.32    0.59
   3   4  -5    2.14    0.44
   5  -4  -3    2.69    0.66
   4  -3  -5    1.62    0.56
   4  -5   3    1.91    0.58
   3  -5  -4    2.88    0.57
   4   5   3    2.49    0.66
   5  -3  -4    3.48    1.13
  -5   4   3    2.17    0.76
   4  -5  -3    2.11    0.54
  -4   3   5    1.97    0.59
  -3   5   4    1.65    0.56
  -3   5   4    2.84    0.75
  -5   4   3    1.37    0.52
   3  -5   4    2.92    0.85
   3  -5   4    2.57    0.53
   3   5  -4    2.68    0.42
   3   5  -4    2.77    0.77
   3  -4  -5    2.01    0.78
   5   3   4    2.69    0.57
  -4  -3  -5    1.69    0.46
   4  -3   5    0.75    0.53
   4   3  -5    2.61    0.51
   4   3  -5    2.21    0.48
   5  -3  -4    2.67    0.63
   3  -4  -5    0.92    0.50
   3   4   5    4.60    0.92
   5  -4   3    2.52    0.49
   5   4  -3    2.31    0.40
   5   4  -3    2.42    0.67
  -5   4   4    2.26    0.71
  -4   4   5    2.91    0.67
  -4   5   4    2.90    0.66
   4  -5  -4    0.98    0.54
   4  -5   4    2.91    0.60
   4  -4  -5    2.49    0.61
   4  -4   5    2.27    0.56
   4   4  -5    2.88    0.50
   4   5  -4    3.74    0.46
   4   5   4    3.62    0.95
   5  -4  -4    2.99    0.64
   5  -4   4    2.98    0.64
   5   4  -4    3.04    0.44
   5   4   4    0.62    1.00
  -5   0   5    1.12    0.49
  -5   5   0    0.43    0.80
   0  -5  -5    0.65    0.41
   0  -5   5    0.97    0.35
   0   5  -5    0.51    0.38
   0   5   5    0.81    0.62
   5  -5   0    0.58    0.44
   5  -5   0   -0.04    0.52
   5   0   5    0.17    0.84
   5   0   5    1.22    0.51
  -5   1   5   -0.25    0.32
  -5   1   5    0.51    0.51
  -5   5  -1    1.06    0.73
  -1  -5  -5    0.79    0.40
  -1  -5   5    0.24    0.29
  -1   5  -5    0.33    0.36
  -1   5   5    0.95    0.68
   1  -5  -5    0.60    0.39
   1  -5  -5    0.47    0.45
   1  -5   5   -0.33    0.59
   1  -5   5    0.81    0.39
   1   5  -5    0.29    0.33
   1   5   5    0.16    0.69
   5  -5  -1   -0.24    0.35
   5  -5  -1    0.21    0.46
   5  -5   1    0.19    0.32
   5  -5   1    0.61    0.53
   5  -1  -5   -0.37    0.40
   5  -1   5   -0.13    0.43
   5   1  -5    0.17    0.37
   5   1   5    0.09    0.62
   5   5  -1    0.70    0.49
   5   5   1    0.17    0.33
  -5   2   5    1.10    0.43
  -5   2   5    1.72    0.71
  -5   5   2    0.65    0.75
  -2  -5  -5    0.45    0.40
  -2   5   5    1.18    0.48
   2  -5  -5    0.69    0.42
   2  -5  -5    1.23    0.55
   2  -5   5    0.63    0.42
   2  -5   5    0.16    0.55
   2   5  -5    1.05    0.38
   2   5   5   -0.06    0.69
   5  -5  -2    0.87    0.54
   5  -5   2    0.91    0.40
   5  -2  -5    0.87    0.46
   5  -2   5    0.97    0.48
   5   2  -5    0.53    0.38
   5   2  -5    1.52    0.40
   5   2   5    0.27    0.67
   5   5  -2    1.89    0.65
  -5   3   5    0.10    0.55
  -5   3   5   -0.13    0.55
  -5   5   3    0.05    0.54
  -3   5   5    0.46    0.47
   3  -5  -5    0.66    0.51
   3  -5   5    0.39    0.49
   3   5  -5    1.21    0.33
   5  -5  -3    1.20    0.52
   5  -5   3    0.22    0.43
   5  -3  -5    0.29    0.53
   5  -3   5    0.63    0.50
   5   3  -5    0.66    0.38
   5   3  -5    0.37    0.34
   5   3   5    0.20    0.58
   5   5   3    0.55    0.79
  -5   4   5    0.34    0.53
  -5   5   4    1.05    0.60
  -4   5   5    0.76    0.79
   4  -5  -5    0.62    0.51
   4  -5   5    0.64    0.50
   4   5  -5    0.85    0.36
   5  -5  -4   -0.76    0.48
   5  -5   4    1.49    0.54
   5  -4  -5    0.25    0.53
   5  -4   5    1.33    0.50
   5   4  -5    1.01    0.38
   5   4   5   -0.90    0.51
  -5   5   5    0.47    0.63
   5  -5  -5    0.67    0.59
   5  -5   5    1.99    0.58
   5   5  -5   -0.02    0.35
  -6   0   0   40.11    2.04
   0   0  -6   38.80    1.70
   0   0  -6   37.23    1.85
   0   6   0   36.47    1.56
   6   0   0   41.18    1.48
  -6   0  -1   21.16    1.57
  -6   0   1   23.18    1.57
  -1   6   0   21.59    1.19
   0  -1  -6   22.78    1.21
   0  -1  -6   22.75    1.29
   0  -1   6   22.68    1.34
   0   1  -6   22.41    1.23
   0   1  -6   20.84    1.42
   1  -6   0   23.37    1.17
   1   6   0   20.26    1.07
   6   0  -1   21.22    0.94
   6   0  -1   19.72    1.51
   6   0  -1   23.64    1.39
   6   0   1   24.47    1.36
   6   0   1   23.35    1.14
  -1   0  -6   19.94    1.31
   0  -6   1   23.27    1.10
   0   6  -1   23.97    1.17
   0   6   1   20.55    1.14
   1   0  -6   22.82    1.23
   1   0  -6   22.28    1.43
   1   0   6   22.78    1.43
   6  -1   0   22.10    1.10
   6   1   0   22.77    0.99
  -6  -1   0   23.46    1.48
  -6   1   0   22.43    1.58
  -1   0  -6   21.09    1.24
   6  -1  -1   14.21    1.11
   6  -1   1   13.81    1.16
   6  -1   1   13.59    0.93
   6   1  -1   13.32    1.29
   6   1  -1   14.10    1.07
   6   1   1   15.64    1.06
   6   1   1   13.24    0.87
   1  -1  -6   13.82    1.00
   1   1  -6   12.97    0.93
  -6  -1  -1   12.67    1.18
  -6  -1   1   13.23    1.22
  -6   1  -1   12.52    1.36
  -6   1   1   12.46    1.26
  -1  -1  -6   14.26    1.00
  -1  -1  -6   11.32    0.97
  -1  -1   6   14.47    1.05
  -1   1  -6   12.25    0.97
   6  -1  -1   14.54    0.83
  -1   6  -1   13.26    0.94
  -1   6   1   13.90    1.11
  -1   6   1   15.83    1.21
   1  -6   1   12.31    1.03
   1  -6   1   12.86    0.89
   1  -1  -6   14.00    0.96
   1  -1  -6   14.25    1.13
   1   6   1   12.59    0.89
   1   6  -1   14.05    0.85
   2   0  -6   27.19    1.43
   6  -2   0   25.59    1.49
  -6   0   2   25.39    1.63
   0   2  -6   28.37    1.39
   6   0   2   29.35    1.36
   2  -6   0   25.60    1.31
   2   6   0   25.38    1.18
   6   0  -2   25.32    1.71
   6   0  -2   27.20    1.47
   6   0   2   27.33    1.49
  -6   0  -2   24.48    1.66
   0  -2  -6   26.84    1.38
   0  -2   6   27.71    1.27
   0  -2   6   26.38    1.40
   2   0   6   27.78    1.52
   6  -2   0   28.77    1.27
  -6  -2   0   28.36    1.56
  -6   2   0   28.85    1.89
  -2   0  -6   28.48    1.43
   0  -6   2   25.81    1.15
   0  -6   2   26.94    1.21
   0   6  -2   27.29    1.27
   2   0  -6   27.22    1.34
  -2   6   0   27.24    1.33
   0  -2  -6   25.96    1.34
   2  -6   0   25.73    1.29
  -1   6  -2   17.37    1.06
   2  -1  -6   12.49    1.19
  -6  -2   1   18.47    1.27
  -1  -6   2   17.85    0.88
   1   2  -6   16.98    1.06
   1   2  -6   14.87    2.04
   6  -1   2   15.89    1.50
  -2   1  -6   15.88    1.12
   6   2   1   17.24    0.92
   2   6  -1   16.71    0.89
   2   6  -1   16.05    0.99
   2  -1  -6   16.97    1.07
  -6   1   2   16.70    1.44
  -6  -1  -2   16.30    1.30
   6  -1   2   17.43    1.06
   6   1  -2   17.11    1.70
   6   1  -2   16.64    1.11
  -1  -2  -6   16.67    1.21
   1  -2   6   18.88    1.04
   1  -2   6   12.71    1.12
  -1  -2  -6   15.28    1.05
  -6   2  -1   16.88    1.54
   6  -2  -1   16.49    1.22
   1  -2   6   15.48    1.38
   2  -6   1   15.45    1.05
   2  -6   1   18.09    1.07
   6   2   1   16.97    1.12
   6  -2  -1   16.17    0.93
  -2   6   1   18.95    1.36
   1   6   2   16.12    1.06
   2  -1  -6   17.38    1.14
   6  -1  -2   16.69    1.16
  -2   1   6   15.84    1.48
  -6  -2  -1   17.37    1.22
  -2  -1  -6   16.30    1.09
  -1   2  -6   15.25    1.06
   6   1   2   17.94    1.18
  -1  -2   6   17.45    0.93
  -2   6  -1   15.93    1.08
   2   1  -6   17.80    1.04
   1  -2  -6   17.35    1.06
   2   6   1   16.55    0.91
   1  -2  -6   17.55    1.18
  -6   2   1   15.16    1.37
   6   1   2   17.65    1.04
  -1  -2   6   15.86    1.08
   6  -2   1   17.30    1.24
   6  -2   1   17.82    1.04
   2  -6  -1   15.41    0.96
   6   2  -1   17.33    1.31
   6   2  -1   16.34    1.13
   1  -2  -6   15.83    1.13
  -6   2   1   17.83    0.97
  -6   1  -2   17.89    1.50
   2   1  -6   18.88    1.11
   1   6  -2   16.35    0.94
  -1   6   2   14.51    1.00
   1  -6   2   16.87    1.05
   1  -6   2   16.68    0.98
  -6  -1   2   18.63    1.35
  -6   2   2   21.18    1.51
  -6   2  -2   18.42    1.59
  -2  -2  -6   19.34    1.17
  -2   6   2   19.77    1.30
   2  -6  -2   18.24    1.07
  -6   2   2   20.26    1.03
  -6  -2  -2   18.17    1.18
  -6  -2   2   20.03    1.35
   2   6  -2   17.49    1.15
   2   6   2   19.85    1.06
   6  -2  -2   18.91    0.94
   6  -2  -2   17.18    1.19
   6  -2   2   17.95    1.30
   6  -2   2   21.09    1.15
   6   2  -2   19.71    1.71
   6   2  -2   19.67    1.14
   6   2   2   17.99    1.19
   6   2   2   19.79    1.02
   2  -2  -6   18.74    1.09
   2  -2  -6   18.82    1.33
   2  -2  -6   19.10    1.28
  -2  -2   6   18.45    0.92
  -2  -2   6   18.71    1.22
  -2   2  -6   21.80    1.22
  -2   6  -2   19.26    1.18
   2   2   6   18.46    1.25
   2   6  -2   20.46    0.96
   2   2  -6   17.97    1.46
   2  -2   6   19.68    1.15
   2   2  -6   18.96    1.11
   2  -6   2   19.75    1.23
   2  -6   2   17.97    1.09
  -6   0   3   11.47    1.37
  -6   0  -3   11.21    1.21
  -3   0  -6   10.27    0.92
  -3   0   6   11.77    1.09
  -6   3   0    9.96    2.02
   3   0  -6   12.79    1.35
   3   6   0   10.91    0.72
   6   0  -3   12.44    1.28
   6   0  -3   10.15    0.93
   6   0   3   13.02    1.25
   3  -6   0    9.83    1.02
   0  -6   3   10.92    0.75
   3   0  -6   10.04    0.91
   3   0   6    9.41    1.09
   3   0   6   10.03    1.30
   6  -3   0   10.38    0.81
   6  -3   0   10.67    1.00
   6   3   0   10.46    0.87
   6   3   0    9.23    1.07
   0  -3   6   10.78    0.80
   3  -6   0    9.59    0.83
  -3   6   0   13.56    1.40
   0  -3  -6   10.45    0.85
   0   6  -3    9.41    0.81
   0   6   3    9.28    0.91
   0  -3   6   10.12    0.99
   0   3  -6   10.89    0.89
   0   3   6    9.77    1.06
   0   6   3   12.09    0.93
   3   0  -6   11.29    0.89
   0  -3   6   10.22    1.05
   6   0   3   11.64    0.94
  -6  -3   0   11.48    0.99
   3  -6   0   10.22    0.96
   0  -6   3   10.54    0.81
  -1  -3  -6    7.15    0.75
   1   3  -6    6.80    0.71
   6   3   1    7.03    0.80
   6   3   1    7.35    0.60
   3   1   6    7.10    0.90
   6  -3  -1    6.34    0.69
  -1  -6   3    6.84    0.68
   1  -3   6    7.63    0.96
   3  -1  -6    9.32    1.56
   3  -1  -6    7.62    1.08
   1  -3   6   10.44    1.14
  -6  -3   1    8.40    0.91
  -1   3   6    7.14    1.12
   3  -6   1    5.87    0.83
   6  -1   3    6.75    0.84
   3   6  -1    6.74    0.75
   1   6   3    8.21    0.82
   6   1  -3    8.11    1.31
   6   1  -3    7.93    0.81
  -3   6   1    7.26    1.07
   1  -6  -3    6.78    0.80
   6  -1   3    6.90    0.95
   1  -3   6    6.97    0.75
   3  -6   1    8.26    1.31
  -6  -1  -3    7.37    1.00
   3   6  -1    6.33    0.63
   6  -3  -1    5.70    1.41
  -1   3  -6    6.81    0.80
   1  -6   3    8.46    0.89
  -1  -3   6    7.15    0.67
  -1   6   3    7.63    0.86
   3  -1   6    6.10    0.95
   3   6   1    6.66    0.68
  -3  -1  -6    6.80    0.82
  -3   1   6    6.26    0.65
  -3   1   6    8.44    1.02
  -6  -1   3    6.65    0.98
   3   1  -6   10.29    1.65
   3   1  -6    8.06    0.81
   6   1   3    6.79    0.79
   1   6  -3    7.35    0.68
  -6  -3  -1    7.44    0.84
   6  -1  -3    5.87    0.96
   6  -3   1    7.31    0.81
   3   1  -6    7.07    0.74
   6   3  -1    8.28    1.03
   6   3  -1    6.90    0.77
  -6   1  -3    5.69    0.99
  -1  -3   6    6.94    0.87
   1   3   6    6.90    0.99
   3  -6  -1    6.39    0.76
   1  -3  -6    6.86    0.73
   1  -3  -6    7.49    0.88
   1  -6   3    6.01    0.65
   3  -1   6    7.16    1.06
   6   1   3    8.21    1.00
   3  -2  -6    7.69    0.82
   6  -2   3    9.01    1.28
  -6   3  -2   10.97    1.44
   3  -6   2    7.56    0.74
  -6   2   3    6.63    0.97
   6  -3  -2    7.70    0.66
  -2   3   6    8.10    0.82
   6   2  -3    7.87    0.77
   6   2  -3   13.28    1.92
   2  -3   6    8.56    0.82
   6   3   2    7.92    0.77
  -3   6   2    8.63    1.04
  -6  -2  -3    8.53    0.91
  -6  -3   2    9.03    1.00
  -3   2  -6    7.43    0.85
   2  -6  -3    8.40    0.81
  -2  -3  -6    8.01    0.78
   3   2   6    8.23    0.94
   2   6   3    8.38    0.81
   3   6  -2    6.56    0.89
   3  -2  -6    7.66    0.87
   6  -3  -2    6.84    0.84
  -2   6  -3    8.96    0.88
  -6   2   3    7.51    0.71
   2   3  -6    8.14    0.77
   3  -2   6    7.92    1.05
  -2  -3   6    7.58    0.61
   3  -6  -2    5.97    0.77
  -2   6   3    7.24    0.81
  -2  -3   6    9.05    0.88
  -2   3  -6    8.24    0.86
  -6  -3  -2    7.81    0.82
   2  -3  -6    7.18    1.05
   2  -3  -6    8.55    0.93
  -6   3   2    7.92    1.06
   6   3  -2    9.08    1.12
   3  -2   6    7.24    0.84
   6  -2  -3    8.14    0.89
  -3  -2  -6    7.39    0.84
   6   3  -2    8.08    0.74
   6   2   3    8.12    0.87
   6  -3   2    8.29    1.14
   3   6   2    7.94    0.75
   2  -6   3    8.13    0.77
   3   2  -6    7.78    0.76
   3   2  -6    8.43    0.76
   3   6   3    2.96    0.63
  -3  -3   6    2.94    0.64
   3   3  -6    4.66    0.74
   3  -3   6    3.76    0.98
  -6   3  -3    5.33    1.07
   3   6  -3    4.11    0.74
   3  -3  -6    3.19    0.67
   3  -3   6    2.88    0.60
   3  -6   3    2.99    0.55
   3  -3  -6    3.17    0.60
   6  -3   3    3.62    0.64
  -6   3   3    2.12    0.72
  -3  -3  -6    2.99    0.61
  -3   6   3    3.72    0.66
   3  -6  -3    2.95    0.54
   6  -3  -3    3.47    0.75
  -3   3  -6    3.40    0.63
   6   3  -3    4.46    0.64
   6   3   3    4.38    0.66
  -3   3   6    3.74    0.65
   0  -6   4    8.08    0.68
   4   0  -6    9.95    1.09
   6   0  -4   11.09    1.15
  -6   4   0    8.88    1.27
  -6   0  -4   11.25    1.23
  -6   0   4   10.40    1.13
   6   0   4    7.98    1.47
   0  -4  -6   10.07    0.81
   0  -4   6   11.55    1.31
  -4   0   6    9.13    0.64
   6   4   0    8.92    1.05
   0  -4   6    9.18    0.94
   0   4  -6    9.80    1.00
   4  -6   0    8.90    1.04
   4  -6   0    8.77    0.80
   0  -6   4   12.96    0.99
   4   6   0    9.32    0.66
   0   6   4    8.04    1.03
   4   0  -6    9.75    0.85
   0  -4   6    9.86    0.77
  -4   0  -6   10.16    0.89
  -4   6   0   10.07    1.50
   4  -6   0    9.12    0.87
   6  -4   0    8.99    1.01
  -1  -6   4    7.21    0.62
   1   6   4    6.68    0.90
  -4   1  -6    7.75    0.81
   4   6  -1    8.11    0.83
   1  -6  -4    6.33    0.69
   1  -4   6    7.52    0.87
  -1  -4  -6    5.36    0.70
   4  -1  -6    6.30    0.72
   4  -1  -6    6.42    0.82
   4  -6   1    6.86    0.94
   4  -6   1    6.00    0.74
  -4  -1   6    7.44    0.96
   6  -1   4    6.00    0.80
   4  -6   1    7.74    0.88
  -6  -1  -4    7.51    1.05
   6  -4  -1    8.11    1.01
  -6   4  -1    7.17    1.23
   1   4  -6    7.60    0.74
   6  -4  -1    6.64    0.88
   1  -4   6    6.89    0.80
  -6   1   4    6.55    1.01
   6   1  -4    8.68    0.82
  -4   6   1    8.55    1.16
   1  -6  -4    5.12    0.73
   6  -1  -4    7.20    0.86
  -6   4   1    6.39    1.13
  -1   6   4    5.36    1.73
  -1  -4   6    7.08    0.67
   4  -1   6    8.30    0.85
   4   1  -6    6.67    0.74
   4  -6  -1    7.09    0.81
  -4   6  -1    7.55    1.27
   1  -6   4    7.26    0.70
   1   6  -4    6.81    0.61
   6   1   4    6.93    0.99
   6  -4   1    8.84    1.00
   6   4  -1    8.56    1.07
  -1   4  -6    6.92    0.80
  -4   1   6    7.00    0.69
  -6  -1   4    7.31    1.04
  -6   1  -4    7.63    1.18
   1  -4  -6    7.34    0.74
   6  -4   1    6.87    0.82
   4   6   1    6.73    0.68
   1  -4  -6    8.20    0.87
   4  -6  -1    6.50    0.81
  -6   4   1    5.89    0.92
   4   1  -6    8.31    0.81
  -2  -4  -6    7.47    0.79
   6  -4  -2    7.69    0.89
   4   2   6    7.25    0.88
   4   6  -2    7.48    0.97
   2   4  -6    7.05    0.71
  -4   6   2    7.82    1.05
  -6   2   4    6.33    0.63
  -6   2   4    7.25    0.99
  -4   2  -6    5.49    0.82
   2  -6  -4    7.23    0.81
   6   2  -4    7.87    0.76
   4  -6   2    6.15    0.79
   2   6   4    6.59    0.86
   4  -2  -6    6.47    0.78
   4  -2  -6    6.29    0.81
  -2  -6   4    6.44    0.53
   2  -4   6    7.17    0.81
  -4  -2   6    8.68    1.17
  -6  -2  -4    5.38    0.78
  -6   4  -2    7.33    1.18
   4  -6   2    6.96    0.83
   6  -2   4    7.39    0.86
   2  -6   4    7.50    0.73
   6  -2  -4    6.34    0.82
   2  -4  -6    7.00    0.89
   2  -6   4    8.52    1.04
   4   6   2    8.78    1.11
   2  -4  -6    7.29    0.76
   2  -4  -6    6.53    0.89
   4  -2   6    6.20    0.86
   4   2  -6    6.00    0.77
  -4   2   6    6.33    0.95
  -2   4  -6    7.13    0.80
  -6  -2   4    8.39    1.02
   6   4  -2    7.17    1.04
  -4  -2  -6    7.37    0.79
  -2   6   4    9.32    1.10
   6  -4   2    6.40    0.74
   4   2  -6    6.84    0.73
  -6   4   2    5.93    0.96
   4  -6  -2    7.78    0.84
   3   6   4    4.49    0.92
   3  -4   6    3.08    0.63
   4  -6   3    1.76    0.50
   4   6  -3    3.75    1.13
   6  -4  -3    2.89    0.64
  -4   6   3    2.91    0.70
  -3  -4  -6    2.97    0.57
   6   3  -4    3.36    0.58
   4  -3  -6    2.90    0.64
   6   3  -4    2.80    0.51
  -6   3   4    3.39    0.72
   4   3   6    2.63    0.71
   4  -3  -6    3.72    0.64
  -6   4  -3    4.76    1.02
   3  -6  -4    3.80    0.64
   6  -3   4    2.63    0.59
   6  -3  -4    3.75    0.70
   4   3  -6    4.55    0.63
   3  -4  -6    3.67    0.58
   4  -3   6    3.01    0.62
   4  -6  -3    1.89    0.58
   6  -4   3    3.04    0.58
  -6   4   3    2.63    0.80
  -4  -3  -6    2.89    0.55
  -4   3   6    3.35    0.70
  -3   4  -6    3.31    0.60
   3  -6   4    3.26    0.58
   6   4  -3    3.18    0.49
   6   3   4    2.29    0.66
   3  -4  -6    3.25    0.67
   4   3  -6    3.58    0.58
  -3   6   4    3.25    0.60
   4   6   4    1.10    0.86
   6   4  -4    3.48    0.47
   4  -6   4    1.56    0.52
   6  -4  -4    2.38    0.64
   4  -4  -6    2.31    0.66
   4  -4   6    2.96    0.67
   4   4  -6    2.18    0.46
   4  -4  -6    1.89    0.56
   6  -4   4    1.95    0.56
  -6   4   4    1.81    0.72
  -4   6   4    0.94    1.05
   4  -6  -4    3.80    0.67
  -4  -4  -6    1.59    0.52
  -4   4   6    2.09    0.62
   0  -6  -5    2.63    0.45
   0  -5  -6    2.46    0.55
  -6   0  -5    2.07    0.80
  -6   0   5    2.09    0.62
   0  -6   5    2.29    0.47
   0  -6   5    2.14    0.89
   6  -5   0    2.16    0.53
   0  -5   6    2.28    0.52
   0   5  -6    2.83    0.55
   5  -6   0    1.34    0.49
  -6   5   0    2.11    0.84
   6   0  -5    1.93    0.55
   6   0   5    2.58    0.61
   5   0  -6    2.42    0.57
   5   0   6    3.72    0.68
  -5   6   0    2.57    0.82
   6  -5   0    2.50    0.67
   6   5   0    1.59    0.66
   5   0  -6    2.20    0.54
   5  -6   0    2.00    0.68
   0   6  -5    3.31    0.56
   6  -5  -1    2.34    0.55
  -6   5  -1    1.60    0.82
   1  -6  -5    1.53    0.50
   6  -1   5    2.36    0.58
   6   1  -5    1.50    0.45
   6   1  -5    2.01    0.56
  -6   1   5    1.74    0.67
  -5   6   1    2.24    0.79
   6  -5  -1    0.44    0.40
   5  -1  -6    1.91    0.57
  -1  -6   5    2.46    0.40
   1  -6  -5    1.76    0.43
   5  -1  -6    1.56    0.39
   1  -5   6    2.05    0.47
   5  -6   1    1.87    0.46
   5   6  -1    2.91    0.65
  -1  -5  -6    1.67    0.52
  -6  -1  -5    1.72    0.76
   1   5  -6    1.54    0.61
   6  -1  -5    1.36    0.56
   5   6   1    1.89    0.47
   6  -5   1    1.70    0.49
   5  -1   6    1.29    0.49
   5   1  -6    1.84    0.51
  -1   5  -6    2.46    0.57
   1  -5  -6    1.71    0.76
   1  -6   5    2.40    0.46
   1   6  -5    2.21    0.43
   5   1  -6    2.37    0.56
  -1  -5   6    2.48    0.39
   6   1   5    1.93    0.58
  -6  -1   5    1.39    0.57
   5  -6  -1    2.09    0.57
  -6   5   1    2.75    0.87
  -5   1   6    1.87    0.45
  -5   1   6    1.30    0.58
   6   5  -1    3.31    0.74
   5  -6  -1    3.09    0.54
  -5   6  -1    1.03    0.79
   6  -5   1    2.70    0.70
   2   5  -6    1.61    0.86
   6   2  -5    1.87    0.45
   5  -6   2    1.35    0.49
   2  -5   6    1.55    0.52
   5  -2  -6    1.76    0.56
   5   6  -2    1.55    0.68
  -5   6   2    2.33    0.72
   5  -2  -6    2.64    0.62
   2  -6  -5    1.38    0.59
  -6   2   5    2.24    0.75
   6  -2   5    2.43    0.56
   6  -5  -2    2.32    0.61
   2  -6  -5    1.66    0.66
  -2  -5  -6    1.74    0.55
   5  -6   2    1.50    0.68
  -6   2   5    2.18    0.58
   6   2  -5    1.50    0.48
  -5   6  -2    3.48    0.95
   6  -2  -5    2.52    0.62
   2   6  -5    1.65    0.42
   5  -6  -2    1.47    0.59
   5   6   2    2.34    0.60
  -2   5  -6    1.57    0.47
   2  -5  -6    2.04    0.51
   5   2  -6    2.66    0.52
  -6   5   2    1.62    0.73
  -5   2   6    2.52    0.70
   6  -5   2    1.93    0.51
   5  -2   6    1.22    0.59
   2  -6   5    1.75    0.52
   5   2  -6    3.20    0.58
   6   5  -2    3.46    1.19
   2  -5  -6    1.79    0.57
   3  -6  -5    0.16    0.53
  -6   5  -3    1.73    0.87
   6   3  -5    1.65    0.42
   3  -5   6    1.26    0.48
  -6   3   5    0.26    0.78
  -6   3   5    0.93    0.60
  -5   6   3    1.78    0.68
  -3  -5  -6    0.14    0.49
   6  -3   5    0.50    0.53
   6  -5  -3    1.36    0.61
   5  -3  -6    0.86    0.51
   3   5  -6    1.64    0.42
   3  -6  -5    0.44    0.47
   5  -6   3    0.98    0.46
   5  -3  -6    1.03    0.59
   6   3  -5    1.61    0.54
   3  -5  -6    0.02    0.46
  -6   5   3    0.83    0.69
   3  -5  -6    1.01    0.56
   6   3   5    1.48    0.72
   5  -6  -3    0.62    0.56
   3  -6   5    0.55    0.44
   5   6   3    0.38    0.88
   5  -3   6    0.50    0.56
   5   3  -6    0.90    0.44
   5   3  -6    0.71    0.52
   6  -3  -5    1.05    0.60
   6  -5   3   -0.12    0.43
   3   6  -5    1.28    0.39
  -5   3   6    1.01    0.59
  -3   6   5    0.83    0.53
   6   4  -5    1.03    0.42
  -6   4   5    1.26    0.67
  -5   6   4    0.02    0.62
  -4   5   6    0.75    0.57
   6  -4   5    0.98    0.98
   6  -5  -4    1.60    0.68
   4  -5   6    0.09    0.50
   4   5  -6    0.47    0.41
   4  -6  -5    0.53    0.59
   5  -6   4    1.52    0.96
   5  -4  -6    0.50    0.60
   4  -5  -6    0.94    0.50
  -5   4   6    1.26    0.66
  -4   6   5    0.17    0.60
   5  -6  -4    0.38    0.61
   4  -6   5    1.73    0.59
   4   6  -5    0.71    0.33
  -6   5   4    0.43    0.68
   5  -4   6    0.80    1.09
   5   4  -6    0.26    0.39
   4  -5  -6    1.38    0.75
   6  -5   4   -0.42    0.66
  -6   0  -6    3.01    0.82
  -6   6   0    2.01    0.95
   0  -6  -6    1.26    0.53
   0  -6   6    1.56    0.45
   0   6  -6    1.44    0.44
   6  -6   0    1.40    0.50
   6  -6   0    1.84    0.65
   6   0  -6    2.64    0.56
   6   0  -6    2.18    0.65
   6   0   6    2.79    0.70
  -6  -1  -6    1.24    0.80
  -6   1   6    2.26    0.68
  -6   6  -1    4.80    1.11
  -6   6   1    5.02    1.05
  -1  -6  -6    1.86    0.54
  -1  -6   6    1.90    0.40
   1  -6  -6    1.43    0.53
   1  -6   6    1.89    0.50
   1   6  -6    1.70    0.46
   6  -6  -1    1.08    0.52
   6  -6  -1    1.49    0.62
   6  -6   1    2.00    0.56
   6  -6   1    2.06    0.61
   6  -1  -6    1.41    0.48
   6  -1  -6    2.49    0.67
   6  -1   6    2.62    0.69
   6   1  -6    1.82    0.52
   6   1  -6    2.06    0.55
   6   1   6    2.12    0.59
   6   6  -1    2.91    1.39
  -6   2   6    1.45    0.68
  -6   6  -2    2.02    0.93
  -6   6   2    0.94    0.73
   2  -6  -6    1.33    0.49
   2  -6  -6    1.30    0.58
   2  -6   6    1.36    0.49
   2   6  -6    1.23    0.41
   6  -6  -2    1.08    0.59
   6  -6   2    1.10    0.60
   6  -6   2    1.53    0.70
   6  -2  -6    1.88    0.89
   6  -2  -6    1.78    0.75
   6  -2   6    0.97    0.68
   6   2  -6    1.29    0.49
   6   2  -6    2.54    0.54
   6   6   2    2.17    0.59
  -6   3   6    1.19    0.86
  -6   6  -3    0.08    0.85
  -6   6   3    0.80    0.79
   3  -6  -6    1.02    0.60
   3  -6  -6    0.90    0.75
   3  -6   6    0.49    0.60
   3   6  -6    0.40    0.70
   6  -6  -3    1.91    0.79
   6  -6   3    1.07    0.51
   6  -6   3    1.23    0.66
   6  -3  -6    1.27    0.60
   6  -3   6    1.19    0.52
   6   3  -6    0.36    0.46
   6   3  -6    1.99    0.52
  -7   0   0    0.71    0.58
   0   0  -7    0.42    0.42
   0   7   0    0.12    0.42
   7   0   0    0.90    0.36
  -7   0  -1   -0.12    0.53
  -7   0   1   -0.30    0.65
   0  -1  -7    0.47    0.41
   0  -1  -7   -0.51    0.50
   0  -1   7    0.36    0.62
   0   1  -7   -0.44    0.35
   0   1  -7   -0.42    0.63
   1   7   0   -0.28    0.85
   7   0  -1    0.10    0.30
   7   0  -1   -0.35    0.92
   7   0   1    0.73    0.58
   7   0   1   -0.15    0.36
  -7   1   0   -0.21    0.58
  -1   0  -7    0.42    0.42
   0   7  -1    0.14    0.47
   0   7   1    0.65    0.48
   1   0  -7    0.46    0.43
   1   0  -7    0.32    0.64
   7  -1   0   -0.08    0.34
   7  -1   0    0.41    0.47
  -7  -1   0    0.07    0.60
   1   7  -1    0.03    0.41
   1   1  -7   -0.48    0.34
   7  -1  -1   -0.05    0.28
   7  -1  -1   -0.06    0.47
   7  -1   1    0.05    0.36
   7   1  -1   -0.32    0.49
   7   1   1    0.38    0.31
   1  -7   1    0.16    0.42
   1  -7   1   -0.05    0.36
   1  -1  -7    0.39    0.44
  -7  -1  -1    0.05    0.55
  -7  -1   1    0.02    0.58
  -7   1  -1    0.91    0.77
  -7   1   1    0.16    0.56
  -1  -1  -7   -0.08    0.38
  -1  -1  -7    0.22    0.54
   1   7   1   -0.63    0.40
  -1  -1   7    0.35    0.65
  -1   1  -7    0.29    0.46
  -1   1  -7    0.43    0.68
  -1   7  -1    0.93    0.60
  -1   7   1    0.26    0.53
  -2   0  -7    0.95    0.47
   0  -7   2    1.37    0.40
   0   7  -2    0.44    0.49
   2   0  -7    0.50    0.41
   2   0  -7    0.72    0.45
   7  -2   0    0.74    0.35
   7  -2   0    0.32    0.52
   7   2   0   -0.76    0.58
   7   0  -2    0.27    0.47
  -7   0  -2    0.65    0.64
  -7   0   2    1.20    0.64
   2  -7   0    0.84    0.43
   2   7   0    0.58    0.45
   0   2  -7    1.77    0.50
   7   0   2    1.38    1.19
   7   0   2    0.93    0.42
   0  -2   7    1.26    0.42
   0  -2   7    1.55    0.69
  -7  -2   0    1.69    0.58
  -7   2   0    1.47    0.76
   0  -2  -7    0.84    0.45
   0  -2  -7    0.88    0.57
   2  -7   0    0.98    0.55
   1   2  -7    0.30    0.37
   2  -1  -7    0.09    0.35
   2   7  -1   -0.05    0.41
  -2   1  -7    0.39    0.43
   7   2   1    0.16    0.35
   2   7  -1    0.03    0.40
  -7  -2   1    0.45    0.51
  -7   2  -1    0.93    0.71
   7   2   1   -0.53    0.61
   7  -2  -1    0.94    0.58
   2  -7   1    1.16    0.51
  -7   1   2    0.34    0.64
  -2   7   1    0.73    0.61
  -1  -2  -7    0.47    0.49
  -1  -2  -7   -0.08    0.50
   2  -1  -7    0.72    0.45
   7  -2  -1    0.41    0.35
   2  -1  -7   -0.08    0.78
   2  -7   1    0.33    0.37
   7  -1   2   -0.30    0.38
  -7  -1  -2    0.25    0.51
   7   2  -1    0.12    0.46
  -7  -2  -1   -0.07    0.50
  -7   2   1   -0.09    0.59
  -7   1  -2   -0.21    0.69
  -2  -1  -7    0.05    0.46
   1  -2  -7    0.12    0.38
   1  -2  -7   -0.53    0.53
  -1  -2   7   -1.07    0.55
  -1   2  -7    0.18    0.42
  -2  -1  -7    0.05    0.52
   7   1   2    0.20    0.43
  -7  -1   2    0.43    0.59
   1  -7   2    0.57    0.49
   1   7  -2   -0.34    0.44
   2  -7  -1    0.90    0.50
   7   1   2    0.48    0.69
  -1  -2   7   -0.01    0.36
   7  -2   1    0.08    0.37
   7   2  -1   -0.02    0.71
   2   7   1    0.40    0.45
   7  -1  -2    0.31    0.46
   2   1  -7    0.35    0.39
  -7  -2  -2    0.51    0.54
  -7  -2   2    1.96    0.65
   7   2   2    0.98    0.39
   2  -7   2    0.62    0.38
  -2  -2   7    0.76    0.67
  -2   2  -7    0.53    0.43
  -2   7   2    0.49    0.55
  -2  -2  -7    1.35    0.49
  -2  -2   7    0.98    0.33
  -7   2  -2    0.56    0.75
  -7   2   2    0.12    0.44
  -7   2   2   -0.04    0.65
  -2  -2  -7    1.18    0.50
   2  -2   7    0.79    0.46
   2   2  -7    0.31    0.41
   2   7  -2    1.38    0.42
   2   7  -2    0.65    0.53
   7  -2  -2    0.83    0.45
   7  -2   2    0.34    0.43
   7   2  -2    0.84    0.47
   7   2   2    0.90    0.71
   2  -7  -2    0.53    0.41
   2  -7   2    0.36    0.68
   2  -2  -7    1.20    0.52
   2  -2  -7    0.67    0.38
   2  -2  -7    0.25    0.73
   0  -7   3    0.04    0.33
  -7   3   0   -0.71    0.59
  -3   0  -7    0.36    0.42
   0  -3   7    0.90    0.57
   0   7  -3   -0.01    0.46
   3   0  -7   -0.59    0.32
  -7   0  -3   -0.18    0.77
  -7   0   3   -0.17    0.53
  -3   7   0    0.35    0.70
   0  -3   7   -0.67    0.36
   3  -7   0    0.00    0.36
  -7  -3   0    0.25    0.49
   3   0  -7    0.14    0.43
   7  -3   0   -0.10    0.53
   7   3   0    1.16    0.62
   0  -3  -7    0.52    0.45
   0  -3  -7    0.53    0.50
   7   0  -3    0.82    0.46
   3   7   0    0.47    0.41
   0   3  -7    0.25    0.44
  -7  -1  -3    0.52    0.55
   3  -7   1   -0.08    0.39
  -3   1  -7    0.06    0.40
   7  -3  -1    0.76    0.57
  -3   7   1   -0.05    0.58
  -1  -7   3   -0.07    0.31
   3  -1  -7   -0.13    0.36
   3  -1  -7   -0.04    0.40
   1  -3   7    0.12    0.41
   1  -3   7   -0.08    1.00
   1   3  -7    0.59    0.37
   3   7  -1   -0.02    0.39
  -7  -3   1    0.13    0.50
  -7   3  -1    0.21    0.74
   1  -7  -3    0.58    0.48
   7   1  -3   -0.30    0.41
   1  -7  -3    0.26    0.38
   7   3   1    0.11    0.61
  -1  -3  -7    0.10    0.45
   7  -1   3    0.37    0.44
   7   3   1    0.71    0.39
  -7   1   3    0.29    0.58
   7  -3  -1   -0.26    0.36
   1  -7   3    0.29    0.56
  -3  -1  -7    0.17    0.47
   7   1   3    0.17    0.49
  -7  -3  -1   -0.31    0.45
   3   1  -7    0.38    0.42
  -7  -1   3    0.90    0.56
  -1  -3   7   -0.03    0.34
  -7   3   1   -0.12    0.56
  -1   3  -7    0.20    0.39
   1  -3  -7    0.64    0.40
  -7   3   1    0.64    0.55
   3  -1   7   -0.07    0.44
   3   1  -7    0.26    0.37
   7   3  -1   -0.17    0.75
  -7   1  -3   -0.51    0.68
   7   3  -1    0.17    0.47
  -1  -3   7    0.28    0.73
   1  -3  -7    0.63    0.64
   1  -7   3    0.38    0.35
   1   7  -3    0.84    0.47
   3  -7  -1    0.17    0.43
   3   7   1   -0.17    0.50
   7  -1  -3   -0.08    0.42
   7  -3   1    0.34    0.36
  -3   2  -7    0.51    0.44
  -7   2   3   -0.38    0.46
  -7   3  -2    0.61    0.73
   3  -2  -7    0.52    0.39
  -7  -2  -3    0.03    0.49
   2   3  -7    0.64    0.40
  -7  -3   2    0.87    0.52
   2  -3   7    1.07    0.50
  -7   2   3    0.48    0.64
   7   3   2    0.13    0.61
   2  -7  -3   -0.06    0.45
   3  -7   2    0.66    0.41
   3   7  -2    0.91    0.69
   7   3   2    1.07    0.43
   3  -2  -7    0.39    0.43
   7   2  -3    0.95    0.57
  -2  -3  -7    0.09    0.40
   7  -3  -2    0.04    0.43
  -3   7   2    0.56    0.53
   3  -7   2    0.19    0.75
   7  -2   3   -0.32    0.42
  -3  -2  -7    0.50    0.44
   7  -2  -3    0.62    0.44
  -7   3   2    0.95    0.59
   7  -3   2   -0.32    0.41
   7   3  -2    0.22    0.43
   2  -7   3   -0.18    0.92
   2  -7   3    0.42    0.42
  -7   3   2   -1.18    0.53
   3  -7  -2    0.12    0.45
  -3   2   7    0.48    0.93
  -7  -2   3   -0.52    0.50
  -7   2  -3   -0.66    0.69
   7   2   3    0.91    0.46
  -7  -3  -2    0.75    0.47
   3  -2   7    0.40    0.48
   3   2  -7    0.68    0.45
  -2  -3   7    0.11    0.35
  -2  -3   7    1.21    0.63
  -2   3  -7    0.13    0.40
   2  -3  -7    0.49    0.43
   2  -3  -7    0.25    0.45
   7   2   3    0.85    0.74
  -3   7   3   -0.50    0.47
   3  -7  -3   -0.14    0.53
  -3  -3  -7   -0.28    0.48
  -3  -3   7    0.57    0.69
  -3   3  -7    0.38    0.41
  -7   3  -3    0.20    0.75
  -7   3   3    0.62    0.65
  -7   3   3   -0.26    0.66
   7   3   3   -1.09    0.63
   7   3   3    0.61    0.47
   3   3  -7   -0.56    0.35
   7  -3  -3   -0.34    0.49
   7  -3   3    0.71    0.50
   7   3  -3   -0.03    0.42
   3  -3   7   -0.40    0.44
   3  -7   3    0.33    0.42
   3  -3  -7   -0.78    0.41
   3  -3  -7    0.55    0.50
   0  -4   7    0.23    0.52
   4  -7   0    0.27    0.47
   4  -7   0    0.49    0.48
   7  -4   0    1.20    0.46
   7   0  -4    0.63    0.53
   7   0   4    0.73    0.52
  -7   4   0   -0.03    0.62
  -4   0  -7    0.61    0.47
  -4   0   7   -0.37    0.43
   0  -7   4    1.40    0.69
   0   7   4   -0.05    0.83
  -7   0  -4    1.24    0.81
  -7   0   4    1.19    0.63
   7  -4   0    0.57    0.58
   7   4   0    0.74    0.46
   0   4  -7    1.14    0.43
   4   0  -7    1.08    0.49
   0  -4  -7    0.82    0.47
   4   7   0    0.11    0.41
   4   0  -7    0.41    0.37
  -4   7   0    1.01    0.74
   1   7   4    0.59    1.21
  -7   4  -1    0.97    0.80
   1   4  -7    0.75    0.42
   4  -7   1    0.41    0.40
   7  -4  -1    0.90    0.40
   7  -4  -1   -0.09    0.55
   4  -1  -7    0.60    0.48
  -1  -4  -7    0.45    0.48
  -7   1   4    1.03    0.60
   7  -1   4    0.52    0.50
  -4   7   1    0.44    0.73
   1  -4   7   -1.19    0.66
  -1  -7   4    1.02    0.35
  -7  -1  -4   -0.45    0.64
   4  -7   1    0.85    0.48
  -4   1  -7    0.60    0.52
   1  -4   7    0.32    0.44
   7   1  -4    0.61    0.48
   4  -1  -7    0.56    0.44
   1  -7  -4    1.14    0.43
  -1  -4   7    0.58    0.38
  -1   7   4    1.25    0.91
   4  -1   7    0.97    0.56
   1  -7   4   -0.65    0.98
  -4   1   7   -0.25    0.59
   4   1  -7   -0.10    0.40
  -1   4  -7    0.92    0.46
  -7   1  -4    1.00    0.79
  -7   4   1    2.12    0.81
  -4   7  -1    1.75    0.84
   7   4  -1    0.89    0.43
   7  -4   1    0.74    0.62
   7   1   4    0.86    0.54
   4   7   1    1.83    1.01
   7  -1  -4    0.37    0.52
   1  -7   4    0.27    0.39
  -7  -1   4    0.96    0.71
   4   1  -7    0.40    0.41
   4  -7  -1    1.23    0.51
  -4  -1  -7    0.00    0.49
   1  -4  -7    0.81    0.38
   7   4  -1   -0.02    0.94
   7  -4   1    0.35    0.40
  -7  -4  -1    0.42    0.46
  -7   2   4   -0.06    0.64
   2  -4   7   -0.37    0.45
  -7   4  -2    1.24    0.86
  -7   2   4    0.32    0.56
  -7  -2  -4    0.12    0.52
   2   7   4    0.34    1.18
   4  -2  -7    0.54    0.47
   4  -2  -7    0.21    0.48
   2   4  -7    1.52    0.42
   2  -7  -4   -0.19    0.50
  -4   2  -7    0.24    0.47
  -4   7   2    1.56    0.69
  -2  -4  -7   -0.04    0.48
   2  -7  -4    0.21    0.48
   7  -2   4    0.15    0.48
   7   2  -4    1.52    0.51
   4  -7   2    1.08    0.49
   4  -7   2   -0.36    0.49
   4   7  -2    0.26    0.63
   7  -4  -2    0.03    0.57
   7   4   2    0.61    0.42
   7  -2  -4    0.85    0.53
   7  -4   2    0.20    0.42
   7   4  -2    0.34    0.39
  -2   4  -7   -0.27    0.41
   4   2  -7    0.65    0.42
   2  -4  -7    1.05    0.48
   2  -4  -7    0.71    0.62
  -2  -4   7   -0.36    0.35
   4   2  -7    0.60    0.41
   2  -7   4    0.78    0.42
  -7  -2   4    1.52    0.66
  -7   2  -4    1.44    0.86
  -4  -2  -7    0.15    0.49
  -7   4   2    0.63    0.74
   4  -7  -2   -0.09    0.50
   7   2   4    0.36    0.50
   4  -2   7    0.96    0.57
  -4   7   3    0.26    0.60
  -7   3   4   -0.54    0.63
   4  -3  -7   -0.09    0.44
   4  -3  -7    0.66    0.55
   3   7   4    1.50    1.04
   3  -4   7   -0.37    0.45
   3   4  -7    1.11    0.42
   7  -4  -3   -0.81    0.52
  -3  -4  -7    0.00    0.51
   4  -7   3    0.07    0.57
   3  -7  -4    0.74    0.56
   7  -3   4    0.83    0.51
   7   3  -4    0.17    0.39
   7   3  -4    0.34    0.44
   4  -7   3   -0.62    0.45
  -7   4  -3    0.55    0.81
   3  -4  -7   -0.20    0.55
   7  -3  -4    1.06    0.60
   4  -3   7    0.96    0.59
   7   4  -3   -0.02    0.33
   7  -4   3    0.71    0.49
  -7   4   3    0.72    0.77
  -4  -3  -7    0.45    0.51
   3  -4  -7    0.05    0.48
  -7   3  -4    1.75    0.88
   7   3   4    1.68    0.78
   7   3   4    1.59    0.51
  -3   4  -7    0.81    0.47
  -3   7   4    1.70    0.54
   3  -7   4   -1.03    0.43
   4   3  -7    1.06    0.47
   7   4  -3    1.03    0.40
   4  -7  -3    0.38    0.53
   4  -4  -7    0.58    0.59
   7  -4  -4    0.86    0.60
  -7   4  -4    0.15    0.88
  -4  -4  -7   -0.42    0.53
  -4   7   4   -0.14    0.83
   4  -7  -4    0.29    0.60
   4  -4  -7    0.27    0.85
   4  -7   4    0.38    0.58
   4  -4   7   -0.04    0.64
   4   4  -7    0.14    0.44
   7   4  -4    0.73    0.40
   7  -4   4    0.16    0.54
  -5   7   0    0.92    0.76
   0  -5  -7    1.01    0.51
   0  -5   7   -0.26    0.39
  -7   5   0    1.57    0.80
   5  -7   0    0.15    0.43
   0  -7  -5    0.02    0.46
   7   0  -5    1.23    0.57
   7   0   5   -0.63    0.56
   0   5  -7    0.03    0.40
  -7   0  -5   -0.38    0.70
  -7   0   5   -0.25    0.60
   5  -7   0   -0.13    0.51
   7  -5   0   -0.40    0.41
   7  -5   0   -0.40    0.60
   5   0  -7    0.79    0.56
   5   0   7   -0.26    0.43
   0  -7   5    0.49    0.38
   5   0  -7   -0.02    0.42
   5  -7   1   -0.06    0.41
  -7   5  -1   -0.11    0.81
   1   5  -7   -0.16    0.38
  -1  -7   5   -0.16    0.34
   5  -7   1    0.58    0.57
   7  -5  -1   -0.64    0.39
   7  -5  -1   -0.38    0.55
   1  -5   7    0.46    0.45
  -7  -1  -5   -0.13    1.12
   7  -1   5    0.71    0.57
   7   1  -5    0.28    0.42
  -7   1   5    0.90    0.69
   5  -1  -7    0.69    0.47
   1  -5   7   -1.24    0.87
  -1  -5  -7   -0.29    0.50
   5  -1  -7    0.20    0.50
   1  -7  -5    0.13    0.49
   7   1  -5    0.25    0.54
  -5   7   1    0.88    0.82
  -1  -5   7    0.45    0.39
   1  -5  -7    1.23    0.51
  -5   7  -1    0.29    0.74
  -7  -1   5    1.11    0.67
   5   7   1    0.04    0.88
   7  -1  -5    0.54    0.52
   7  -5   1    0.98    0.47
   7  -5   1    1.50    0.63
   5   1  -7    0.10    0.41
   5   1  -7    0.36    0.44
   7   1   5    0.91    0.52
  -7   1  -5    0.64    0.78
   5  -1   7    0.19    0.60
   1  -7   5   -0.13    0.36
   5  -7  -1   -0.39    0.54
  -1   5  -7    0.16    0.40
  -7   5   1    0.25    0.81
  -5   1   7   -1.61    0.61
   7   2  -5    0.07    0.52
  -7   5  -2    2.13    1.13
   7  -2   5   -0.24    0.68
   7   2  -5   -0.01    0.40
   5  -7   2    2.38    0.96
   5  -7   2   -0.12    0.62
  -5   7   2    0.57    0.68
   2  -7  -5    0.42    0.53
   2  -7  -5    0.22    0.58
   2   5  -7    0.13    0.40
  -2  -5  -7    0.03    0.55
   7  -5  -2    0.37    0.71
   5  -2  -7    0.30    0.88
  -7   2   5   -0.12    0.79
  -2   5  -7    0.29    0.43
   5  -7  -2    1.09    0.60
   7   2   5   -0.19    0.51
  -7   5   2   -0.48    0.76
   2  -5  -7    0.08    0.50
   2  -5  -7    0.59    0.71
   2  -7   5    0.17    0.39
  -7   2  -5    0.30    0.82
   5  -2   7   -1.07    0.65
   5   2  -7    0.00    0.39
   5   2  -7   -0.03    0.45
  -5   7  -2   -0.93    0.83
   7  -5   2    0.19    0.52
   7  -5   2    0.58    0.64
  -8   0   0    5.12    0.87
   0   0  -8    6.85    0.81
   8   0   0    6.11    0.62
   8   0   0    4.79    0.86
  -8   0  -1    4.37    0.91
  -8   0   1    5.85    1.00
   0  -1  -8    3.98    0.68
   0   1  -8    4.71    0.69
   8   0  -1    3.75    0.79
   8   0   1    4.98    0.58
   8  -1   0    4.64    0.59
   8  -1   0    5.09    0.79
   8   1   0    3.74    0.74
  -1   0  -8    4.95    0.75
   1   0  -8    5.13    0.76
  -8  -1   0    3.87    0.84
  -8   1   0    5.89    1.03
   8  -1  -1    4.28    0.81
   8  -1   1    3.54    0.57
  -1   1  -8    3.32    0.64
  -1   8   1    3.51    0.77
   8  -1  -1    3.90    0.49
  -8  -1  -1    4.38    0.84
  -8  -1   1    5.18    0.95
  -8   1  -1    3.40    0.81
  -8   1   1    3.80    0.96
   1   1  -8    3.98    0.60
   8   1   1    3.42    0.49
  -1  -1  -8    2.75    0.59
  -1  -1  -8    2.88    0.85
   1  -1  -8    4.27    0.74
   8   1  -1    4.29    0.78
   2  -8   0    3.69    0.76
   0  -2  -8    4.91    1.10
  -2   8   0    3.86    0.95
   0  -2  -8    3.69    0.63
   8   2   0    2.82    0.75
  -8   0   2    4.23    0.87
   0  -2   8    3.95    0.62
  -8  -2   0    4.12    0.84
  -8   2   0    3.74    0.97
   8   0  -2    3.83    0.73
   0   2  -8    4.36    0.72
   8   0   2    4.65    0.73
   8  -2   0    3.60    0.78
  -8   0  -2    3.22    0.79
  -2   0  -8    4.23    0.78
   2   0  -8    2.81    0.55
   8  -2   0    4.26    0.72
   8  -2  -1    4.00    0.79
   1   2  -8    3.70    0.59
  -8   1   2    2.56    0.86
   8  -1   2    2.70    0.59
   8  -2  -1    2.83    0.49
  -8  -2   1    3.55    0.81
   2  -1  -8    2.26    0.59
   8   2   1    3.47    0.48
  -1  -2  -8    2.79    0.61
   8   1  -2    3.74    0.69
  -8   2  -1    2.95    0.86
   1  -2   8    3.53    0.63
   2   8  -1    2.73    0.64
  -2   1  -8    2.96    0.67
  -8  -1  -2    3.32    0.86
  -2   8   1    4.09    0.81
   2  -8   1    0.81    0.74
   2  -8   1    2.55    0.58
   2  -8  -1    3.39    0.69
  -8  -2  -1    3.96    0.75
  -2  -1  -8    3.80    0.84
   1  -2  -8    2.96    0.58
  -8   2   1    3.24    0.88
  -2  -1  -8    4.76    0.70
  -8  -1   2    2.56    0.70
   2  -1   8    2.72    0.60
  -1   2  -8    3.05    0.61
   8   2  -1    3.02    0.71
   8  -1  -2    2.37    0.59
   2   1  -8    3.58    0.65
  -8   1  -2    4.68    0.99
   8   1   2    2.86    0.55
   8  -2   1    2.70    0.58
   1  -8   2    3.50    0.54
  -8  -2   2    2.99    0.79
  -8   2   2    2.08    0.86
  -8  -2  -2    1.66    0.74
   8   2   2    2.38    0.51
   8   2  -2    1.95    0.55
  -2   2  -8    2.41    0.58
  -2   8   2    2.63    0.62
   2  -8  -2    0.73    0.67
   2  -8   2    2.85    0.63
   2  -2  -8    2.37    0.56
   2  -2   8    2.72    0.61
   2   2  -8    2.40    0.59
  -2  -2  -8    0.25    0.71
  -2  -2   8    2.95    0.50
   2   8  -2    3.84    0.66
   2   8  -2    3.70    0.71
   8  -2  -2    1.82    0.59
   8  -2   2    3.80    0.66
  -2  -2  -8    4.32    0.73
  -8   2  -2    3.09    0.99
   3   0  -8    3.05    0.54
   0  -8   3    3.10    0.51
  -3   0  -8    1.50    0.54
   8   0  -3    1.65    0.62
   8   0   3    1.96    0.54
   8  -3   0    1.80    0.67
   8   3   0    1.82    0.64
   3  -8   0    1.90    1.36
  -8   3   0    2.71    0.95
   8  -3   0    2.40    0.48
   0  -3  -8    0.27    0.81
   0  -3   8    3.04    0.57
  -3   8   0    2.80    0.88
   0  -3  -8    2.48    0.62
  -8  -3   0    2.91    0.67
   8   3   0    1.47    0.90
   3   0  -8    2.17    0.60
   3   8   0    2.17    0.65
  -8   0  -3    2.80    0.82
  -8   0   3    1.92    0.73
   0   3  -8    3.29    0.67
  -3   1  -8    2.30    0.61
   3  -1  -8    1.32    0.46
  -8   3  -1    3.38    0.94
   8   1  -3    1.71    0.59
  -8   1   3    1.74    0.72
   8  -3  -1    1.48    0.73
  -8  -3   1    2.15    0.69
  -8  -1  -3    0.87    0.61
   1  -3   8    1.79    0.53
   1   3  -8    1.25    0.52
   3  -8   1    1.43    0.51
  -3   8   1    2.47    0.74
   8   3   1    2.66    0.93
   8  -1   3    2.41    0.57
   3  -1  -8    2.50    0.64
  -1  -3  -8    2.18    0.55
   8  -3  -1    1.01    0.44
   3   8  -1    1.07    0.73
   8  -3   1    1.61    0.49
   8   1   3    1.64    0.55
   1  -3  -8    3.78    1.01
  -3   8  -1    3.26    0.93
   8   3  -1    1.94    0.60
   3   1  -8    2.22    0.57
  -1  -3   8    1.48    0.79
  -1   3  -8    2.68    0.64
   1  -3  -8    2.35    0.64
   1  -8   3   -0.25    0.90
  -8  -1   3    2.50    0.82
  -8   1  -3    2.73    0.87
   8   3  -1    2.83    0.84
  -8  -3  -1    1.89    0.82
   8  -1  -3    1.72    0.65
   1  -8   3    1.76    0.44
  -8   3   1    1.87    0.83
  -3  -1  -8    1.69    0.63
  -3  -1  -8    1.72    0.94
   8  -3   1    2.09    0.73
   2  -3   8    1.91    0.62
   2  -8  -3    1.30    0.71
  -8  -2  -3    1.09    0.81
  -2  -3  -8    2.06    0.61
   3   8  -2    1.53    0.73
  -8   3  -2    2.69    1.15
  -3   8   2    3.13    1.31
   8   3   2    2.31    0.47
   2   3  -8    2.23    0.52
  -8  -3   2    3.17    0.74
   3   8  -2    1.60    0.54
   3  -8   2    1.74    0.57
   3  -2  -8    2.53    0.98
   8  -2   3    2.70    0.62
   8   2  -3    1.28    0.55
   8   3   2    2.31    0.85
   2  -8   3    0.42    0.49
   2  -3  -8    1.17    0.50
   8   2   3    0.50    0.52
   8  -3   2   -0.30    0.48
  -2   3  -8    1.36    0.73
  -8   2  -3    2.26    0.88
   3  -2   8    2.79    0.64
   8  -2  -3    1.82    1.18
  -2  -3   8    1.48    0.47
   3   2  -8    0.93    0.50
  -8  -3  -2    0.73    0.64
  -8  -2   3    1.17    0.66
   8   3  -2    1.45    0.53
  -3  -2  -8    0.77    0.54
   3  -3   8    0.38    0.83
   3  -8   3    1.14    0.82
  -3   3  -8    1.32    0.48
   3  -3  -8    1.47    0.59
  -8   3  -3    0.82    0.91
  -3   8   3    0.66    0.70
   8  -3   3    2.45    0.73
   8   3   3    0.60    0.59
   3   3  -8    1.06    0.63
  -8   3   3   -1.07    0.73
  -3  -3  -8    1.34    0.57
   4   0   8    1.55    0.61
   8  -4   0    1.01    0.52
   8  -4   0    1.92    0.88
   8   4   0    1.67    0.61
   4   0  -8    2.19    0.58
  -4   8   0    1.13    0.88
  -8   0  -4    0.32    0.81
  -8   0   4    0.54    0.69
  -8   4   0    2.24    0.90
   0  -8   4    1.40    0.46
   4   0  -8    0.81    0.65
   4   8   0    1.77    0.69
   8   0  -4    2.10    0.66
   8   0   4    1.89    0.65
   0   4  -8    1.19    0.58
   4  -8   0    0.66    0.48
   0  -4   8    0.73    0.46
   0  -4  -8    1.74    0.60
   4  -1  -8    0.78    0.65
   8   1  -4    1.63    0.59
  -8   1   4    0.62    0.66
   8  -1   4    1.25    0.60
   1   4  -8    2.69    0.62
   8  -4  -1    0.02    0.45
   4  -8   1    1.47    0.51
   1  -4   8    1.26    0.56
  -1  -4  -8    1.49    0.57
   4  -1  -8    1.02    0.47
  -4   1  -8    0.87    0.56
  -8   4  -1    1.11    0.89
   8  -4  -1    1.12    0.67
  -4   8   1    2.56    0.87
  -8  -1  -4    1.30    0.75
  -4   8  -1    2.09    0.91
  -8   1  -4    2.53    0.94
   1  -4  -8    1.94    0.55
  -8  -4  -1    1.01    0.62
   8  -1  -4    1.57    0.76
  -8   4   1    0.67    0.85
  -4  -1  -8    0.99    0.58
  -1   4  -8    1.11    0.63
   1  -8   4    0.59    0.44
  -1  -4   8    0.24    0.48
   8   1   4    0.07    0.57
   4  -1   8    1.58    0.66
   4   1  -8    1.63    0.59
   4   1  -8    1.83    0.58
   4  -8  -1   -0.18    0.60
  -8  -1   4    0.91    0.76
   8  -4   1    1.04    0.55
   8  -4   1    1.42    0.91
   8   4  -1    1.32    0.56
  -9   0   0    0.23    0.82
   0   0  -9    0.14    0.48
   9   0   0   -0.44    0.41
  -9   0  -1    0.32    0.73
  -1   9   0    0.02    0.83
   0  -1  -9    0.70    0.53
   0  -1   9    0.59    0.49
   0   1  -9   -0.05    0.43
   9   0   1   -0.89    0.40
  -9  -1   0   -0.43    0.71
  -9   1   0    0.80    0.92
  -1   0  -9    0.52    0.71
   1   0  -9   -0.09    0.48
   9  -1   0    0.01    0.43
   0   0   0    0.00    0.00
;
_shelx_hkl_checksum   33436
